# Supplementary material for: Virulence genes are a signature of the microbiome in the colorectal tumor microenvironment
Source: Genome Med. 2015 Jun 24;7(1):55. doi: 10.1186/s13073-015-0177-8 (PMC4499914; doi:10.1186/s13073-015-0177-8)
Supplement: Additional file 1: — Sample and patient clinical information and metadata. A tab-delimited file containing a sample map containing patient and tumor clinical information as well as the specific sample numbers that will allow proper identification of tumor and normal matched pairs. [file 13073_2015_177_MOESM1_ESM.txt]

SampleID	Description	Patient_Blind_ID	Site	MSI_status	Stage
Sample_88	tumor	1157	Sigmoid_colon	MSS	4
Sample_43	tumor	1178	Transverse_colon	MSI	2
Sample_76	tumor	1183	Sigmoid_colon	MSS	4
Sample_24	tumor	1200	Right_colon	na	3
Sample_95	tumor	1277	Cecum	na	2
Sample_91	tumor	1340	Transverse_colon	na	3
Sample_79	tumor	1343	Transverse_colon	MSI	2
Sample_34	tumor	1391	Descending_colon	MSS	3
Sample_56	tumor	1457	Transverse_colon	MSI	4
Sample_85	tumor	1552	Right_colon	MSI	4
Sample_71	tumor	1619	Sigmoid_colon	na	2
Sample_36	tumor	1762	Right_colon	MSI	4
Sample_39	tumor	1926	Rectum	na	3
Sample_41	tumor	1944	Right_colon	na	4
Sample_48	tumor	2022	Right_colon	na	1
Sample_78	tumor	2093	Rectum	MSS	3
Sample_96	tumor	2186	Ileum	MSS	na
Sample_15	tumor	2216	Transverse_colon	na	2
Sample_32	tumor	2343	Cecum	na	3
Sample_77	tumor	2567	Colon	na	2
Sample_87	tumor	2635	Right_colon	na	1
Sample_19	tumor	2681	Cecum	na	4
Sample_70	tumor	2840	Rectosigmoid_colon	na	2
Sample_94	tumor	2853	Rectum	na	1
Sample_38	tumor	3566	Right_colon	na	2
Sample_35	tumor	3600	Right_colon	na	na
Sample_82	tumor	3792	Right_colon	na	3
Sample_92	tumor	3874	Cecum	na	na
Sample_75	tumor	4044	Right_colon	na	3
Sample_05	tumor	4571	Rectosigmoid_colon	na	2
Sample_72	tumor	4771	Right_colon	na	2
Sample_67	tumor	5691	Right_colon	na	1
Sample_80	tumor	5741	Rectosigmoid_colon	na	4
Sample_62	tumor	6470	Right_colon	na	3
Sample_84	tumor	6645	Rectosigmoid_colon	MSS	3
Sample_83	tumor	7647	Right_colon	MSS	4
Sample_59	tumor	8567	Sigmoid_colon	MSI	3
Sample_14	tumor	11808	Transverse_colon	na	3
Sample_28	tumor	12337	Sigmoid_colon	na	3
Sample_42	tumor	12372	Right_colon	na	3
Sample_61	tumor	12379	Rectosigmoid_colon	na	1
Sample_22	tumor	12423	Descending_colon	na	2
Sample_66	tumor	13796	Cecum	na	na
Sample_73	tumor	14211	Rectosigmoid_colon	na	4
Sample_27	normal	1157	Sigmoid_colon	MSS	4
Sample_26	normal	1178	Transverse_colon	MSI	2
Sample_31	normal	1183	Sigmoid_colon	MSS	4
Sample_54	normal	1200	Right_colon	na	3
Sample_47	normal	1277	Cecum	na	2
Sample_40	normal	1340	Transverse_colon	na	3
Sample_30	normal	1343	Transverse_colon	MSI	2
Sample_64	normal	1391	Descending_colon	MSS	3
Sample_49	normal	1457	Transverse_colon	MSI	4
Sample_21	normal	1552	Right_colon	MSI	4
Sample_45	normal	1619	Sigmoid_colon	na	2
Sample_50	normal	1762	Right_colon	MSI	4
Sample_25	normal	1926	Rectum	na	3
Sample_90	normal	1944	Right_colon	na	4
Sample_16	normal	2022	Right_colon	na	1
Sample_37	normal	2093	Rectum	MSS	3
Sample_57	normal	2186	Ileum	MSS	na
Sample_65	normal	2216	Transverse_colon	na	2
Sample_53	normal	2343	Cecum	na	3
Sample_58	normal	2567	Colon	na	2
Sample_29	normal	2635	Right_colon	na	1
Sample_11	normal	2681	Cecum	na	4
Sample_17	normal	2840	Rectosigmoid_colon	na	2
Sample_74	normal	2853	Rectum	na	1
Sample_68	normal	3566	Right_colon	na	2
Sample_89	normal	3600	Right_colon	na	na
Sample_69	normal	3792	Right_colon	na	3
Sample_33	normal	3874	Cecum	na	na
Sample_07	normal	4044	Right_colon	na	3
Sample_13	normal	4571	Rectosigmoid_colon	na	2
Sample_46	normal	4771	Right_colon	na	2
Sample_09	normal	5691	Right_colon	na	1
Sample_63	normal	5741	Rectosigmoid_colon	na	4
Sample_52	normal	6470	Right_colon	na	3
Sample_18	normal	6645	Rectosigmoid_colon	MSS	3
Sample_06	normal	7647	Right_colon	MSS	4
Sample_44	normal	8567	Sigmoid_colon	MSI	3
Sample_23	normal	11808	Transverse_colon	na	3
Sample_20	normal	12337	Sigmoid_colon	na	3
Sample_10	normal	12372	Right_colon	na	3
Sample_08	normal	12379	Rectosigmoid_colon	na	1
Sample_86	normal	12423	Descending_colon	na	2
Sample_93	normal	13796	Cecum	na	na
Sample_12	normal	14211	Rectosigmoid_colon	na	4
Patient Age (years)
	Median:	67
	Mean:	64.9
	Standard deviation:	16.7
	Min:	17
	Max:	91
Patient Sex
	Female: 23
	Male: 21
