# Supplementary material for: Virulence genes are a signature of the microbiome in the colorectal tumor microenvironment
Source: Genome Med. 2015 Jun 24;7(1):55. doi: 10.1186/s13073-015-0177-8 (PMC4499914; doi:10.1186/s13073-015-0177-8)
Supplement: Additional file 2: — Unfiltered OTU table. A tab-delimited file containing the unfiltered OTU table with proportional abundances of the taxa output from the QIIME pipeline. [file 13073_2015_177_MOESM2_ESM.txt]

taxon_ID	Sample_27	Sample_26	Sample_31	Sample_54	Sample_47	Sample_40	Sample_30	Sample_64	Sample_49	Sample_21	Sample_45	Sample_50	Sample_25	Sample_90	Sample_16	Sample_37	Sample_57	Sample_65	Sample_53	Sample_58	Sample_29	Sample_11	Sample_17	Sample_74	Sample_07	Sample_13	Sample_63	Sample_52	Sample_18	Sample_06	Sample_44	Sample_20	Sample_86	Sample_89	Sample_69	Sample_09	Sample_93	Sample_12	Sample_68	Sample_33	Sample_46	Sample_23	Sample_08	Sample_10	Sample_88	Sample_43	Sample_76	Sample_24	Sample_95
1016598	0.0474	0.0938	0.0072	0.0828	0.0406	0.04	0.007	0.059	0.0132	0.0146	0.0776	0.0316	0.0182	0.0034	0.0562	0.0878	0.0764	0.055	0.0502	0.0686	0.0394	0.0132	0.0904	0.0974	0.1572	0.0266	0.0722	0.0054	0.0844	0.0376	0.1168	0.0132	0.0028	0.1188	0.0636	0.0218	0.0598	0.0554	0.0708	0.006	0.092	0.0274	0.0692	0.1178	0.0008	0.0096	0.0174	0.0384	0.0064
1733364	0.009	0.0048	0.0002	0	0	0.0042	0	0.0094	0	0	0.0252	0	0.0016	0.0444	0	0.017	0.0028	0.0066	0	0.0122	0.0006	0.0002	0.0072	0.0148	0.0206	0	0	0	0.0024	0.0022	0.0088	0.0372	0.0074	0.0026	0.0248	0	0.0034	0.021	0.0288	0	0.0438	0.0028	0.0016	0.0054	0	0.0004	0	0	0.0036
1067143	0.0062	0.0068	0	0.004	0.001	0.0138	0.0026	0.0634	0.0002	0	0.0064	0	0.0058	0	0.0042	0.0638	0.0482	0.0646	0	0.0266	0	0	0.0226	0.0118	0.016	0	0.1064	0	0.0146	0.0026	0.037	0	0	0.0108	0.0314	0.0112	0	0.0246	0.0222	0	0.0044	0.0074	0.0074	0.0228	0	0.0002	0.0042	0	0
174842	0.0034	0.0016	0.0006	0.004	0.0036	0	0.0036	0.011	0	0.003	0	0	0.0008	0.0012	0.0002	0.0126	0.0254	0.0026	0	0	0.0062	0.0036	0.025	0.0032	0.0268	0	0.0134	0	0.0178	0.008	0.0012	0.0482	0.0064	0.0098	0.0014	0.0036	0	0.0016	0	0	0.0184	0.005	0.0156	0.0156	0	0.004	0	0	0.0058
101584	0.0096	0.0308	0.0396	0.004	0.0414	0.007	0.0636	0.0036	0.0364	0.0076	0.0202	0.006	0.0352	0.0058	0.0632	0.0032	0.0036	0.0036	0.0032	0.0068	0.0412	0.0118	0.0086	0.0082	0.0072	0.0072	0.0002	0.0084	0.0056	0.0028	0.008	0.0206	0.0002	0.0062	0.0128	0.021	0.0016	0.005	0.0006	0.0198	0.0012	0.0004	0.004	0.0004	0.0116	0.0514	0.0434	0.1186	0.0398
112848	0	0	0	0	0.0002	0	0.0006	0.0002	0	0	0.0086	0	0.0002	0	0	0.0032	0.0006	0	0	0.0018	0.0002	0.0138	0.0344	0.0226	0	0	0.0036	0.0112	0.0006	0.0002	0.012	0.0006	0.0002	0.0006	0.026	0	0	0.011	0	0.0002	0.0002	0.0202	0.0124	0.0128	0	0	0	0	0
106952	0.0004	0.0002	0.004	0	0.0074	0.0002	0.007	0.0022	0.0042	0.0026	0.0044	0.0146	0.0026	0	0.0008	0	0	0	0	0.0046	0.0122	0	0	0.0018	0	0.0002	0	0	0	0	0.0022	0.0088	0	0	0.0016	0.011	0	0.0108	0	0.0034	0.0006	0	0	0	0.0008	0.0084	0.019	0.024	0.0066
110562	0.0222	0.0172	0.007	0.0178	0.0002	0.0128	0.002	0.0094	0	0	0.0196	0.0004	0.0092	0.0228	0.0048	0.0002	0.0012	0.0048	0.0052	0.0544	0.002	0.005	0.0058	0.015	0.0254	0.0186	0	0.0486	0.0332	0.0038	0.0162	0.0148	0.0038	0.0134	0.022	0.0066	0.0036	0.0172	0.0284	0.0016	0.0094	0.0002	0.0082	0.0088	0.0032	0.0056	0.006	0.0262	0
1551841	0.0106	0.0052	0	0.0034	0	0	0	0	0	0.0188	0.002	0.0012	0.0034	0.091	0.0104	0.009	0.0052	0.0036	0.0008	0.001	0.0002	0.0006	0.002	0.0096	0	0.0062	0	0	0.0018	0.0018	0.0022	0.0056	0.0016	0	0.014	0	0	0.0026	0.0046	0	0.0078	0	0.0198	0.0046	0.0042	0	0	0	0
135755	0.0036	0.0008	0.0046	0	0.0074	0	0.0144	0.001	0.0054	0	0.004	0	0.002	0	0.0014	0.0016	0	0	0	0	0.0044	0.0062	0.001	0.0018	0	0.0012	0.0004	0.0018	0	0	0.0004	0	0	0	0	0.001	0	0.0032	0	0	0.0006	0	0.0002	0	0.0068	0.0096	0.005	0.0054	0
102407	0.0218	0.0244	0.0054	0.1694	0.022	0.0218	0.0038	0.1062	0.0024	0.0014	0.0534	0.0148	0.0042	0.3726	0.0074	0.046	0.0668	0.1288	0.1636	0.1632	0.0332	0.0002	0.109	0.1134	0.225	0.0258	0.2912	0.0072	0.05	0.0634	0.0936	0.0874	0.0396	0.0974	0.0406	0.0162	0.4376	0.089	0.0664	0.0002	0.3474	0.0534	0.0822	0.2242	0.0298	0.0172	0.0122	0.0024	0.0766
1135525	0.0002	0.0018	0.0038	0	0.001	0.0008	0.0006	0.0002	0.0002	0.0004	0.0014	0.0022	0.0024	0.001	0.0046	0	0.0002	0	0.0002	0.0008	0.0024	0.0026	0.0002	0.0002	0.0002	0.0006	0.0002	0.0012	0.0004	0.0002	0.001	0.001	0	0.001	0	0.0014	0	0.0004	0	0	0.0004	0	0.0004	0	0.0006	0.0032	0.0018	0.0016	0.003
1019594	0.2522	0.0838	0.0266	0.1312	0.011	0.0152	0.0134	0.0808	0.0588	0.1354	0.0234	0.0114	0.0212	0.1302	0.0664	0.1098	0.0376	0.076	0.0574	0.0676	0.0248	0.0104	0.0762	0.0836	0.085	0.1476	0.0192	0.0116	0.0532	0.0638	0.0296	0.1314	0.0294	0.0864	0.0916	0.0098	0.0454	0.0192	0.0908	0.002	0.0448	0.019	0.1384	0.1236	0.0934	0.0236	0.013	0.0148	0.007
1047065	0	0.0018	0.0024	0.0004	0.0008	0.0014	0.001	0	0.0012	0.0012	0.001	0.0004	0.0006	0.0002	0.003	0	0	0	0	0.001	0.0058	0.014	0	0.0012	0	0.0004	0	0	0	0.0004	0	0.0002	0	0.0002	0.0002	0.0014	0	0	0.0014	0.0014	0.0002	0	0	0	0.0102	0.0008	0.0012	0.0054	0.0022
1138850	0.0302	0.0092	0.0006	0.0146	0	0.0014	0.0062	0.0064	0.0002	0.0002	0.001	0.0004	0.0022	0	0.0034	0.0272	0.0046	0.0162	0.0046	0.0128	0.0006	0.0002	0.0176	0.019	0.004	0	0.0012	0.011	0.0186	0.0068	0.007	0.0042	0.0002	0.0278	0.0062	0	0.0028	0.0094	0.0102	0	0.0014	0.0042	0.0192	0.0052	0.0198	0	0	0.009	0.0012
1134730	0.0002	0.0036	0.0036	0.0008	0.0042	0.0004	0.0052	0.0006	0.0064	0	0.003	0.004	0.005	0	0.0038	0	0.0008	0	0	0	0.0012	0.0054	0	0	0	0.001	0.0002	0.002	0	0	0.0004	0.0002	0	0	0.0002	0.0084	0	0.0012	0	0.001	0	0	0.001	0.0006	0.0056	0	0.0076	0	0.0104
1115384	0.0476	0.0126	0.0344	0.0144	0.1144	0.0382	0.0684	0.0142	0.1222	0.0282	0.0636	0.1112	0.0816	0.0178	0.0212	0.0352	0.0014	0	0.013	0.0172	0.054	0.03	0.017	0.0076	0.0046	0.0248	0.0016	0.0662	0.0118	0.0014	0.0164	0.0244	0.0006	0.0216	0.0262	0.0474	0.0054	0.0238	0	0.0022	0	0	0.0044	0	0.0676	0.1194	0.1048	0.0648	0.0076
609704	0.0024	0.0004	0.0014	0	0.0096	0.0026	0.0046	0.0014	0.0074	0	0.0002	0.008	0.007	0.0046	0.006	0.0014	0	0	0	0.0012	0.006	0.0026	0	0.0014	0	0.0052	0	0.0078	0.0028	0.0004	0.0016	0	0.0002	0	0	0.006	0	0.0016	0	0	0	0	0	0	0	0.0068	0.0112	0.005	0.005
147702	0.0346	0.0062	0	0.045	0	0.0066	0	0.0378	0.0046	0	0.0188	0.0004	0.0004	0	0.0028	0.0568	0.0256	0.0008	0.003	0.07	0.0004	0.0004	0.0378	0.0954	0.1014	0.0048	0	0.041	0.018	0.0036	0.0094	0.0012	0	0.064	0.0108	0.0002	0.0078	0.019	0.0076	0	0.0084	0.0106	0.0544	0.0656	0	0	0	0	0
2561478	0	0	0.0012	0	0	0	0	0	0	0	0	0	0	0	0	0	0	0	0	0	0	0	0.0004	0.001	0	0	0	0	0	0	0	0	0	0	0	0	0	0	0	0	0	0	0	0	0	0.0012	0.0034	0	0
1787054	0	0	0	0	0.01	0	0.0002	0	0.0028	0	0	0	0.0002	0	0.0012	0.0024	0	0	0	0	0.0006	0	0	0	0	0.0002	0	0	0	0	0	0	0	0.0006	0	0	0	0	0	0.0002	0	0	0	0	0.0004	0.008	0.003	0	0
3973249	0	0	0	0	0	0	0.0002	0	0.0006	0	0	0	0	0	0.0006	0	0	0	0	0	0.0006	0.0002	0	0	0	0	0	0	0	0	0	0	0	0	0	0.0002	0	0	0	0	0	0	0	0	0	0.0004	0	0	0
101011	0.0164	0.0286	0.111	0.0168	0.018	0.0176	0.015	0.032	0.0108	0.0228	0.045	0.041	0.0262	0.0444	0.0354	0.0916	0.0416	0.0182	0.0228	0.0874	0.0122	0.041	0.055	0.0924	0.0466	0.0474	0.0124	0.0538	0.1646	0.1078	0.081	0.0406	0.099	0.1262	0.1216	0.0156	0.0228	0.0282	0.0398	0.015	0.0436	0.0186	0.2408	0.0754	0.033	0.0268	0.0116	0.037	0.033
1139598	0	0.001	0.0012	0	0	0	0.0006	0	0	0	0.0014	0.0052	0.0038	0	0.0032	0	0	0	0	0	0.001	0.0028	0	0	0	0.002	0	0	0.0026	0.0014	0	0.0004	0	0	0	0.0036	0	0	0	0	0	0	0	0	0	0.0042	0.0016	0.0026	0.0046
162149	0	0	0.0004	0	0	0	0	0	0	0	0	0	0.0002	0	0	0	0	0	0	0	0	0	0	0	0	0.0002	0	0	0	0	0	0	0	0	0	0	0	0	0	0	0	0	0	0	0	0.0034	0.0026	0	0
195508	0.0034	0.0022	0	0.002	0.0004	0	0	0.0034	0	0	0.01	0	0	0.0056	0.0012	0.0014	0.006	0.0018	0.001	0.0022	0	0	0.0006	0.0038	0.002	0.002	0.0008	0	0.0012	0.0016	0.003	0	0.0004	0	0.0032	0	0.014	0	0.02	0	0.0006	0.0052	0.0002	0.0106	0	0	0	0	0
173945	0	0	0	0.0028	0	0	0	0.0002	0	0	0	0	0	0.0016	0	0	0	0	0.0054	0.0004	0	0	0.0134	0	0.004	0.006	0	0	0.0032	0.001	0.003	0	0	0	0.002	0	0	0	0	0	0	0	0.0208	0.001	0	0	0	0	0
1116913	0.0002	0	0	0	0.0004	0	0	0	0	0	0.0002	0	0.001	0	0	0	0	0	0	0	0	0	0	0	0	0	0	0.0002	0	0	0	0.0002	0	0.0002	0	0	0	0	0	0	0	0	0	0	0.0006	0	0.0004	0.0008	0
1106988	0.0002	0	0	0	0.0008	0	0	0	0.0002	0	0	0	0	0	0	0	0.0002	0	0	0	0	0.0118	0	0	0	0	0	0.0002	0.0004	0.0004	0	0	0	0.0002	0	0	0	0.0004	0	0.0004	0	0.0188	0	0	0	0.0034	0	0	0.0002
4357652	0	0.004	0	0	0.0078	0	0	0	0.0008	0	0	0.011	0.0122	0.0004	0.0002	0	0	0.0008	0	0	0.007	0	0	0.0002	0	0.0006	0	0	0.0008	0	0	0.0008	0	0	0	0.003	0.001	0.0006	0	0.0016	0	0	0	0	0	0.0036	0.0004	0.005	0
1106195	0.006	0.0026	0.0094	0	0.0116	0.0002	0.0082	0	0.0094	0.0026	0.0006	0.0036	0.0048	0.0006	0.0006	0.0056	0	0	0	0	0.0074	0.0006	0.0012	0.0028	0.0004	0.0004	0	0.0006	0	0	0.0014	0	0	0.0002	0.0004	0.003	0	0.0016	0	0	0	0	0	0	0.0016	0.0098	0.0096	0	0.0052
1105593	0.0002	0	0.003	0	0	0.0012	0.001	0	0	0	0.0022	0	0	0	0.0004	0	0	0.0008	0	0	0.0002	0	0	0	0	0	0	0	0	0	0.0008	0.0006	0	0	0	0	0	0.0012	0	0.0004	0	0	0	0	0	0.0008	0	0	0
1028553	0.001	0.0018	0.0014	0	0.0026	0.0038	0.0004	0.0004	0.0066	0.0004	0.0038	0.0002	0.002	0.0002	0.0028	0.0018	0	0	0	0.0004	0.003	0.0028	0.0002	0.0002	0.0002	0.001	0.0002	0.003	0.0002	0.0004	0.0012	0.0018	0	0.0002	0	0.0038	0	0.0004	0	0.001	0	0	0	0	0.0004	0.002	0.0054	0.0014	0.0018
275296	0	0.0032	0.002	0	0	0	0.0008	0	0.0006	0.0002	0	0	0.0004	0	0	0	0	0	0	0	0	0.0022	0	0	0.0048	0.0028	0	0	0.0006	0	0.0028	0.0002	0	0	0	0.0022	0	0.0006	0	0	0	0	0.0006	0	0	0.0002	0	0	0
3191082	0	0.0008	0	0	0.0002	0	0	0	0	0	0	0.0004	0.0004	0	0	0	0	0	0	0.0002	0	0	0.0002	0	0	0	0	0	0	0	0	0	0	0	0	0	0	0	0	0	0	0	0	0	0.0004	0	0.0002	0	0.0002
1126691	0.0098	0.001	0.003	0	0	0	0.0002	0.0078	0.006	0.0038	0	0.0006	0.0002	0	0	0	0	0.0056	0	0	0.0048	0	0	0	0	0	0	0	0	0.005	0	0	0	0.0014	0	0	0	0.0056	0.0014	0	0.0016	0.0006	0	0.0018	0	0.0048	0	0	0
10596	0	0.0038	0	0	0	0	0	0	0	0.0006	0	0	0	0	0.0036	0	0	0	0	0.002	0.0016	0	0	0.003	0	0.005	0	0	0	0	0	0	0	0	0	0.0002	0	0	0	0	0.0006	0	0	0	0	0	0.0038	0.009	0.0168
1066748	0	0.0006	0.0004	0	0.0004	0.0002	0.0002	0	0	0	0	0	0.0012	0	0.0002	0	0.0002	0	0	0	0.0006	0.0004	0	0	0	0	0	0	0	0.0002	0	0.0002	0	0	0	0	0	0.0002	0	0.0004	0	0	0	0	0.0002	0.0006	0.0004	0.0018	0
1037032	0	0.0002	0.0012	0	0.0008	0.0004	0.0004	0	0.0012	0	0.0006	0.0012	0.001	0	0	0	0	0	0.0002	0	0.0016	0	0.0008	0.0002	0	0.0016	0	0	0	0	0	0	0	0	0.0006	0.0012	0.0002	0	0	0.0002	0	0	0	0	0	0.0006	0.0048	0.001	0.0004
130773	0	0.0004	0	0.0012	0	0.001	0	0	0	0.0038	0	0	0	0.0032	0	0	0	0	0.0198	0	0.0004	0	0	0	0.0074	0.0044	0.0002	0	0	0.0004	0	0.0026	0	0.0008	0.0002	0	0	0	0.0184	0	0	0	0.001	0.0034	0	0.0002	0	0	0
4363196	0.0014	0.0002	0.0008	0	0.0014	0	0.0016	0	0.0006	0.0008	0	0.0034	0.0004	0	0.0052	0.0012	0	0	0	0	0	0.0032	0	0	0.0006	0.0002	0	0	0.0004	0	0	0	0	0.0006	0.001	0.001	0	0.0018	0	0	0	0	0	0	0	0.0006	0	0	0
1103065	0.0004	0.0006	0.006	0	0.0002	0.0018	0.0004	0	0.0022	0	0.0002	0	0.0016	0	0	0.0016	0	0	0	0	0.0002	0	0	0	0	0	0.0008	0.0014	0	0.0008	0	0	0	0	0.002	0	0	0	0	0.0006	0.001	0	0	0	0.0006	0.0004	0	0.0004	0.0008
1139840	0.0012	0.0012	0	0	0.0008	0.0048	0	0.0002	0.0018	0	0.001	0.0002	0.0006	0	0.0016	0	0	0	0	0.0014	0.0012	0.0006	0	0	0	0	0.0002	0.0018	0.0094	0.0002	0	0.0012	0	0	0	0.0014	0	0.0006	0	0.0002	0	0.0096	0	0	0.0016	0.0014	0.001	0.0066	0
200101	0	0	0	0	0	0.004	0	0	0	0	0	0	0	0	0	0	0	0	0	0	0	0	0	0	0	0	0	0	0	0	0	0	0	0	0	0	0	0	0	0	0	0	0	0	0.0006	0.0006	0	0	0
104620	0	0	0	0	0	0	0	0	0	0	0	0	0	0	0	0	0	0	0	0	0	0	0.0002	0	0	0	0	0	0	0	0	0	0	0	0	0	0	0	0	0	0	0	0	0	0	0	0	0	0
1827950	0	0.0014	0	0	0.0018	0	0	0	0	0	0.0002	0	0.0002	0	0	0	0	0	0	0	0.0028	0	0	0	0	0	0	0	0	0	0	0	0	0	0	0	0	0	0	0.0402	0.001	0	0	0	0	0	0	0	0
201992	0	0	0.0002	0	0	0	0	0	0.0002	0	0	0	0	0	0	0	0	0	0.0002	0.0002	0	0	0.0004	0	0	0.0006	0	0.0004	0	0	0	0	0	0.0008	0	0.0002	0	0	0	0	0	0	0	0	0.0004	0.0002	0	0	0
1001967	0	0.0002	0.0026	0	0.0028	0.0088	0.0004	0.0024	0.002	0.0002	0.0018	0.0006	0.0048	0.0022	0.0008	0	0	0.0004	0	0.0036	0.0022	0.0024	0	0	0.0032	0.0024	0.0004	0.003	0	0.0006	0.0006	0.0016	0.0034	0.0016	0	0.0014	0	0.0002	0	0	0	0	0.0002	0	0.021	0.0028	0.0132	0	0.0004
495515	0	0	0	0	0	0	0	0	0	0	0	0	0	0	0	0	0	0	0.0006	0	0	0	0	0	0	0	0	0	0	0	0	0	0	0	0	0	0	0	0	0	0	0	0	0	0	0.0002	0	0	0.0002
1054236	0.0006	0	0	0	0	0	0.0022	0	0.002	0.0008	0	0	0.0012	0	0	0	0	0	0	0	0.008	0.0016	0	0	0.0006	0	0	0.0048	0	0	0.0002	0.002	0	0	0	0.0008	0	0	0.0002	0.0242	0	0	0	0	0	0.0018	0.0004	0	0
101152	0	0	0.0042	0	0	0	0.0096	0.0124	0.0026	0.003	0	0	0	0	0.0078	0	0	0.0012	0	0	0.0002	0.0004	0.0022	0	0	0.0014	0	0	0	0.009	0	0.0002	0	0.0028	0.0002	0	0	0.0048	0.0044	0.0018	0.032	0.0002	0	0.0016	0	0.003	0	0	0.0006
1136287	0	0	0	0	0.0002	0	0	0	0	0	0	0	0	0	0	0	0	0	0	0	0	0	0	0	0	0	0	0	0	0	0	0	0	0	0	0	0	0	0	0	0	0	0	0	0	0	0.0004	0	0
167253	0.0002	0.0014	0	0	0	0	0	0	0	0	0	0	0	0	0	0	0	0	0	0	0	0	0	0.0002	0	0	0	0	0	0	0	0	0	0	0	0	0	0	0	0	0	0	0	0	0	0.0004	0	0	0
235668	0	0.0002	0	0	0	0.0014	0	0	0	0	0	0	0	0	0	0	0	0	0	0	0	0	0	0	0	0	0	0	0.0002	0	0	0	0	0	0	0	0	0	0	0	0	0	0	0	0.002	0	0.0014	0	0.0008
4384314	0	0	0.0018	0	0.0014	0.0016	0	0	0	0	0.0012	0.0004	0.0008	0	0.0004	0	0	0	0	0	0.0002	0	0	0	0.0002	0	0	0	0	0	0	0.0002	0	0	0	0.0446	0	0	0	0	0	0	0	0	0	0.001	0.0152	0.0004	0
1085798	0	0.0008	0	0	0.0008	0	0	0.0002	0	0	0	0	0.0002	0	0	0	0	0	0	0	0	0	0	0	0	0	0	0	0	0	0	0.0004	0	0	0	0	0	0	0	0	0	0	0	0	0	0.0002	0	0.0016	0.0024
209576	0	0.0002	0.0066	0.0002	0.0004	0	0.0012	0	0.0004	0	0.001	0.001	0	0.0002	0.0054	0	0.0002	0	0	0.0012	0	0.002	0	0.0012	0	0	0	0	0	0.0012	0	0	0	0	0	0.004	0	0	0	0	0	0	0	0.0002	0	0.0028	0.0004	0.005	0.0008
3881469	0.0006	0.0016	0	0	0.0006	0.0002	0	0	0	0	0.0004	0	0.0002	0	0	0	0	0	0	0	0	0	0	0	0	0	0	0	0	0	0	0	0	0	0	0	0	0	0	0	0	0	0	0	0	0	0	0	0
224671	0.0004	0.0002	0.0002	0	0	0	0.0002	0.0002	0	0	0.0004	0.001	0.0008	0.0002	0.0016	0	0	0.0004	0.0002	0	0.002	0.0014	0.0002	0	0	0	0	0.0002	0	0	0	0	0	0	0	0	0	0.0014	0	0	0	0	0	0	0	0.0246	0	0.0012	0.0004
1616059	0	0	0	0	0	0.0008	0	0	0	0	0	0	0	0.0084	0	0	0	0	0	0	0	0	0	0	0	0	0	0	0	0.001	0	0	0	0	0	0	0	0	0	0	0	0	0	0	0	0	0	0	0
1557169	0.0032	0	0.0002	0.0002	0.004	0	0	0.0074	0	0	0.0016	0.0018	0	0.0016	0.0002	0	0.002	0.0038	0.0002	0	0	0	0	0.0014	0.003	0.0016	0	0	0	0	0.0026	0	0.0028	0.008	0.0008	0	0.0002	0.0004	0.0278	0	0.0138	0.0004	0.001	0.0098	0	0	0	0	0
188688	0	0	0.002	0	0	0	0.001	0	0.0002	0	0.0012	0	0	0	0	0	0	0	0	0	0	0	0	0	0	0	0	0	0	0	0	0	0	0	0	0	0	0	0	0	0	0	0	0	0	0.001	0	0	0
1134800	0	0.0002	0.0002	0	0.0264	0	0.0004	0.0008	0	0.0002	0	0	0.0002	0	0.0004	0	0	0	0	0.0002	0.0006	0.0014	0	0	0	0	0	0	0	0	0.0002	0	0	0.0004	0	0.0006	0	0	0	0	0	0	0	0	0	0.001	0.001	0.0004	0.0138
1080445	0	0.0006	0	0	0	0	0	0.0006	0.0002	0.0002	0.0002	0.0046	0	0	0.0086	0	0	0	0.0006	0	0.0004	0	0	0	0	0	0	0	0	0	0	0	0	0	0	0.0002	0	0	0	0	0	0.0002	0	0	0	0	0.0002	0.0012	0
110215	0	0	0	0	0	0	0	0	0	0	0	0.0004	0	0	0.014	0	0	0	0	0	0	0	0	0	0	0	0	0	0	0	0	0	0	0	0	0	0	0	0	0	0	0	0.0004	0	0	0.0002	0	0.0052	0
210132	0.0008	0	0.0002	0	0.0012	0	0	0.0002	0	0	0.0004	0	0.0004	0	0	0	0	0	0	0	0	0	0	0	0.0004	0.0014	0	0	0	0	0	0	0	0	0	0.0016	0	0.0002	0	0	0.0006	0	0	0	0	0.0004	0.0018	0.001	0
1096339	0	0.0062	0.002	0.0448	0	0.0288	0.0016	0.0236	0	0	0.0152	0	0	0.0142	0.001	0	0.0372	0.009	0.0066	0	0.0016	0	0.0364	0.0024	0.0054	0	0	0	0.0002	0.0632	0	0	0.1612	0	0.001	0	0	0.0122	0.0094	0.0002	0.0388	0.0444	0.0002	0.0062	0.0524	0.013	0.0112	0.0002	0
168260	0	0.0002	0	0.0028	0	0.0016	0	0	0	0	0	0	0	0	0	0	0.0004	0	0	0	0	0	0	0.0016	0	0	0	0	0	0	0.0038	0.0006	0	0.0016	0	0	0	0	0	0	0	0	0.0002	0.0006	0	0	0	0	0
303643	0	0	0.0006	0	0	0	0	0	0	0.002	0	0	0.0054	0	0	0.0124	0	0	0	0	0	0	0	0	0	0	0	0	0	0	0	0	0.001	0	0	0.0044	0.0046	0	0	0	0	0	0	0	0	0	0	0	0
340714	0	0	0.0004	0	0.0004	0	0.0004	0	0	0.0002	0	0	0	0	0	0	0	0	0	0	0	0	0	0	0	0	0	0.0002	0	0	0.0002	0	0	0	0	0	0	0	0	0.0002	0	0	0	0	0.0012	0.0002	0	0	0
151870	0	0	0	0.0028	0.0052	0	0	0.0286	0	0.0006	0	0	0	0	0	0.0002	0	0	0.0004	0	0	0	0	0	0.001	0	0.0272	0	0	0	0	0.0004	0	0.0022	0	0	0.0056	0	0	0	0.0002	0	0	0	0	0	0	0	0
1138550	0	0.0002	0.0082	0	0.0002	0	0	0	0	0	0	0	0	0	0	0	0	0	0	0	0.0008	0.001	0	0	0	0	0	0	0	0	0	0.0002	0	0	0	0	0	0.0002	0	0	0	0	0	0	0	0.0032	0.0052	0.0016	0.003
128041	0.0004	0.0102	0.0086	0	0.003	0	0.0026	0	0.0096	0	0.0018	0.0052	0.0034	0.0002	0.0014	0	0	0	0	0.0006	0.008	0	0	0	0	0	0	0	0	0	0.0002	0.0012	0	0	0	0.0022	0	0	0	0	0	0	0	0	0.0038	0.0044	0	0.002	0.0032
209825	0	0.0002	0	0	0	0	0	0	0.0002	0	0	0	0.0002	0	0	0	0	0	0	0	0	0.0004	0	0	0	0	0	0	0.0002	0	0	0	0	0.0002	0	0.0004	0	0.0002	0	0.0002	0	0	0	0	0	0.0004	0	0	0
148501	0	0.0004	0	0	0.0004	0	0	0	0	0	0	0	0	0	0	0	0.0112	0	0	0	0	0	0	0.0002	0	0	0	0	0	0	0	0	0	0	0.001	0	0	0	0	0.0002	0	0	0	0	0	0	0	0	0
275479	0	0.0002	0	0	0	0	0	0	0	0	0	0	0	0	0	0	0	0	0	0	0	0	0	0	0	0	0	0	0	0	0	0	0	0	0	0	0	0	0	0	0	0	0	0	0	0	0	0	0
1130851	0	0	0	0	0	0.0044	0.0024	0	0	0	0	0	0	0	0.0002	0	0	0	0	0	0.0018	0	0	0	0	0	0	0.0002	0	0	0	0	0	0	0	0	0	0	0	0.0014	0	0	0	0	0	0	0	0	0
1136342	0	0	0.0002	0	0	0	0	0	0	0	0	0	0	0	0	0	0	0	0	0	0	0	0	0	0	0	0	0	0	0	0	0	0	0	0	0	0	0	0	0	0	0	0	0	0	0	0	0.0004	0
1104688	0	0	0	0	0.0002	0	0	0	0.0006	0	0	0	0	0	0	0	0	0	0	0	0.0002	0	0	0	0	0	0	0.0002	0.0006	0	0	0.0002	0	0	0	0	0	0.0002	0	0.0004	0	0	0	0	0	0	0	0	0
4445049	0	0	0	0	0	0	0	0	0.0002	0	0	0	0	0	0	0	0	0	0	0	0	0	0.0002	0	0	0	0	0	0.0002	0	0	0	0	0	0	0	0	0	0	0	0	0	0	0	0	0	0	0	0
126849	0	0	0	0	0	0	0	0	0	0	0	0	0.0002	0	0	0	0	0	0	0	0	0	0	0	0	0	0	0	0	0	0	0	0	0	0	0.0002	0	0	0	0	0	0	0	0	0	0	0	0	0
1544503	0	0	0	0	0	0	0	0	0	0	0	0	0.0002	0	0.0002	0	0	0	0	0	0	0	0	0	0	0	0	0	0	0	0	0	0	0	0	0	0	0	0	0	0	0	0	0	0	0.0002	0	0	0
161392	0	0	0	0	0	0	0	0	0	0	0	0	0	0	0	0	0	0	0	0	0	0	0	0	0	0	0	0	0	0	0	0	0	0	0	0	0	0	0	0	0	0	0	0	0.0002	0	0	0	0.0022
143475	0	0.0004	0.0006	0	0.0004	0.0002	0.0002	0	0	0.0002	0.0002	0.0006	0.0002	0	0	0	0	0	0	0.0002	0.0016	0	0.0002	0	0.0002	0	0	0.0002	0	0	0.0002	0.0004	0	0	0	0.0002	0.0004	0.0002	0	0.0002	0	0	0	0	0.0002	0.0004	0.0002	0	0.0004
1009857	0	0.0004	0	0	0.0002	0	0	0	0	0	0	0	0	0	0	0.0002	0	0.0002	0	0	0.0002	0	0	0	0	0	0	0	0.0004	0	0	0	0	0.0066	0	0	0	0	0	0	0	0	0	0	0	0.0008	0	0	0
235910	0	0	0	0	0	0	0	0	0.0008	0	0	0	0.0002	0	0	0	0	0.0004	0	0	0.0004	0.0002	0	0	0	0	0	0.0004	0	0	0	0	0	0	0	0	0	0	0	0	0	0	0	0	0	0.0002	0	0.0002	0
199416	0	0	0	0	0	0	0	0	0.0002	0	0	0	0.0002	0	0	0	0	0	0	0	0	0	0	0	0	0	0	0	0	0	0	0	0	0	0	0	0	0	0	0	0	0	0	0	0	0	0	0	0
107784	0.012	0.0098	0.0012	0.0008	0.002	0.007	0.004	0.0026	0.0132	0	0.0018	0.006	0.0008	0.0006	0.0086	0.0086	0.007	0	0.002	0.0024	0.0106	0.0036	0.008	0	0	0.0114	0.007	0.0004	0.0034	0.0008	0.001	0.0016	0.0068	0.006	0.0022	0.0032	0	0.0018	0.0054	0	0	0	0.0018	0.0004	0.001	0.0044	0	0.0004	0.0126
114295	0	0	0	0	0	0	0	0	0	0	0	0	0	0	0	0	0	0	0	0	0	0	0	0	0	0	0	0	0	0	0	0	0	0	0	0	0	0	0	0	0	0	0	0	0	0.001	0	0	0
10442	0.0014	0.0126	0.0676	0.0026	0.0222	0.0426	0.0252	0.0086	0	0.0078	0.008	0.0332	0.0504	0.0048	0.01	0.0198	0.0006	0	0.0154	0.0032	0.0148	0.0074	0.0242	0.0338	0.0338	0.0108	0.0028	0.0604	0.0028	0.0036	0.0088	0.0056	0	0.009	0.0062	0	0	0.0108	0.0058	0.0028	0.0086	0.0002	0.0034	0.0024	0.0426	0.0154	0.0436	0.0406	0.0308
225306	0	0	0	0	0	0	0	0	0.001	0	0	0	0	0	0	0	0	0	0	0	0.0002	0	0	0	0	0.0004	0	0	0	0	0.0004	0	0	0	0	0.0018	0	0	0	0	0	0	0	0	0.0008	0	0	0	0.0006
28109	0	0	0	0	0	0	0	0	0	0	0	0	0	0	0	0	0	0	0	0	0	0	0	0	0	0	0	0	0	0	0	0	0	0	0	0	0	0	0	0	0	0	0	0	0	0	0.0026	0	0
211593	0	0	0	0	0	0.002	0	0	0	0	0	0	0	0	0	0	0.001	0	0	0	0	0	0	0	0	0	0	0	0	0	0	0	0	0	0	0.0004	0	0.0002	0	0	0	0	0	0.0106	0	0	0	0	0
240252	0	0	0.0004	0	0	0	0	0	0	0	0.0052	0	0	0	0	0	0	0	0	0	0.0002	0	0	0	0	0	0	0	0.0012	0	0	0	0	0	0	0	0	0.0016	0	0	0	0	0	0	0	0	0	0	0
2310825	0	0	0	0	0	0.0004	0	0	0	0	0	0	0	0	0	0	0	0	0	0	0	0	0	0	0	0	0	0	0	0.0002	0	0	0	0	0	0	0	0	0	0	0	0	0	0	0	0	0	0	0
154353	0.0002	0	0	0	0.0006	0	0	0	0	0	0	0.0002	0	0	0.0006	0	0	0	0	0	0.0002	0	0	0	0	0	0	0	0	0	0	0	0	0	0	0	0	0	0	0	0	0	0	0	0	0.0004	0	0	0
103288	0	0.0012	0.0034	0.002	0.002	0.001	0.005	0.0002	0.0064	0	0.0034	0	0.0162	0	0.0036	0.0008	0	0	0	0	0.0002	0.0004	0.0018	0	0	0.0004	0	0	0.0006	0	0.0044	0	0	0.0004	0	0.0006	0	0.0036	0	0.0022	0	0	0.0014	0	0.002	0.008	0.0014	0.0012	0.0038
109587	0.0234	0.0042	0	0	0.0042	0.0074	0	0.0072	0.0066	0	0.001	0	0.0002	0.0004	0	0.0196	0.0034	0.0002	0	0	0.0002	0	0.0004	0	0.001	0	0	0	0.0244	0.0014	0.0786	0	0	0.0014	0.003	0	0	0.0004	0	0.0002	0.0018	0	0	0.0052	0	0	0	0.0012	0
1638571	0	0	0	0	0	0	0	0	0	0	0	0	0.0002	0	0	0	0	0	0	0	0	0	0	0	0	0	0	0	0	0	0	0.0002	0	0	0	0	0	0	0	0	0	0	0	0	0	0	0	0	0.0002
190786	0	0	0.0002	0	0.0002	0	0.0002	0	0	0	0	0	0	0	0.0006	0	0	0	0	0	0	0	0	0	0	0	0	0	0	0	0	0	0	0	0	0	0	0	0	0	0	0	0	0	0	0.0014	0	0	0
1007607	0	0.0002	0	0	0	0.003	0.0006	0	0.001	0	0.0006	0	0.0004	0.0028	0.0004	0.0002	0	0	0	0.0002	0.0008	0.001	0.0014	0.0002	0.0004	0.0004	0	0.001	0	0	0	0.0002	0	0	0	0.0006	0	0	0	0	0	0	0	0	0	0.004	0	0.0276	0.0004
196315	0	0	0	0	0	0	0	0	0	0	0	0	0	0	0	0	0	0	0.0286	0	0	0	0	0	0	0.0042	0	0	0.0044	0	0.0024	0.0002	0	0.0058	0	0	0	0.002	0	0	0	0.0008	0.0022	0.0004	0	0	0	0.0044	0.0002
1975714	0	0.001	0.0014	0	0	0	0.0004	0	0	0	0	0	0.0016	0	0.003	0	0	0	0	0	0	0.0004	0	0	0	0	0	0	0.0024	0	0	0	0	0	0	0	0	0	0	0	0	0	0	0	0	0.0062	0.0072	0	0
1045198	0	0.0054	0.0044	0	0.0042	0.0112	0.003	0	0.0002	0.0048	0	0.0024	0.009	0	0.003	0	0	0	0	0.0004	0.0102	0.0038	0	0.0008	0.0002	0.003	0	0	0.0006	0	0.001	0	0	0	0.0006	0.0012	0	0.0018	0	0.0006	0	0	0	0.0004	0	0.0016	0.006	0.0002	0.0024
1107583	0	0	0	0	0	0	0	0	0	0	0	0	0	0	0.0006	0	0	0	0	0	0	0.0002	0	0	0	0	0	0	0	0	0	0	0	0	0	0	0	0	0	0.0002	0	0	0	0	0	0	0	0	0
1130846	0	0	0	0	0	0.0024	0	0	0	0	0	0	0.0016	0	0	0	0	0	0	0	0	0	0	0	0	0	0	0	0	0.0008	0	0	0	0	0	0.005	0	0	0	0.0002	0	0	0	0	0	0	0	0	0
100054	0	0.0002	0.0002	0	0	0	0.0004	0	0.0002	0	0	0	0	0	0	0.0004	0	0	0	0.0002	0.0002	0	0	0	0	0	0	0.0002	0	0	0	0	0	0	0	0	0	0	0	0.0002	0	0	0	0	0	0.0008	0.0006	0	0.0004
1010721	0.0006	0.0038	0.0156	0	0.0172	0	0.0064	0	0	0.002	0.0084	0.0076	0.0066	0	0.0004	0	0	0	0	0.0006	0.0002	0.0058	0.0022	0.001	0	0.0004	0	0	0.0034	0.002	0.0006	0.0038	0	0.0048	0.0024	0.0006	0	0	0.0034	0	0	0	0	0	0.018	0.0048	0.0106	0.0082	0.0026
1107898	0.0002	0.0006	0.0118	0	0.001	0	0.0002	0	0.005	0	0	0.0016	0.0002	0.0006	0.0016	0	0	0.0002	0	0	0.0022	0	0	0.0014	0.0002	0.0026	0	0.0012	0.0038	0	0.001	0	0	0.0002	0	0.0002	0.0002	0.0012	0	0	0	0	0	0	0	0.0002	0.0162	0	0.003
1026524	0	0.0062	0.0018	0	0.0028	0	0.0004	0.0124	0	0.0006	0	0.002	0.0048	0	0.0002	0.0026	0.0022	0.0006	0	0	0.0002	0.001	0.0034	0.0038	0.0022	0.0002	0.0092	0	0.005	0.0036	0.0132	0.003	0	0.0044	0.0064	0.0012	0.0074	0.0028	0.006	0	0	0.0016	0.0012	0.0012	0.0092	0.003	0.0002	0.0028	0.0016
112063	0	0	0.0002	0	0	0	0.0002	0	0	0	0	0	0	0	0.0002	0	0	0	0	0	0.001	0	0	0	0	0	0	0	0	0	0.0002	0	0	0	0	0	0.0006	0	0	0	0	0	0	0	0	0.0002	0	0	0
1546868	0.001	0.0192	0.0048	0	0.0014	0.0044	0	0.0002	0.0036	0.0018	0.002	0	0.004	0	0.0022	0.001	0	0	0.0004	0	0.0016	0.0008	0.0008	0.0004	0	0.0008	0	0.0006	0.0002	0	0	0	0	0	0	0.0022	0	0	0	0.0002	0	0	0	0	0.0012	0.0016	0.0028	0.0032	0.0036
1079481	0	0	0	0	0	0.012	0	0	0	0	0	0.002	0	0	0.0004	0.0004	0.0006	0	0.0002	0	0	0.006	0	0.0014	0	0	0	0	0	0	0	0	0	0	0	0	0	0	0	0.0002	0	0	0	0	0	0	0.0012	0	0
109173	0.0028	0.0004	0	0	0.0188	0.0002	0.0074	0	0.0002	0.0268	0.0282	0.0036	0.0142	0.006	0.002	0	0.0008	0	0	0.0098	0.0014	0.0008	0	0.0002	0.0018	0	0.0004	0.0006	0	0.0016	0.0024	0.0054	0	0.001	0	0.008	0.0092	0.002	0	0	0	0	0	0	0.0034	0.007	0.003	0.017	0.0046
1105919	0.0006	0.0014	0.0028	0.0002	0.0038	0	0	0.0022	0.001	0.0042	0	0.0016	0.0026	0	0	0	0.0024	0.001	0.004	0.0052	0.0002	0.0008	0	0.0006	0	0.0008	0.0016	0.0006	0.0016	0	0.0002	0	0.0006	0.0004	0	0.0002	0.0032	0	0.0026	0	0	0.0022	0.0016	0	0.0068	0.0018	0.0018	0.0022	0.0086
4296719	0	0	0	0	0	0	0	0	0	0	0	0	0	0	0	0	0	0	0	0	0	0	0	0	0	0	0	0	0	0	0	0	0	0	0	0	0	0	0	0	0	0	0	0	0	0	0	0	0
4367701	0	0	0	0	0	0	0	0	0	0	0	0	0	0	0	0	0	0	0	0	0	0	0	0	0	0	0	0	0	0	0	0	0	0	0	0	0	0	0	0	0	0	0	0	0	0	0	0	0
4393099	0	0	0	0	0	0	0	0	0	0	0	0	0	0	0	0	0	0	0	0	0	0	0	0	0	0	0	0	0	0	0	0	0	0	0	0	0	0	0	0	0	0	0	0	0	0	0	0	0.0002
4395734	0	0	0	0	0	0	0	0	0	0	0	0	0	0	0	0	0	0	0	0	0	0	0	0	0	0	0	0	0	0	0	0	0	0	0	0	0	0	0	0	0	0	0	0	0	0.0002	0	0	0
1767472	0	0.0002	0	0	0	0	0	0	0	0	0	0	0	0	0	0	0	0	0	0	0	0	0	0	0	0	0	0	0	0	0	0	0	0	0	0	0	0	0	0	0	0	0	0	0	0	0	0	0
1143479	0	0	0	0	0	0	0	0	0	0	0	0	0	0	0	0	0	0	0	0	0	0.0002	0	0	0	0	0	0	0	0	0	0	0	0	0	0	0	0	0	0	0	0	0	0	0	0	0	0.0006	0
3740756	0	0	0.0026	0	0	0	0	0	0	0	0	0	0	0	0.0002	0	0	0	0	0	0	0	0	0	0	0	0	0	0	0	0	0	0	0	0	0	0	0	0	0	0	0	0	0	0	0	0.0034	0.0026	0
171264	0	0.0002	0.0012	0	0.0006	0	0	0	0	0	0	0	0	0	0	0.0016	0	0	0	0	0	0	0	0	0	0	0	0	0	0	0	0	0	0	0	0.0014	0	0	0	0	0	0	0	0	0	0.0008	0	0	0
104248	0	0.0024	0.0008	0	0.0008	0	0.001	0	0.0012	0.022	0.0002	0.0002	0.002	0.002	0.0024	0.0006	0	0	0.0058	0.0002	0.019	0	0.0004	0.0006	0.0008	0.0092	0	0.0028	0	0.0012	0.0008	0	0	0.0004	0	0.0004	0	0.0006	0	0.0006	0	0	0.0004	0.0012	0	0.001	0	0.0008	0
1676137	0	0	0	0	0	0	0	0	0	0	0	0	0	0	0	0	0	0.0018	0	0	0	0.0082	0	0	0	0	0	0	0	0	0	0	0	0	0	0	0	0	0	0	0	0	0	0	0	0	0	0	0
166235	0	0	0	0	0	0	0	0	0	0	0	0	0	0	0	0	0	0	0	0	0	0	0	0	0	0	0	0	0	0	0	0	0	0	0	0	0	0	0	0	0	0	0	0	0	0	0	0	0
778029	0	0.0126	0.0132	0	0.0004	0	0.0064	0	0.0108	0.002	0.0016	0.004	0.0118	0.002	0.0006	0	0	0	0.0012	0.0006	0.0022	0.0138	0.003	0.0008	0	0.0048	0	0.021	0	0	0.0002	0.0002	0	0.0002	0.0004	0.0086	0	0	0	0	0	0	0	0	0.0018	0.0096	0	0.0074	0.003
111394	0	0	0	0	0	0	0	0	0	0	0.0002	0	0	0	0	0	0	0	0	0	0	0	0	0	0	0	0	0	0	0	0	0	0	0	0	0	0	0	0	0	0	0	0	0	0	0	0.002	0	0
195168	0	0	0	0	0	0	0	0	0	0	0	0	0	0	0	0	0	0	0	0	0	0	0	0	0	0	0	0	0	0	0	0	0	0	0	0	0	0	0	0	0	0	0	0	0	0.0002	0	0	0
262849	0	0	0	0	0	0	0	0	0	0	0	0	0	0	0	0	0	0	0	0	0	0	0	0	0	0	0	0	0	0	0	0	0	0	0	0	0	0	0	0	0	0	0	0	0	0	0.0002	0	0
528577	0	0	0	0	0	0	0	0	0	0.0018	0	0	0	0	0	0.0018	0.0006	0	0	0	0	0	0	0	0	0	0	0	0	0	0	0	0	0	0	0	0	0	0	0.0002	0	0	0	0	0	0	0	0	0
1123057	0	0	0	0	0	0	0	0	0	0	0	0	0	0	0	0	0	0	0	0	0	0	0	0	0	0	0	0	0	0	0	0	0	0	0	0	0	0	0	0	0	0	0	0	0.0008	0	0	0	0
1961384	0	0.0002	0.0008	0	0	0.001	0	0	0	0	0	0	0	0	0	0	0	0	0	0	0	0	0	0	0	0	0	0	0	0	0	0	0	0	0	0.0042	0	0	0	0	0	0	0	0	0	0	0	0	0
4296989	0	0	0	0	0	0	0	0	0	0	0	0	0	0	0	0	0	0	0	0	0	0	0	0	0	0	0	0	0	0	0	0	0	0	0	0	0	0	0	0	0	0	0	0	0	0	0	0	0
4399367	0	0	0	0	0	0	0	0	0	0	0	0	0	0	0	0	0	0	0	0	0	0	0	0	0	0	0	0	0	0	0	0	0	0	0	0	0	0	0	0	0	0	0	0	0	0	0	0	0.0008
2125432	0	0.0006	0	0.0004	0.0006	0	0.0116	0	0	0	0.0004	0.0024	0	0	0	0	0	0	0	0	0	0.0006	0	0.0004	0	0	0.0016	0.0006	0	0	0	0.0004	0	0.0002	0	0.0012	0	0.004	0	0	0	0	0.001	0	0	0.0026	0.022	0.0034	0
270321	0	0	0	0	0	0	0.0002	0	0	0	0	0	0	0	0	0	0	0	0.0002	0	0.0002	0	0	0	0	0	0	0	0	0	0	0	0	0	0	0	0	0	0	0	0	0	0	0	0	0.0002	0.0006	0	0
1115104	0	0	0	0	0	0	0	0	0	0	0	0	0	0	0	0	0	0	0	0	0	0	0	0	0	0	0	0	0	0	0	0	0	0	0	0	0	0	0	0	0	0	0	0	0	0	0	0	0
105129	0	0	0.0008	0	0.0008	0	0.0002	0	0	0	0	0	0	0	0	0	0	0	0	0	0	0	0	0	0	0	0	0	0	0	0	0	0	0	0	0	0	0	0	0	0	0	0	0	0.0012	0.0002	0	0.0004	0
103151	0.0006	0.0018	0	0	0.0002	0	0.0006	0	0.001	0.0004	0.0002	0.001	0	0.0022	0.001	0.0014	0	0	0.0004	0	0.0008	0.0034	0.0036	0.0002	0	0	0	0	0.0006	0	0	0	0	0	0.001	0.0002	0	0.0004	0	0.0024	0	0	0	0	0	0.0002	0.0026	0	0
1011502	0	0.0006	0	0	0	0	0.0004	0	0	0	0	0.0028	0	0	0	0	0	0	0	0	0.0002	0	0	0	0	0	0	0	0	0	0	0	0	0	0	0	0	0.0004	0	0	0	0	0	0	0	0	0	0	0
1112553	0	0	0.0006	0	0	0.003	0	0	0	0	0	0	0	0	0	0	0	0	0	0	0	0	0	0	0.002	0	0	0	0	0	0.0008	0	0	0.0008	0	0	0	0	0	0	0	0	0	0	0.0002	0	0	0	0
219640	0	0.0004	0.006	0	0.0006	0.0012	0.0104	0.001	0.001	0	0.0014	0.0012	0.001	0	0.0006	0	0	0	0	0	0.0108	0	0	0.0002	0	0	0	0.0004	0.0002	0	0	0.0012	0	0	0.0014	0.0018	0	0.0002	0	0	0	0	0	0	0	0.0006	0.0002	0	0.0008
137070	0	0	0	0	0	0	0	0	0	0	0	0	0	0	0	0	0	0	0	0	0	0	0	0.0002	0	0	0	0	0	0	0	0	0	0	0	0	0	0	0	0	0	0	0	0	0	0	0	0	0
1145250	0.0002	0.0048	0.0028	0.0006	0.0018	0	0	0.0112	0.0002	0.0116	0.0002	0	0	0.007	0.0048	0	0.0062	0	0.045	0.0062	0.001	0.003	0.0044	0.0114	0	0	0	0.0068	0	0.0054	0.0146	0.0004	0.0172	0.0006	0.0004	0	0	0.0002	0	0	0	0.002	0.001	0.0042	0	0.0004	0	0.001	0.001
102438	0.002	0.022	0.023	0.0062	0.0046	0.0082	0.022	0.0006	0.007	0.0172	0.0016	0.0244	0.0336	0.0066	0.0082	0.0024	0.0014	0.007	0.003	0.0002	0.0156	0.0508	0.0154	0.0148	0.0196	0.0306	0.0012	0.0166	0.0126	0.0174	0.0192	0.0242	0.0032	0.0012	0.0052	0.0644	0.0084	0.0144	0	0.0102	0	0	0.0168	0.003	0.0022	0.0262	0.0018	0.0084	0.0452
132784	0	0.0004	0	0	0	0.014	0	0.0044	0.0006	0	0	0	0	0	0	0.0024	0	0.0156	0	0	0	0	0.0066	0	0	0	0	0.0006	0	0	0.0018	0	0	0.0076	0	0	0	0.0032	0	0.0006	0	0	0	0	0	0	0	0	0.0002
100033	0	0.0004	0.0014	0	0.0002	0.0002	0.0032	0.0002	0.0016	0.0006	0	0.0002	0.0012	0	0.0008	0	0	0	0	0.0002	0.0024	0	0	0	0	0	0	0.0006	0	0	0.0008	0	0	0	0	0.0448	0	0.0002	0.0004	0	0	0.0002	0	0.0004	0	0.001	0.004	0.002	0.0004
150837	0	0.0004	0.0004	0	0	0.0002	0.014	0	0	0.0026	0.0008	0.0002	0	0	0	0	0	0	0	0	0.0012	0	0.0002	0	0.0004	0	0	0	0	0	0	0	0	0	0	0.002	0	0.0082	0	0	0	0	0	0	0	0	0	0	0
105480	0	0.0004	0	0.0008	0.0008	0.0008	0.0008	0	0.0006	0	0.0012	0.0008	0.0004	0.0052	0.0006	0	0	0.0002	0	0	0	0.0002	0	0.0002	0	0.0002	0	0.0018	0.0002	0	0	0.0026	0	0	0.0018	0.0008	0.0002	0	0	0.0002	0	0	0	0	0.0004	0.0002	0.0002	0.0004	0.0004
1030770	0.0152	0.002	0	0	0	0	0.0004	0.0002	0	0	0	0	0	0.001	0	0.0064	0	0	0	0	0.0002	0	0	0	0	0	0	0	0	0.0046	0	0	0	0	0.0268	0.0032	0	0	0	0	0	0	0	0.0402	0	0.0004	0	0.0058	0
711733	0	0	0	0.0122	0	0	0.0184	0.0034	0	0	0	0	0	0.0022	0.0034	0.0108	0.0018	0.0012	0	0.0068	0	0.0054	0.0032	0.0024	0	0.0072	0	0.0026	0	0	0	0	0	0	0.0012	0	0.004	0.008	0.0072	0	0	0	0.0022	0	0	0.0026	0	0	0
2259726	0	0	0	0	0	0	0	0	0	0	0	0	0	0	0	0	0	0	0	0	0	0.0002	0	0	0	0	0	0	0	0	0	0	0	0	0	0	0	0	0	0	0	0	0	0	0	0	0	0	0
107008	0	0.0018	0	0	0	0	0.0004	0	0	0	0	0	0	0	0	0	0	0	0	0	0.0002	0.0014	0	0.0004	0	0	0	0	0.0014	0	0	0	0	0	0	0	0	0	0	0	0	0	0	0	0.0044	0	0	0	0
1126361	0	0.0016	0.0032	0	0.0028	0	0	0.0042	0.0034	0	0.001	0	0.0022	0	0.006	0.0006	0	0	0.0002	0.0018	0.0026	0.0054	0	0	0	0.0002	0.0024	0.0082	0	0.0002	0	0	0	0	0	0	0	0.0012	0	0.0006	0	0	0	0	0.0002	0.004	0.0102	0.0038	0.0016
511571	0	0.0004	0.0006	0	0	0	0	0	0	0	0	0	0	0	0	0	0	0	0	0	0.0006	0	0	0	0	0	0	0	0	0	0	0	0	0	0	0	0	0	0	0	0	0	0	0	0	0	0	0	0
1105570	0	0	0	0	0	0	0	0	0	0	0.0004	0.0002	0.0008	0	0	0	0	0	0	0	0	0	0	0	0	0	0	0	0	0	0	0	0	0	0	0	0	0	0	0	0	0	0	0	0	0	0	0	0
1016833	0	0	0	0	0	0	0	0	0.0002	0	0	0	0.0004	0	0	0	0	0	0	0	0	0	0	0	0	0	0	0	0	0	0	0	0	0	0	0.0002	0	0	0	0	0	0	0	0	0	0	0	0	0
151120	0	0	0.0002	0	0	0.0002	0.0042	0	0.0002	0	0.0002	0	0	0	0.0006	0	0	0	0	0.0002	0	0	0	0	0	0	0	0	0.0014	0	0	0	0	0	0	0	0	0	0	0.0002	0	0	0	0	0	0.0002	0	0	0
324410	0	0	0	0	0	0	0	0	0	0	0	0	0	0	0	0	0	0	0	0	0	0.0004	0	0	0	0	0	0	0	0	0	0	0	0	0	0	0	0	0	0	0	0	0	0	0	0	0	0	0
3878210	0	0	0	0	0	0	0	0.0074	0	0	0	0	0	0	0	0	0.005	0	0.006	0	0	0.0056	0	0	0	0	0	0	0	0.003	0	0	0	0	0	0	0	0	0	0	0	0.0116	0	0	0	0	0	0	0
100933	0	0.0004	0.0008	0	0	0.0002	0	0.0002	0	0	0	0	0	0	0.001	0	0	0	0	0	0.0004	0.0002	0	0	0	0	0	0	0	0	0	0	0	0	0	0	0	0	0	0.0008	0	0	0	0	0	0	0.0002	0	0
1070610	0.0038	0.001	0	0	0.0004	0	0.001	0	0	0	0	0.0008	0	0	0.001	0.0022	0	0	0	0	0	0	0	0.0004	0	0	0	0	0	0	0	0	0.0002	0	0	0	0	0	0	0	0	0	0	0.0002	0.0002	0.0002	0	0.0002	0.0014
1082846	0	0.0022	0.0002	0	0	0.0006	0	0	0	0	0	0	0	0	0.0004	0	0	0.0004	0	0.0016	0	0	0	0	0	0	0	0	0	0	0	0	0	0	0.0002	0	0	0.002	0	0.0006	0.0024	0	0.0012	0	0	0.0004	0	0	0
1725586	0	0.0002	0	0	0	0	0	0	0.0004	0	0	0	0	0	0.0004	0	0	0	0	0	0	0	0	0	0	0	0	0	0	0	0	0	0	0	0	0	0	0	0	0.0094	0	0	0	0	0	0	0	0	0
2191763	0	0	0.0052	0	0	0	0	0	0	0	0	0.0004	0	0	0	0	0	0	0	0	0	0	0	0	0.0004	0	0	0	0	0	0	0	0	0	0.0002	0	0	0	0	0	0	0	0	0	0	0	0	0	0
1029949	0	0	0.0002	0.0056	0	0	0	0	0.0006	0	0.0048	0	0.0002	0	0	0.0012	0	0	0	0.0128	0	0	0.001	0.003	0	0	0	0	0.0112	0.0046	0.0162	0	0	0.0002	0.0086	0	0	0	0	0	0	0	0.001	0.0054	0	0	0	0	0
1113101	0.0018	0.0006	0	0	0.0002	0.0006	0.0016	0	0.0014	0.0004	0.0002	0	0.003	0.0002	0.0004	0	0	0	0	0	0.0008	0.0002	0	0	0	0.0002	0	0.0002	0.0008	0	0.0006	0	0	0	0.0018	0	0	0	0	0	0	0	0	0	0.0002	0.0004	0.001	0	0.0006
184745	0	0.0066	0	0	0	0	0	0.0064	0.0004	0	0	0	0	0.001	0.002	0.0006	0.0014	0	0.0122	0.0022	0	0.0002	0.0022	0.0062	0.0034	0	0.0042	0	0.0002	0.0024	0.0036	0.0068	0	0.0016	0	0	0	0	0	0	0	0.0042	0.0014	0.0024	0	0	0	0	0
1073761	0	0	0.0004	0	0	0	0	0	0	0	0	0	0	0	0	0	0	0	0	0	0	0	0	0	0	0	0	0	0	0	0	0	0	0	0	0	0	0	0	0	0	0	0	0	0	0.0012	0.0002	0.0004	0
4389647	0	0	0	0	0	0	0	0	0	0.0002	0.0004	0	0	0	0	0	0	0	0	0	0	0	0	0	0	0	0	0	0	0	0	0	0	0	0	0	0.0016	0.0008	0	0	0	0	0	0	0	0	0	0	0
1122787	0	0.001	0	0	0	0.0056	0	0	0	0.01	0	0	0.0006	0.0002	0	0	0	0	0	0	0	0	0	0	0	0	0	0	0	0	0	0	0	0	0	0	0	0	0	0.0002	0	0	0	0	0	0.0004	0	0	0
1115272	0	0	0	0	0	0	0	0.0024	0	0	0.0006	0	0	0	0.0002	0	0.001	0.0008	0	0	0.0004	0	0	0	0	0.001	0.005	0	0	0	0	0	0	0	0	0	0	0.0012	0	0	0	0	0.001	0	0	0	0	0	0
4226911	0.0006	0.0018	0.0034	0.0002	0	0.0014	0.0046	0	0.0064	0	0.0018	0.0028	0.0034	0	0.0022	0	0	0	0	0	0.0012	0.0076	0.0004	0	0	0.0006	0	0	0.0002	0.0002	0.0002	0	0	0.0006	0	0.0006	0	0.0016	0	0	0	0	0	0	0.0014	0.0018	0	0.001	0.0014
1095524	0.0002	0.0042	0	0	0	0	0	0	0	0	0	0	0.002	0	0	0	0	0	0	0	0	0.004	0.0002	0	0.0004	0	0	0	0	0	0	0.003	0	0	0	0	0.0038	0.0006	0	0.0002	0	0.001	0.0002	0	0	0	0	0	0
144395	0	0.0106	0.0042	0	0.0026	0.001	0.0014	0.0016	0.0042	0.0062	0.001	0.0102	0.0042	0.0014	0.0006	0.0096	0.0002	0.0076	0.0004	0.0002	0.0126	0.0012	0.0048	0.0052	0.006	0.0232	0.0172	0.0082	0.002	0.0004	0.0012	0.014	0.0072	0.0004	0.0048	0.0022	0.0032	0.0004	0.0204	0	0.003	0.0016	0.001	0.0054	0.004	0.0076	0.0032	0	0.0062
1040220	0	0.0082	0	0	0	0	0	0	0	0	0	0	0	0	0.0002	0	0	0.0002	0.013	0	0.0002	0.004	0	0	0	0.015	0.0032	0	0.0068	0	0.0012	0.0036	0.0052	0.0038	0.0048	0	0	0.011	0	0.0078	0.0006	0.0002	0.0016	0	0	0	0	0	0.0252
196131	0	0	0	0.0034	0.0002	0	0	0	0.0038	0	0.003	0	0.0006	0	0.0016	0	0.0204	0.0132	0	0	0.0028	0	0.007	0.0064	0	0	0	0	0	0.0058	0.004	0	0	0	0.0164	0	0	0.004	0	0	0	0.0002	0.0058	0.015	0	0.001	0.0012	0	0
1028953	0	0.0014	0.0032	0	0.0004	0.0006	0.0008	0.0004	0.0004	0	0.0026	0	0.0062	0.0002	0.0002	0	0	0	0	0.0004	0.0004	0	0	0	0	0	0	0	0	0	0	0	0	0.0022	0	0	0	0.001	0	0	0	0	0.0016	0	0.0078	0	0.0166	0	0.0094
1004910	0.0148	0.011	0.0092	0.0112	0.0454	0	0.0056	0.0018	0.0012	0.0008	0.06	0.0044	0.0514	0.0022	0.012	0.0024	0.0118	0.001	0.0068	0.0164	0.0062	0.015	0.0002	0.0184	0.025	0.0148	0.001	0.0662	0.0102	0.0068	0.003	0.0006	0	0.0134	0.0002	0.0072	0	0.011	0.0012	0	0.0034	0.0152	0.0072	0	0.0324	0.0274	0.0192	0.0244	0.0098
257805	0	0	0	0	0	0	0	0	0	0	0	0	0	0	0	0	0	0	0	0	0	0	0	0	0	0	0	0	0	0	0	0.0002	0	0.0002	0	0.0002	0	0	0	0	0	0	0	0	0	0	0	0	0
4376002	0	0	0.0002	0	0	0	0	0	0	0	0.0002	0	0	0	0	0	0	0	0	0	0	0	0	0	0	0	0	0	0.0002	0	0	0	0	0	0	0	0	0	0	0	0	0	0	0	0	0	0	0	0
4400372	0	0	0	0	0	0	0	0	0	0	0	0	0	0	0	0	0	0	0	0	0	0	0	0	0	0	0	0	0	0	0	0	0	0	0	0	0	0	0	0	0	0	0	0	0	0	0	0	0
4408112	0	0.0022	0.0002	0.0102	0.0564	0.0008	0.0086	0	0.0146	0	0.0004	0	0	0	0.0214	0.0002	0	0	0.0016	0	0.0042	0.006	0	0.0016	0.0074	0.001	0.0016	0.0232	0.0046	0	0.0002	0	0.0002	0	0	0.0536	0	0	0	0	0	0	0	0	0	0.002	0.0264	0	0.0002
174654	0	0	0	0	0	0	0	0	0	0	0.0098	0	0	0	0	0.0028	0	0	0	0	0	0	0	0.0002	0	0	0.0002	0	0.024	0	0	0	0	0	0.0062	0	0.0078	0	0	0	0	0	0	0	0	0	0	0	0
1109141	0	0.0024	0	0	0	0.005	0	0	0	0	0	0	0	0	0	0	0	0	0	0.0006	0	0	0	0	0	0	0	0	0	0	0	0	0	0	0	0	0	0	0.0004	0	0.0002	0	0	0	0.0004	0	0.0012	0	0.0014
587214	0.0004	0.0008	0.0004	0	0.0032	0	0.0004	0	0	0	0	0	0.0004	0	0	0.0008	0	0	0	0	0.0006	0	0	0.0004	0.0004	0	0	0	0	0	0.0002	0.0016	0	0	0	0	0	0	0	0	0	0	0	0	0	0.0008	0	0	0.0038
204028	0	0	0.0006	0	0	0	0.0002	0	0	0	0	0	0.0002	0	0	0	0	0	0	0	0	0	0	0	0.0002	0	0	0	0	0	0	0	0.0024	0	0	0	0	0	0	0	0	0	0	0	0	0	0	0.0008	0.002
1111121	0	0	0	0	0	0	0	0	0	0.0002	0	0	0	0	0.0004	0	0	0	0	0.0002	0.0012	0	0	0	0	0	0	0	0.0004	0	0	0	0	0	0	0.0004	0	0	0	0	0	0	0	0	0.0002	0.0004	0.0002	0	0
1012372	0.0004	0.0064	0.0008	0.0358	0.008	0	0.0026	0	0.0004	0.0784	0	0	0	0	0.0002	0	0.0128	0.0608	0.0442	0.0028	0	0	0.0122	0.0088	0.003	0.0044	0	0	0.004	0.0004	0.0006	0.0628	0	0.0076	0.0028	0.0012	0.0216	0	0	0	0.0432	0.01	0.0246	0.017	0.0008	0	0	0	0.032
281539	0.0006	0	0	0	0	0	0	0	0.0002	0	0	0	0	0	0	0	0	0	0	0	0	0	0	0	0	0	0	0	0	0	0	0	0	0	0	0	0	0	0	0	0	0	0	0	0	0	0	0	0
2529278	0	0	0	0	0.0004	0	0.0002	0	0	0.0002	0.0002	0	0	0	0.0004	0	0	0	0	0	0.0034	0	0	0.0004	0	0	0	0	0	0	0	0.0006	0	0	0	0	0	0.001	0	0	0	0	0	0.0002	0	0	0.0002	0.0006	0
239967	0	0	0	0	0	0	0	0	0	0	0.0002	0	0	0	0	0	0	0	0	0	0.0002	0	0.0006	0	0	0.0006	0	0	0	0	0	0	0	0	0	0	0	0	0	0	0	0	0	0	0	0	0	0.0002	0
271306	0.0002	0	0	0	0	0	0	0	0.0004	0	0	0	0	0	0	0	0	0	0	0	0.0004	0	0	0	0	0	0	0	0	0	0	0	0	0.0002	0	0	0	0	0	0	0	0	0	0	0	0	0	0	0.0002
245492	0	0.0092	0	0	0.0006	0	0	0	0	0	0	0	0	0	0.0004	0	0	0	0	0	0	0	0	0	0	0	0	0	0	0	0	0	0	0.0002	0	0	0	0	0	0	0	0	0	0	0	0	0	0.0018	0
1038403	0.0004	0.0004	0	0	0.0006	0	0	0	0	0	0	0	0.001	0.0006	0.0022	0	0	0	0	0	0.0008	0	0	0	0	0	0	0.0006	0	0	0	0	0	0	0	0.0006	0	0	0	0	0	0	0	0	0	0	0	0	0.0002
196140	0	0.0008	0	0	0	0	0	0	0	0	0	0	0	0	0	0	0.0004	0	0	0	0	0	0	0	0	0	0	0	0	0.0002	0	0	0	0	0	0	0	0	0	0	0	0	0	0	0	0	0	0	0
238002	0	0	0	0	0.0002	0	0	0	0	0	0	0	0	0	0	0	0	0	0	0	0.0002	0	0	0	0	0	0	0	0	0.0018	0	0	0	0	0	0.005	0	0	0	0	0	0	0	0	0	0	0	0	0
1007985	0	0	0	0	0	0.0024	0	0	0	0	0	0	0.0002	0	0	0	0	0	0	0.0004	0	0.0002	0	0	0	0	0	0	0	0	0	0	0	0	0	0	0	0	0	0	0	0	0	0	0	0	0	0	0
10560	0	0	0	0	0	0	0	0	0.0002	0	0	0	0	0	0	0	0	0	0	0	0.0006	0	0.0044	0	0	0	0	0	0	0	0.0004	0	0	0	0	0	0.0002	0	0	0	0	0	0	0	0	0	0	0.0004	0
1026431	0	0	0	0	0	0	0	0	0	0	0	0	0	0	0	0	0	0	0	0	0	0	0	0	0	0	0	0	0	0	0	0	0	0	0	0	0	0	0	0.0004	0	0	0	0	0.0002	0	0.0004	0	0.0012
108976	0	0	0.0008	0	0	0.0002	0	0	0.0034	0	0.0006	0	0	0	0.002	0	0	0	0	0	0.0022	0.0014	0	0	0	0	0	0.0006	0	0	0.0002	0	0	0	0	0	0	0	0	0	0	0	0	0	0	0.0008	0.0022	0.004	0.0006
1108726	0.0016	0.0096	0.019	0	0.0002	0.0102	0.023	0.0006	0.0048	0.0152	0	0.0068	0.0026	0	0.0122	0	0	0	0	0.0014	0.0116	0.0006	0.0116	0.0044	0.006	0.0004	0	0.04	0.0266	0	0.005	0.025	0	0.0024	0	0	0	0.004	0	0.0036	0	0	0	0	0.0056	0.0148	0.0114	0.034	0
1107548	0	0.0036	0	0	0	0	0	0	0.001	0	0.0012	0	0.002	0	0	0.0004	0	0.0002	0	0.0008	0.0012	0	0	0	0	0	0	0	0.0008	0	0	0	0	0	0	0.0004	0.0004	0	0	0.0004	0	0	0.0004	0	0	0	0	0	0
104215	0	0	0	0	0	0	0	0	0	0	0	0	0	0	0	0	0	0	0	0	0	0	0	0	0	0	0	0	0	0	0	0	0	0	0	0	0	0	0	0	0	0	0	0	0	0	0	0	0
136019	0	0.0002	0	0	0	0	0	0	0	0	0	0	0	0	0	0	0	0	0	0	0.0002	0	0	0	0	0	0	0	0	0	0	0	0	0	0	0.0012	0	0	0	0	0	0	0	0	0	0	0	0	0
137429	0.0008	0	0	0	0	0	0	0	0	0	0	0	0	0	0	0	0	0	0	0	0.0002	0.0002	0	0	0	0	0	0	0	0	0	0	0	0	0	0	0	0	0	0	0	0	0	0	0	0	0	0	0
555144	0	0	0	0	0	0	0	0	0	0	0	0	0	0	0	0	0	0	0	0	0	0	0	0	0	0	0	0	0	0	0	0	0	0	0	0	0	0	0	0	0	0	0	0	0	0	0	0	0
639729	0	0	0	0	0	0	0	0	0	0	0	0	0	0	0	0	0	0	0	0	0	0	0	0	0	0	0	0	0	0	0	0	0	0	0	0	0	0	0	0	0	0	0	0	0	0	0	0	0
1111742	0	0	0	0	0	0	0	0	0	0	0	0	0	0	0	0	0	0	0	0	0	0	0	0	0	0	0	0	0	0	0	0	0	0	0	0	0	0	0	0	0	0	0	0	0	0	0	0	0
3549446	0	0	0	0	0	0	0	0	0	0.0004	0	0	0.0004	0	0	0	0	0	0	0	0	0	0.0024	0	0	0	0	0	0	0	0	0	0	0	0	0	0	0	0	0	0	0	0	0	0	0	0	0	0
4098279	0	0	0	0	0	0	0	0	0.0008	0	0	0	0	0	0	0	0	0	0	0	0	0.0008	0	0	0	0	0	0.0016	0	0	0	0	0	0	0	0	0	0	0	0	0	0	0	0	0	0	0	0	0
4166949	0	0.0002	0	0	0	0	0	0	0.0002	0	0	0	0	0	0	0	0	0	0	0	0.0034	0	0	0	0	0	0	0	0	0	0	0	0	0	0	0	0	0	0	0	0	0	0	0	0	0	0	0	0
4271530	0	0	0	0	0	0	0	0	0	0	0	0	0	0	0	0	0	0	0	0	0	0	0	0	0	0	0	0	0	0	0	0	0	0	0	0	0	0	0	0	0	0	0	0	0	0.0002	0	0	0
4368597	0	0	0	0	0	0	0	0	0	0	0	0	0	0	0	0	0	0	0	0	0	0	0.0008	0	0	0	0	0	0	0	0	0	0	0	0	0	0	0	0	0	0.0004	0.0004	0	0	0	0	0	0	0
4409084	0	0	0	0	0	0	0	0	0	0	0	0	0	0	0	0	0	0	0	0	0	0	0	0	0	0	0	0	0	0	0	0	0	0	0	0	0	0	0	0	0	0	0	0	0	0	0	0	0
1105513	0	0.0002	0	0	0.0004	0	0	0	0	0.0002	0	0	0	0	0	0	0	0	0	0.0002	0.0022	0.0002	0	0	0	0	0	0.0004	0	0	0	0	0	0	0	0	0	0	0	0	0	0	0	0	0	0	0.0002	0.0004	0
151623	0	0	0	0	0	0.001	0	0	0.0002	0	0	0	0	0	0	0	0	0.0166	0	0	0	0	0	0	0	0.0068	0	0	0	0	0	0	0	0	0	0	0	0	0	0	0	0	0	0	0	0	0	0	0
207866	0	0	0	0	0.0006	0.0036	0	0	0	0	0	0	0	0	0	0	0	0	0	0	0.0002	0	0	0	0	0	0	0	0	0	0	0	0	0	0	0	0	0	0	0	0.0014	0	0	0	0	0	0	0	0
1074210	0	0	0	0	0.0056	0	0	0	0.003	0	0	0	0	0	0.0036	0.0152	0	0	0	0	0	0	0.0054	0.0002	0	0	0	0.0002	0	0.0054	0	0	0	0	0.0042	0	0	0	0	0.0084	0	0.005	0	0	0	0.001	0.0078	0	0
1128025	0	0	0.0004	0.0004	0.001	0.0026	0	0	0	0	0	0	0	0	0	0	0	0	0.0012	0	0	0	0	0	0	0	0	0	0	0.0024	0	0	0	0.0002	0	0	0	0	0	0	0	0	0	0	0	0	0	0	0
32174	0	0	0	0	0	0	0	0	0.0014	0	0	0	0	0	0.0002	0	0	0	0	0	0	0	0	0	0	0	0	0	0	0	0	0.0026	0	0	0	0	0	0	0	0	0	0	0	0	0	0	0	0	0
140128	0	0	0	0	0	0	0	0	0	0	0	0	0	0	0	0	0	0	0	0	0	0	0	0	0	0	0	0	0	0	0	0	0	0	0	0	0	0	0	0	0	0	0	0	0	0	0	0.0004	0
149750	0	0	0	0	0	0	0	0	0	0	0	0	0	0	0.0006	0	0	0	0	0.0004	0	0	0	0	0	0	0	0.0002	0	0	0	0	0	0	0	0	0	0	0	0	0	0	0	0	0	0	0	0	0
150191	0.0008	0	0	0	0	0	0	0	0	0	0	0	0	0	0	0	0	0	0	0	0	0	0	0	0	0	0	0	0	0	0	0	0	0	0.0006	0.0004	0	0	0	0	0	0	0	0	0	0	0	0	0
173216	0	0	0	0	0	0	0	0	0	0	0	0	0	0	0	0	0	0	0	0	0	0	0	0	0	0	0	0	0	0	0	0	0	0	0	0	0	0	0	0	0	0	0	0	0	0.0002	0	0	0
173473	0	0	0	0	0	0	0	0	0	0	0	0	0	0	0	0	0	0	0	0	0	0	0	0	0	0	0	0	0	0	0	0	0	0	0	0	0.0106	0.0002	0	0	0	0	0.0008	0	0	0	0	0	0
234041	0	0	0	0	0	0	0	0	0	0	0	0	0	0	0	0	0	0	0	0	0	0	0	0	0	0	0	0	0	0	0	0	0	0	0	0	0	0	0	0	0	0	0	0	0	0	0	0	0.0002
235984	0	0	0	0	0	0	0	0	0	0	0	0	0	0	0	0	0	0	0	0	0	0	0	0	0	0	0	0	0	0	0	0	0	0	0	0	0	0	0	0	0	0	0	0	0	0	0	0	0
261988	0	0.0004	0	0	0	0.0014	0	0	0	0	0	0	0	0	0.001	0	0	0	0	0	0	0	0	0	0	0	0	0	0	0	0	0	0	0	0	0	0	0	0	0	0	0	0	0	0	0	0	0	0
287361	0	0	0	0	0	0	0	0	0	0.0002	0	0	0	0	0	0	0	0	0	0	0	0	0	0	0	0.0008	0	0	0	0	0	0	0	0	0	0	0	0	0	0.0046	0	0	0	0	0	0	0	0	0
288040	0	0	0	0	0	0	0	0	0	0	0	0	0	0	0	0	0	0	0	0	0	0	0	0	0	0	0	0	0	0	0	0	0	0	0	0	0	0	0	0	0	0	0	0	0	0	0	0	0
327069	0	0	0	0	0	0	0	0	0	0	0	0	0	0	0	0	0.0002	0	0	0	0.002	0	0	0	0	0	0	0	0	0	0	0	0	0	0	0	0	0	0	0	0	0	0	0.0006	0	0	0	0	0
378660	0	0	0	0	0	0	0	0	0	0	0	0	0	0	0	0	0	0	0	0	0	0	0	0	0	0	0	0	0	0	0	0	0	0	0	0	0	0	0	0	0	0	0	0	0	0	0	0	0
520218	0	0	0.0012	0	0	0	0	0	0.0004	0	0	0	0	0	0	0	0	0	0	0	0	0	0	0	0	0	0.0008	0	0	0	0	0	0	0	0	0	0	0	0	0	0	0	0	0	0	0	0	0	0
549100	0	0	0	0	0	0	0	0	0	0	0	0	0	0	0	0	0	0	0	0	0	0	0	0	0	0	0	0	0	0	0	0	0	0	0	0	0	0	0	0	0	0	0	0	0	0	0	0	0
825111	0	0.0002	0	0	0	0	0	0	0.0016	0	0	0	0	0	0.001	0	0	0	0	0	0	0	0	0	0	0	0	0	0	0	0	0	0	0	0	0	0	0	0	0	0	0	0	0	0	0	0	0	0
1104825	0	0.0002	0	0	0	0	0	0	0	0	0	0	0	0	0	0	0	0	0.0006	0	0	0	0	0	0.001	0	0	0	0	0	0	0	0	0	0	0	0	0	0	0	0	0	0	0	0	0	0	0	0
1106960	0	0	0	0	0	0	0	0	0	0	0	0	0	0	0	0	0	0	0	0	0	0	0	0	0	0	0	0	0	0	0	0	0	0	0	0	0	0	0	0	0	0	0	0	0	0	0	0.0006	0
1123290	0	0	0	0	0	0	0	0	0	0	0	0	0	0	0	0	0	0	0	0	0	0	0	0	0	0	0	0	0	0	0	0	0	0	0	0	0	0	0	0	0	0	0	0	0	0.0002	0	0	0
1124101	0	0	0	0	0	0	0	0	0	0	0	0	0	0	0	0	0	0	0	0	0	0	0	0	0	0	0	0	0	0	0	0	0	0	0	0	0	0	0	0	0	0	0	0	0	0	0.0006	0	0
1134142	0	0	0	0	0.0012	0	0	0	0	0	0	0	0	0	0	0	0	0	0	0	0	0	0	0	0	0	0	0.0014	0.0006	0	0	0	0	0	0	0	0	0	0	0	0	0	0	0	0	0	0	0	0
1139281	0	0	0	0	0	0	0	0	0	0	0	0	0	0	0	0	0	0	0	0	0	0	0	0	0	0	0	0	0	0	0	0	0	0	0	0	0	0	0	0	0	0	0	0	0	0	0	0	0
1143890	0	0	0	0	0	0	0	0	0	0	0	0	0	0	0	0	0	0	0	0	0	0	0	0	0	0	0	0	0	0	0	0	0	0	0	0	0	0	0	0	0	0	0	0	0	0.0002	0	0	0
2068329	0	0	0	0	0	0	0	0	0	0	0	0	0	0	0	0	0	0	0	0	0	0	0	0	0	0	0	0	0	0	0	0	0	0	0	0	0	0	0	0	0	0	0	0	0	0	0	0	0
3103396	0	0	0	0	0	0	0	0	0	0	0	0.0024	0.0016	0	0	0	0	0	0	0	0	0	0	0	0	0	0	0	0	0	0	0	0.001	0	0	0	0	0	0	0	0	0	0	0	0	0	0	0	0
3528451	0	0.0006	0.0002	0	0	0	0	0	0	0	0	0	0	0	0	0	0	0	0	0	0	0	0	0	0	0.0008	0	0	0	0	0	0	0	0	0	0	0	0	0	0	0	0	0	0	0	0	0	0	0
4326573	0	0	0	0	0	0	0	0	0	0	0	0	0	0	0	0	0	0	0	0	0	0	0	0	0	0	0	0	0	0	0	0	0	0	0	0	0	0	0	0	0	0	0	0	0	0	0	0	0
4347829	0	0	0	0	0	0	0	0	0	0	0	0	0	0	0	0	0	0	0	0	0	0	0	0	0	0	0	0	0	0	0	0	0	0	0	0	0	0	0	0	0	0	0	0	0	0	0	0	0
4388004	0	0	0	0	0	0.0002	0.0034	0	0	0	0	0	0	0	0	0	0	0	0	0	0.0004	0	0	0	0	0	0	0	0	0	0	0	0	0	0	0	0	0	0	0	0	0	0	0	0	0	0	0	0
4416797	0	0	0	0	0	0	0	0	0	0	0	0	0	0	0	0	0	0	0	0	0	0	0	0	0	0	0	0	0	0	0	0	0	0	0	0	0	0	0	0	0	0	0	0	0	0	0	0	0
4443318	0	0	0	0	0	0	0	0	0	0	0	0	0	0	0.0004	0	0	0	0	0	0.0002	0	0	0	0	0	0	0	0	0	0	0	0	0	0	0	0	0	0	0.0014	0	0	0	0	0	0	0	0	0
4482227	0	0	0	0	0	0	0	0	0.0098	0	0	0	0	0	0	0	0.0112	0	0	0	0	0	0	0	0	0	0	0	0	0	0	0	0	0	0	0.001	0	0.0082	0	0.0012	0	0	0.014	0	0	0	0	0	0
147181	0	0	0	0	0	0	0.0018	0	0	0	0	0	0.0002	0	0	0	0	0	0	0	0.0006	0	0.0002	0.0004	0	0	0	0	0	0	0	0	0	0	0	0	0	0	0	0	0	0	0	0	0	0	0.0054	0	0
1111558	0	0	0	0	0	0	0.0002	0	0	0	0	0	0	0	0	0	0	0	0	0	0.0002	0	0	0	0	0	0	0	0	0	0	0	0	0	0	0	0	0	0	0	0	0	0	0	0	0	0.0004	0	0
114832	0	0	0	0	0	0	0	0	0	0	0	0	0	0	0.0002	0	0	0	0	0	0.0002	0	0	0	0	0	0	0	0	0	0	0	0	0	0	0	0	0	0	0	0	0	0	0	0	0	0.001	0	0
1125885	0	0	0.0002	0	0	0.0002	0	0	0	0	0	0	0	0	0	0	0	0	0	0	0	0	0	0	0	0	0	0	0	0	0	0	0	0	0	0	0	0	0	0	0	0	0	0	0	0	0	0	0
2209133	0	0	0	0	0	0	0	0	0	0	0	0.0002	0	0	0.0002	0	0	0	0	0	0	0	0	0	0	0	0	0	0	0.0002	0	0	0	0	0	0	0	0	0	0	0	0	0	0	0.0016	0	0	0	0
1104728	0	0	0	0	0	0.0064	0	0	0.0002	0	0	0	0	0	0	0	0	0	0	0	0.0002	0	0	0	0	0	0	0.0006	0.0036	0	0	0	0	0	0	0	0	0	0	0	0	0	0	0	0	0	0.0006	0.0018	0
137805	0	0	0.0004	0	0	0	0	0	0	0	0	0	0.0004	0	0.0018	0	0	0	0	0.0016	0.0002	0	0	0	0	0.0016	0	0	0	0	0	0	0	0	0	0.0002	0	0.007	0	0	0	0	0	0	0	0.0002	0	0	0
213332	0	0	0	0.0008	0	0.003	0	0	0	0	0	0.0002	0	0	0	0	0	0	0	0	0	0	0	0	0	0	0	0	0	0	0	0	0	0	0	0.0006	0	0	0	0.001	0	0	0	0	0	0.0012	0	0	0
1069263	0	0.0012	0	0	0.0006	0.0002	0.0002	0.0004	0.0024	0	0.0002	0.0016	0.0002	0	0.0002	0	0	0	0	0.0002	0.001	0.0004	0	0.0002	0	0	0	0.0004	0	0	0.0004	0.0006	0	0	0.0004	0	0	0.0002	0	0.0022	0	0	0	0	0.0004	0.0002	0.004	0.002	0
244132	0	0	0	0	0	0	0	0	0	0	0	0	0.0002	0	0	0	0	0	0	0	0	0	0	0	0	0	0	0	0	0	0	0	0	0	0	0	0	0	0	0	0	0	0	0	0	0	0	0	0
511053	0	0.0004	0	0	0	0	0	0	0	0	0	0	0	0	0	0	0	0	0	0	0	0	0	0	0	0	0	0	0	0	0	0	0	0	0	0	0	0	0.0002	0	0	0	0	0	0	0.0008	0	0	0
1108745	0.0098	0.0006	0.0002	0	0.0002	0	0.0006	0.0054	0.0002	0	0	0	0	0	0.0014	0.0002	0	0.0022	0.0088	0	0.0004	0	0.0034	0.0004	0	0.0006	0.0014	0	0.0004	0.0008	0	0	0.0046	0	0	0	0	0	0	0.0074	0.0016	0.0038	0.0014	0.0018	0	0	0.0012	0	0
158589	0	0	0	0	0	0	0	0	0.0002	0	0	0.0198	0	0	0	0	0	0	0	0	0.0002	0	0	0	0	0	0	0	0	0	0	0	0	0	0	0.0002	0	0	0	0	0	0	0	0	0	0.0002	0	0	0
703657	0	0	0	0	0	0	0.0002	0	0	0	0	0	0	0.0002	0	0	0	0	0	0	0	0	0	0.0004	0	0	0	0	0	0	0.0002	0	0	0	0	0	0	0	0	0	0	0	0	0	0	0	0	0	0
1104642	0	0	0	0	0	0	0.0002	0	0	0	0	0	0	0	0	0	0	0	0	0	0	0	0	0	0	0	0	0	0	0	0	0	0	0	0	0	0	0	0	0	0	0	0	0	0	0.0002	0	0	0
218704	0	0	0	0	0	0	0	0	0	0	0	0	0.0004	0	0	0	0	0	0	0	0	0	0	0	0	0	0	0	0	0	0	0	0	0	0	0	0	0	0	0	0	0	0	0	0	0	0	0	0.0012
1128880	0	0	0	0	0	0	0	0	0	0	0.0012	0	0.0004	0	0	0	0	0	0	0	0	0	0	0.0112	0	0	0	0	0	0	0	0	0	0	0	0	0	0	0	0	0	0.0002	0	0	0.0002	0	0	0	0
103025	0	0	0.0004	0	0	0	0.0228	0	0.0002	0.0026	0	0.0058	0.0004	0	0	0.0004	0	0.0054	0.0004	0	0	0.0022	0	0.0002	0.0012	0	0	0	0	0.0024	0.0004	0.003	0.001	0	0	0.0002	0	0	0	0.0002	0	0.004	0	0	0.0002	0.003	0	0	0.0002
343239	0	0	0.0068	0	0	0	0	0	0	0.0012	0	0	0	0	0	0	0.0006	0	0	0	0	0	0	0	0	0	0.0008	0	0	0	0	0	0	0	0	0	0	0	0	0	0	0	0	0	0	0	0	0	0
263789	0	0.0008	0.0004	0	0.0028	0	0	0	0	0	0	0.0006	0	0	0	0	0	0	0	0	0.001	0.0008	0	0.0002	0	0	0	0	0	0	0	0	0	0	0	0.0002	0	0	0.0002	0	0	0	0	0	0	0.0002	0	0	0.0002
4377851	0	0	0	0	0.0004	0.036	0	0	0	0	0	0	0	0	0	0	0	0	0	0.0002	0	0.0034	0	0	0	0	0	0	0.0076	0	0	0	0	0	0	0	0	0	0	0	0	0	0	0	0	0	0	0.0002	0
187417	0	0	0.0008	0	0	0	0	0	0	0	0	0	0	0	0	0	0	0	0	0	0	0	0	0	0	0	0	0	0	0	0	0	0	0	0	0	0	0	0	0	0	0	0	0	0	0	0	0	0
149744	0	0	0.0024	0	0	0	0	0	0	0	0	0	0	0	0	0	0	0	0	0	0	0	0	0	0	0	0	0	0	0.0004	0	0	0	0	0	0	0	0	0	0	0	0	0	0	0	0	0	0	0
4458677	0	0	0	0	0	0	0.0052	0	0	0	0	0	0	0	0	0	0	0	0	0	0	0	0	0	0	0	0	0	0	0	0	0	0	0	0	0	0	0	0	0	0	0	0	0	0	0	0	0	0
1028594	0.0018	0.0008	0.0008	0	0.0028	0.002	0	0.0006	0.0008	0.001	0.0006	0.0018	0.0004	0.0002	0.003	0	0	0.0004	0.0004	0.0054	0.0028	0.002	0.0008	0.001	0	0	0	0	0	0	0.0002	0.0022	0	0	0.0002	0.0012	0	0.0022	0	0.0046	0	0	0.0002	0	0.0004	0.0016	0.001	0.0022	0.0036
205340	0	0	0	0	0	0	0	0	0	0	0	0	0	0	0	0	0	0	0	0	0.0004	0	0	0	0	0	0	0	0	0	0	0	0	0	0	0.0216	0	0	0	0	0	0	0	0	0	0	0	0.0004	0
4392942	0	0.002	0.0006	0	0.001	0	0.0004	0	0.0018	0	0	0	0.0002	0	0	0	0	0	0	0	0.0008	0	0	0	0	0	0	0.0002	0	0	0.0002	0	0	0	0.0004	0	0	0	0	0.0006	0	0	0	0	0.0006	0.0004	0.0004	0	0.0008
1083508	0	0.0088	0.0048	0.0002	0	0	0.0004	0	0.006	0	0.0042	0.0004	0.0024	0.0024	0.0006	0	0	0	0	0	0.0018	0	0	0.001	0	0	0	0	0	0	0	0	0	0.0054	0	0.0004	0	0.0002	0.0006	0.0008	0	0	0	0.0022	0	0.001	0.0002	0.0034	0.001
1511435	0	0.0004	0.0002	0	0.0004	0.0004	0.0012	0	0.0012	0	0	0	0.0004	0	0.0006	0	0	0	0.0002	0	0.0006	0.0002	0	0	0	0.0004	0	0.0002	0	0.001	0.0002	0	0	0	0.0002	0	0.0006	0	0	0	0	0	0	0	0	0.0026	0	0.0008	0
1061691	0	0.0046	0.008	0	0.0242	0.0098	0.0088	0.0016	0.0098	0.0002	0.017	0.0578	0.0084	0.0004	0.007	0.0002	0.0002	0	0.0012	0.007	0.0302	0.0002	0.0078	0.0018	0.0004	0.0348	0.0002	0.0118	0.0028	0	0.0086	0.0002	0.0006	0.0006	0	0.0014	0	0.0002	0.0002	0.0004	0.0032	0	0.0002	0	0.0028	0.0126	0.0012	0.0128	0.0352
161001	0	0.0012	0	0	0	0	0.0002	0.0086	0	0.0376	0.0004	0	0	0	0.0048	0	0	0	0	0	0.0088	0	0	0.0108	0	0	0	0	0	0	0.0016	0.0122	0.0094	0	0.011	0	0	0	0.0168	0	0.0042	0	0	0	0	0.0004	0	0	0
1059777	0	0.003	0.0114	0.0024	0.0044	0.0044	0.007	0.0014	0.003	0.0024	0.0012	0.0006	0.0176	0	0.0042	0	0	0.0002	0.0004	0.0014	0.01	0.0018	0.0006	0.002	0.0014	0.0146	0	0.002	0.0018	0.0002	0.0004	0.0004	0	0.0054	0.0178	0.001	0	0.002	0	0	0	0	0	0	0.0106	0.006	0.0046	0.006	0.006
1002005	0	0.0012	0.0004	0	0.005	0	0.0002	0	0	0	0.0004	0.0022	0.0016	0	0	0	0	0	0	0.0008	0	0	0	0	0	0.0006	0	0	0	0	0	0	0	0	0	0.0002	0	0.0004	0	0	0	0	0	0	0	0.002	0	0	0
1110376	0	0	0	0	0	0.0014	0	0	0.0018	0	0.0022	0	0	0	0	0	0.0002	0	0	0	0.0002	0	0.0026	0	0	0	0	0	0	0	0	0.0036	0	0.0014	0	0	0	0	0	0	0	0	0	0	0.0092	0.0028	0.0286	0	0
2041722	0	0	0	0	0	0	0	0	0	0	0	0	0	0	0	0	0	0	0	0	0	0	0	0	0	0.0002	0	0	0	0	0	0	0	0	0	0	0	0	0	0	0	0	0	0	0	0.0002	0	0.0002	0
1074945	0	0	0	0.0084	0	0	0	0	0	0	0	0	0	0	0.0014	0	0	0.0014	0	0	0	0	0	0	0	0	0	0	0.0022	0	0	0.0042	0	0	0	0	0	0	0	0	0	0	0	0.0002	0	0	0	0	0
4183921	0	0	0	0	0.0008	0	0	0	0	0	0	0	0.0002	0	0	0	0	0	0	0	0	0	0	0	0	0	0	0	0	0	0	0	0	0	0	0	0	0	0	0	0	0	0	0	0	0.0004	0	0	0
223012	0.0006	0	0	0	0	0	0.0004	0	0	0	0	0	0	0	0	0	0	0	0	0	0	0	0	0	0	0	0	0	0	0	0	0	0	0	0	0	0	0	0	0	0	0	0	0	0	0	0	0.0002	0
4347828	0	0.0008	0	0.0002	0.0006	0.0006	0.0004	0	0.0024	0.0004	0.0002	0.0002	0.0006	0	0.0002	0	0	0	0.0002	0	0.0014	0.0002	0	0.0006	0.0002	0.0006	0	0.0004	0	0	0	0.0004	0	0	0	0.0008	0	0	0	0.0002	0.0002	0	0	0	0.0002	0.0008	0.0018	0	0
822566	0	0	0	0	0	0.0004	0	0	0	0	0	0	0	0	0	0	0	0	0	0	0	0	0	0	0	0	0	0	0	0	0	0	0	0	0	0	0	0	0	0	0	0	0	0	0	0	0	0	0
533362	0	0.0016	0.0022	0	0.0004	0.0016	0.001	0.0002	0.0044	0	0.003	0.0012	0.0008	0	0.0036	0	0	0	0.0004	0	0.0062	0.002	0	0.001	0.0006	0.0002	0	0.0012	0.0002	0	0.0006	0.0006	0	0.0004	0.0022	0.0012	0	0.0004	0.0002	0.0008	0.0012	0	0	0	0	0.0022	0.0012	0	0.0026
1571355	0	0.0038	0	0.0002	0.0002	0	0	0.005	0.0012	0	0	0	0.002	0	0	0	0	0	0	0	0.002	0	0	0	0	0	0	0.0002	0	0	0.0002	0	0	0	0	0	0	0.0002	0	0	0	0	0	0	0	0.001	0	0.0002	0
1126197	0	0	0	0	0	0.0238	0	0	0	0.0012	0	0.0002	0	0	0.0002	0	0	0	0	0	0.0002	0.0002	0	0	0	0	0	0.0002	0	0	0	0	0	0	0	0	0	0	0	0	0	0	0	0	0	0	0	0	0
543740	0	0	0	0	0	0.0004	0.0002	0	0	0	0	0	0.0002	0	0	0	0	0	0	0	0.0006	0	0	0	0	0	0	0	0.0002	0	0	0.0002	0	0	0	0	0	0	0	0	0	0	0	0	0	0.0006	0	0	0
4424864	0	0.0014	0.0038	0	0.0008	0	0.0014	0	0.0054	0	0	0	0.0044	0.0004	0	0	0	0	0.0046	0	0.006	0	0	0.0002	0.0008	0	0	0	0	0	0	0	0	0.0008	0	0	0	0	0.0012	0	0	0	0	0	0.0012	0	0.0018	0	0
4364915	0	0	0.0002	0	0	0.0038	0	0	0	0	0	0	0	0	0	0	0	0	0	0	0.0004	0	0	0	0	0	0	0	0	0	0	0	0	0	0	0	0	0	0	0.0002	0	0	0	0	0	0	0	0	0
298651	0	0.002	0	0	0.0024	0	0.0004	0	0	0	0	0	0	0.0002	0.001	0	0	0	0	0	0	0	0.0002	0	0	0	0	0	0	0	0.0026	0	0	0	0	0	0	0	0	0.0002	0	0	0	0	0	0.0002	0	0	0.0002
256942	0.0228	0.0018	0	0	0	0	0	0	0	0	0	0.0012	0	0	0	0	0	0	0	0	0	0	0	0	0	0	0	0	0	0	0.0052	0	0	0	0.0004	0	0	0	0	0	0	0	0	0	0	0.0002	0	0	0
1065387	0	0.0002	0.002	0	0.0002	0.0226	0.0002	0.0022	0.0008	0	0.0002	0	0.0016	0	0.0004	0.0014	0.0002	0	0	0	0	0.0014	0.0176	0	0	0	0	0	0.0002	0.0028	0	0	0	0.0002	0	0.0006	0	0	0.001	0	0	0	0	0	0	0.0002	0.0002	0.0004	0
161026	0	0	0.0002	0	0.0068	0	0.0004	0	0.0002	0	0.0002	0	0.0008	0	0	0	0	0	0	0	0.0004	0.0002	0	0.0002	0	0	0	0	0	0	0	0	0	0	0	0.0004	0	0	0	0	0	0	0	0	0	0.0002	0	0	0
138830	0	0	0	0	0	0	0	0	0	0	0	0	0	0	0	0	0	0	0	0	0	0	0	0	0	0	0	0.0002	0	0	0	0	0	0	0	0	0	0	0	0.0002	0	0	0	0	0	0	0	0	0.0004
2153561	0	0	0	0	0	0	0	0.0002	0	0	0	0	0	0	0	0	0	0	0	0	0	0	0	0	0	0	0	0	0	0	0.0004	0	0	0	0	0	0	0	0.0004	0	0	0	0	0	0	0	0	0	0
1103871	0	0.0002	0.0004	0	0	0	0	0	0.0006	0	0	0	0.0002	0	0.0006	0.0014	0	0	0	0	0	0	0	0	0	0	0	0	0	0	0	0	0	0	0	0.0014	0	0.0002	0	0	0	0	0	0	0	0.0006	0	0.0004	0
169255	0	0.0012	0.0012	0	0	0.0002	0	0.0006	0	0.0078	0	0	0.0002	0.0056	0	0.0024	0	0.0024	0	0.0108	0	0	0.0088	0.0094	0.0134	0	0	0	0.015	0.0074	0.0146	0.003	0	0.005	0.0214	0.0028	0	0	0.141	0	0.001	0	0.0022	0.0066	0	0.0002	0	0	0.0046
14595	0.0002	0	0	0	0	0	0	0	0.0012	0	0	0	0	0	0	0	0	0	0	0	0	0	0	0	0	0	0	0	0	0	0	0	0	0	0	0	0	0	0	0.0014	0	0	0	0	0	0	0	0	0
141229	0	0	0.0002	0	0	0	0	0	0	0	0	0	0	0	0	0	0	0	0	0	0	0	0	0	0	0	0	0	0	0	0.0002	0	0	0	0	0	0	0	0	0	0	0	0	0	0	0	0.0002	0	0
171518	0	0	0	0	0	0	0	0	0	0	0	0	0	0	0.001	0	0	0	0	0	0	0	0	0	0	0	0	0	0	0	0	0.0002	0	0	0	0	0	0	0	0	0	0	0.0012	0	0	0.0002	0	0	0
1007384	0	0	0	0	0	0	0.0002	0	0	0	0	0	0	0	0	0	0	0	0	0	0	0	0	0	0	0	0	0	0	0	0	0	0	0	0	0	0	0	0	0	0	0	0	0	0.0002	0	0	0	0.0012
1060565	0	0	0	0	0	0	0	0	0	0	0	0	0	0	0	0	0	0	0	0	0.0004	0	0	0	0	0	0	0	0	0.001	0	0	0	0	0	0.0018	0	0	0	0	0	0	0	0	0	0	0	0	0
1110285	0	0	0	0	0	0.0024	0	0	0.0002	0	0	0	0	0	0	0	0	0	0	0	0	0	0	0	0	0	0	0	0	0	0	0	0	0	0	0.0046	0	0	0	0	0	0	0	0	0	0	0	0	0
1893782	0	0	0	0	0.0002	0	0	0	0	0	0	0	0	0	0.0018	0	0	0	0	0	0	0	0	0	0	0	0	0	0	0	0	0	0	0	0	0	0	0	0	0.0038	0	0	0	0	0.0002	0	0	0	0
2968910	0	0	0	0	0	0	0	0	0.0002	0	0.0468	0	0.0014	0	0	0	0	0	0	0	0	0	0	0	0	0	0	0	0	0	0	0	0	0	0	0	0	0	0	0	0	0	0	0	0	0	0	0	0
4416419	0	0	0	0	0	0	0	0	0	0	0.0002	0	0	0	0	0	0	0	0	0	0	0	0	0	0	0	0	0	0	0	0	0	0	0	0	0	0	0	0	0	0	0	0	0	0	0	0	0	0
2045027	0	0	0.0002	0	0.001	0	0	0	0	0	0.0002	0	0.0002	0	0	0	0	0	0	0	0.0002	0	0	0	0	0	0	0	0	0	0	0	0	0	0	0.0018	0	0.0008	0	0	0	0	0	0	0	0.0004	0.0002	0	0
1008941	0.001	0.0004	0	0	0	0	0	0	0.0056	0	0	0	0	0	0	0	0	0.0092	0	0	0	0.0672	0	0	0	0	0	0	0	0.0076	0	0	0	0	0	0	0	0.0006	0	0.014	0	0.0002	0	0	0	0	0	0	0
10775	0	0	0	0	0	0	0	0	0	0	0.0004	0	0	0	0	0	0	0	0	0	0	0	0	0	0	0	0	0	0	0	0	0	0	0	0	0	0	0	0	0	0	0	0	0	0	0	0	0	0
179551	0	0	0	0.009	0	0	0	0	0	0	0	0	0	0	0	0	0	0	0	0	0	0	0	0	0.0008	0	0	0	0.0394	0	0.0002	0	0	0	0.0094	0	0	0	0	0	0	0	0	0	0	0	0	0	0
995149	0	0	0	0	0	0	0	0	0	0	0	0	0.0006	0	0	0	0	0	0	0	0.0004	0	0	0	0	0.0034	0	0	0	0	0	0	0	0	0.0008	0	0	0.001	0	0	0	0	0	0	0	0	0	0	0
125237	0	0	0.0008	0	0.0008	0	0	0	0	0	0	0	0.0006	0	0	0	0	0	0	0	0	0	0	0	0	0	0	0	0	0	0	0	0	0	0	0	0	0	0	0	0	0	0	0	0	0	0	0	0
222158	0.0004	0	0	0	0	0.0004	0	0	0	0	0	0	0	0	0	0	0	0	0	0	0	0	0	0	0	0	0	0	0	0	0	0	0	0	0	0	0	0	0	0.0006	0	0	0	0	0	0	0	0	0
656881	0	0	0	0	0	0	0	0	0	0.0194	0.005	0	0	0	0	0.0086	0.0434	0.0484	0	0.0006	0.002	0.0022	0.003	0.0012	0	0	0	0	0	0.0002	0	0	0.0138	0	0	0	0	0	0	0	0	0	0	0.0118	0.0002	0	0.0044	0.0014	0
234098	0	0.0006	0	0	0.0008	0.0002	0.0002	0	0.0012	0	0	0.0004	0.0006	0	0.0018	0	0	0	0	0	0.0008	0	0	0	0	0	0	0	0	0	0	0	0	0	0	0	0	0.001	0	0	0	0	0	0	0.0004	0.0002	0.0002	0.0008	0.0008
268290	0	0	0	0	0.0006	0	0	0	0	0.0008	0	0	0	0	0	0	0	0	0	0	0.0024	0	0	0.0008	0	0.002	0	0	0	0	0	0	0	0	0	0	0	0	0	0	0	0	0	0	0	0.0004	0.0036	0	0.0008
157711	0	0	0	0	0	0	0	0.0002	0	0	0	0	0	0	0	0	0	0	0	0.0072	0.0002	0	0	0	0	0	0	0	0	0	0	0	0	0	0	0	0	0	0	0.002	0	0	0	0	0	0	0	0	0
1121111	0	0	0	0	0	0	0	0	0.0008	0	0	0	0	0	0	0	0	0	0	0	0	0	0	0	0	0	0	0	0	0	0	0	0	0	0	0	0	0	0	0	0	0	0	0	0	0	0	0	0
180082	0.0086	0.0002	0.0002	0	0	0.007	0	0.0178	0	0	0.019	0	0	0	0.0028	0.0324	0.0896	0	0	0.0094	0	0	0.0328	0.004	0	0	0	0	0.0006	0.004	0.0102	0.0106	0.0004	0	0	0	0.0238	0	0	0	0	0.0044	0	0.0006	0	0	0	0	0
184570	0	0	0	0.0084	0	0	0	0	0	0	0	0	0	0	0	0	0	0	0	0	0	0	0	0	0	0	0	0	0.0036	0	0	0	0	0	0	0	0	0	0	0.0014	0	0	0	0	0	0	0	0	0
1017816	0	0	0	0.0006	0	0	0	0	0	0	0	0	0	0	0	0	0	0.002	0	0	0.0226	0	0	0	0	0	0	0	0	0	0	0	0	0	0	0	0	0	0	0	0	0	0	0	0	0	0	0	0
165982	0	0	0	0	0	0	0	0	0	0	0	0	0	0	0	0	0	0	0	0	0	0.0004	0	0	0	0	0	0	0	0	0	0	0	0	0	0	0	0	0	0	0	0	0	0	0	0.0002	0	0	0
106663	0	0.0002	0.0002	0	0	0	0	0	0	0	0	0	0.0022	0	0	0	0	0.0002	0	0	0	0	0	0	0	0	0.0002	0	0	0	0	0	0	0	0	0	0	0	0	0.0002	0	0	0	0	0	0	0	0.0002	0
2072660	0	0	0	0	0	0	0	0	0.0004	0	0	0	0	0	0.0002	0	0	0	0	0	0.0002	0	0	0	0	0	0	0	0	0	0	0	0	0	0	0.0004	0	0	0.0002	0	0	0	0	0	0	0	0	0	0
15076	0	0	0	0	0.0002	0	0	0	0	0	0	0	0.0002	0	0	0	0	0	0	0	0	0	0	0	0	0.0002	0	0	0	0	0	0	0	0	0.0022	0	0	0	0	0	0	0	0	0	0	0	0	0	0
193536	0	0	0.0008	0	0	0.0014	0.0006	0.0004	0	0	0.002	0	0	0	0	0	0	0	0	0	0.0026	0	0	0	0	0	0	0	0	0	0	0	0	0	0	0	0	0	0	0	0	0	0	0	0	0.0004	0.0102	0	0
113548	0.0036	0	0	0	0.0022	0	0	0	0	0	0	0.0076	0	0	0	0	0	0	0	0	0.0006	0	0.0086	0	0	0	0	0.0014	0	0	0	0	0	0	0	0	0	0	0	0.0002	0	0	0	0	0	0.0012	0	0	0
1025385	0	0	0	0	0	0	0	0	0.0014	0	0	0	0	0.0016	0.0002	0	0	0	0	0	0	0	0	0	0	0	0	0	0	0.001	0	0	0	0	0.0006	0	0	0	0	0.0018	0	0.0386	0.0006	0	0	0	0	0	0
1129626	0	0	0	0	0	0	0	0	0	0	0	0	0	0	0	0	0	0	0	0	0.0012	0	0	0	0	0	0	0	0	0	0	0	0	0	0	0	0	0	0	0	0	0	0	0	0	0	0	0	0
1108872	0.0006	0.0008	0.001	0	0.0002	0.0012	0.0004	0	0.0016	0.0026	0.003	0	0.0016	0	0.0012	0.0002	0.0006	0	0.0002	0	0.0002	0.0002	0.0004	0.0032	0	0	0	0.002	0.0004	0	0.0006	0	0	0	0.0008	0.0002	0	0.0006	0	0	0	0	0	0	0	0.0008	0	0.019	0.0002
2783638	0	0	0.006	0	0	0.0002	0	0	0	0	0	0.0032	0	0	0	0	0.0648	0	0	0	0	0	0	0	0	0	0	0	0	0.0008	0	0.0002	0	0	0.0028	0	0	0	0	0	0	0.0112	0	0.0002	0	0	0	0	0.0002
4452511	0	0	0	0	0	0	0	0	0.0002	0	0	0	0	0	0	0	0	0	0	0	0	0	0	0	0	0.001	0	0	0	0.0006	0	0	0	0	0	0	0	0	0	0.0094	0	0	0	0	0	0	0	0	0
147243	0	0	0	0	0	0	0.001	0	0	0	0	0	0	0	0	0	0	0	0	0	0	0	0	0	0	0	0	0	0	0	0	0	0	0	0	0	0	0.01	0	0	0	0	0	0	0	0	0	0	0
1023338	0	0	0	0	0	0.0024	0	0	0	0	0	0	0	0	0	0	0	0	0	0	0	0	0	0	0	0	0	0	0	0	0	0	0	0.0002	0	0	0	0.0002	0	0	0	0	0	0	0	0.0002	0	0.0006	0
1117187	0	0.0002	0	0	0	0	0.0002	0.0024	0.0014	0	0.001	0.0004	0	0.0002	0.0016	0	0	0.0002	0.0002	0	0.0002	0	0.0002	0	0.0004	0.0002	0.0006	0	0.0028	0	0.0002	0.0012	0	0	0	0.0008	0.0016	0	0	0.0004	0.0004	0.0018	0.0014	0	0.0004	0.0008	0	0.002	0
257685	0	0.0002	0	0	0.0002	0	0	0	0	0	0	0.0002	0	0	0.0002	0	0	0	0	0	0	0	0	0	0	0	0	0	0	0	0	0	0	0	0	0	0	0	0	0	0	0	0	0	0.0002	0	0	0	0
1108941	0	0.0002	0.0002	0	0	0	0	0	0	0.0008	0	0	0	0	0	0	0	0	0	0	0	0.0012	0	0.0004	0	0	0.0006	0	0	0.0002	0	0	0	0	0	0	0	0	0	0.002	0	0	0	0	0	0.0002	0	0	0
168614	0	0	0	0	0	0	0	0	0	0	0	0	0	0	0	0	0	0	0	0	0	0	0.0034	0	0	0	0	0	0	0	0	0	0	0	0	0.0052	0	0	0	0	0.0108	0.0032	0	0	0	0.0034	0	0	0
4327800	0	0	0	0	0	0	0	0	0	0	0	0	0	0	0	0	0	0	0	0	0	0	0	0	0	0	0	0	0	0	0	0	0	0	0	0.001	0	0.0008	0	0	0	0	0	0	0	0	0.0016	0	0
1135042	0.0004	0	0	0.0002	0	0	0	0.001	0	0	0.0008	0	0	0	0	0	0.0026	0.0002	0	0	0	0	0	0	0	0.004	0	0	0	0.0028	0	0	0	0.0002	0	0	0	0	0	0	0	0	0.0006	0.0016	0	0	0	0.0006	0
148869	0.0006	0	0.0006	0.0002	0.0002	0.0008	0	0	0.0008	0	0	0	0	0	0	0	0	0	0.0004	0	0.0002	0	0	0.0002	0	0	0	0.0002	0.0036	0	0	0	0	0.0002	0	0	0	0	0	0.0002	0	0	0.0004	0	0	0.0006	0	0.0002	0
351533	0	0	0.001	0	0.0012	0	0.0014	0	0.003	0	0	0	0	0	0.0008	0	0	0	0	0.0008	0.0004	0	0	0	0	0	0	0	0	0.0012	0.0002	0	0	0	0	0	0	0.0006	0	0	0	0	0	0	0	0	0	0.0016	0
4393532	0	0	0	0	0	0	0	0	0	0	0	0	0	0	0	0	0.0038	0.0128	0.0018	0	0	0	0	0.0006	0	0	0	0	0	0.0002	0	0.003	0	0	0	0	0	0	0	0	0	0	0	0	0	0	0	0	0
174066	0	0.004	0	0	0	0	0	0	0	0	0.0048	0.0024	0	0	0	0	0	0	0	0.0022	0.0012	0.0002	0	0	0	0	0	0	0	0.0018	0.0142	0	0	0.0056	0	0	0	0	0	0	0	0.0408	0.0004	0	0	0	0	0	0
166688	0	0.0018	0.0066	0	0.003	0.0004	0	0	0.0022	0.0004	0.001	0.0004	0.0006	0	0.0004	0.0004	0	0	0	0.0002	0.001	0.0018	0	0	0	0.0006	0	0.0008	0.0008	0.0002	0.0004	0	0	0.0002	0	0.0012	0.0004	0.0004	0	0	0	0	0	0	0.0002	0.0012	0.0012	0.0004	0.0026
153679	0.0002	0	0	0	0	0.0004	0	0	0	0	0	0.0016	0.0014	0	0	0.0002	0	0	0	0	0.0004	0.0002	0	0	0.0002	0	0	0	0.0002	0.0012	0	0.0002	0	0	0	0.0008	0	0	0	0	0	0	0	0	0	0	0.0012	0	0
2123649	0	0	0	0	0	0	0	0	0	0	0	0	0	0	0	0	0	0	0	0	0	0	0	0.0002	0.0002	0.0004	0	0	0.0002	0.0004	0	0	0	0	0	0.0004	0	0	0	0	0	0	0	0	0	0	0	0	0
1032085	0.0036	0.003	0.0016	0.0014	0.0038	0.0008	0.0014	0.0004	0.0008	0.0002	0.0028	0.0042	0.003	0.0008	0.0074	0	0	0	0	0.0006	0.007	0.002	0	0.0012	0	0	0.0002	0	0.0016	0.0004	0.0002	0.0048	0	0	0.0002	0.0026	0	0.001	0	0	0	0	0	0	0.001	0.0022	0.0012	0.0014	0.0076
295826	0	0	0	0	0	0	0	0	0	0	0	0	0	0.0032	0	0.0004	0	0	0	0	0	0	0	0.0004	0	0	0.0006	0	0	0	0	0	0	0	0	0	0	0	0.0002	0	0	0	0	0	0	0	0	0	0
168817	0	0.002	0.002	0	0.0054	0	0	0	0.0008	0	0	0	0.0002	0	0.0056	0	0	0	0	0.0032	0.002	0	0	0.003	0	0	0	0.0038	0	0	0	0	0	0	0	0	0	0	0	0	0	0	0	0	0.0282	0	0	0.0002	0.0014
1106236	0	0	0	0	0	0	0	0	0.001	0	0	0	0	0	0	0	0	0	0	0.0004	0	0	0	0	0	0	0	0	0	0	0.0018	0.0002	0	0	0	0	0	0	0	0	0	0	0	0	0.0004	0.0034	0	0	0
513803	0	0.0002	0	0	0	0.0002	0	0	0	0	0.0004	0.0002	0	0	0	0	0	0.0012	0	0.0002	0.0002	0	0	0.0004	0	0	0	0.0004	0	0	0	0	0	0.0004	0	0.0002	0	0	0	0.0008	0	0	0	0	0	0	0.0006	0	0
109302	0	0.0002	0	0.0006	0	0	0.0006	0	0.1808	0	0	0	0	0	0	0	0	0	0	0	0	0	0	0	0	0	0	0	0	0	0	0	0	0	0	0	0	0.0004	0	0	0	0	0	0	0	0	0	0	0.0004
1547652	0	0	0	0	0.0002	0	0	0	0	0	0	0.0002	0	0	0	0	0	0	0	0.0004	0	0	0	0	0	0	0	0	0	0	0	0	0	0	0	0	0	0	0	0	0	0	0	0	0	0	0	0	0
1965640	0	0.0002	0	0	0	0	0	0	0	0	0	0	0	0	0	0	0	0	0	0	0.0002	0.0002	0	0.0002	0	0	0	0	0	0	0	0	0	0	0	0	0	0	0	0	0	0	0	0	0.0038	0	0	0	0.0002
104933	0	0	0.0266	0	0	0.001	0.0008	0	0.001	0	0.0176	0.0026	0	0	0.0086	0.0094	0	0.003	0	0	0.0084	0	0	0.0016	0.0006	0	0	0.007	0	0	0	0	0	0	0	0	0	0.0018	0	0	0	0	0	0	0.0062	0.0012	0.0022	0.0002	0
1104617	0.0028	0.0008	0	0	0	0	0.0004	0.0002	0	0	0	0	0	0	0	0.0004	0	0	0	0	0.0006	0	0	0	0	0.0002	0	0	0	0	0	0.0008	0	0	0	0	0	0	0	0.0002	0	0	0	0	0	0	0	0	0
1019823	0	0.0002	0	0	0.0002	0	0.0002	0	0	0	0	0.0154	0	0	0	0	0	0	0.0048	0	0	0.0072	0	0	0	0	0	0	0	0.001	0.0024	0.0036	0.014	0	0	0	0	0.009	0	0	0	0	0	0	0	0.0002	0	0.0002	0
2920135	0	0	0	0	0	0	0	0.0002	0.002	0	0	0	0	0	0	0	0	0	0	0	0	0.0002	0	0	0	0	0	0	0	0	0	0	0	0	0	0	0	0	0	0	0	0	0	0	0	0	0	0.0018	0
1126149	0	0	0	0	0	0	0	0	0	0	0	0.0002	0.0002	0	0	0	0	0	0	0	0.0002	0	0.0006	0.0032	0	0	0	0.0004	0	0	0	0.0002	0	0	0	0.0012	0	0	0	0.0002	0	0	0	0	0.0002	0.0002	0	0	0.0008
174831	0	0	0.0032	0	0.0006	0.0056	0.0016	0	0	0.0002	0.006	0	0.0042	0.0034	0	0.0002	0	0.0002	0.0002	0.0014	0.0048	0	0.0038	0	0.0002	0	0.001	0.0002	0	0.0092	0	0	0	0	0.0018	0	0.011	0	0	0	0	0	0.0002	0	0.0006	0	0	0	0.0018
248395	0	0	0.0018	0	0	0	0	0	0	0	0	0	0	0	0.001	0	0	0	0	0	0	0	0	0	0	0	0	0	0	0	0	0.0002	0	0	0	0	0	0	0.0002	0	0	0	0	0	0	0	0	0	0
1104682	0.0002	0	0	0	0	0	0	0	0	0	0	0	0.0006	0	0	0	0	0	0	0	0	0	0	0	0	0	0	0	0	0	0	0	0.0002	0	0	0.0004	0	0	0	0	0	0	0	0	0	0	0	0	0
1113323	0	0	0	0	0	0.003	0	0	0.0086	0	0.0002	0	0.0036	0	0	0	0	0.0036	0	0	0.0084	0	0.004	0	0	0	0	0.007	0.0052	0	0.0118	0.0012	0	0.0058	0	0.014	0	0.0148	0.0208	0.0038	0	0	0	0	0	0.0004	0	0	0.0258
16204	0	0	0.0016	0	0	0	0	0	0	0	0	0.0016	0.0008	0	0	0	0	0	0	0	0	0.0004	0	0	0	0	0	0	0	0	0	0	0	0	0	0	0	0	0	0	0	0	0	0	0	0	0	0	0
291389	0	0	0	0	0	0	0	0	0	0.0006	0	0	0	0	0.0016	0	0	0	0	0	0.0006	0	0	0	0	0	0	0	0	0	0	0	0	0.0008	0	0	0	0	0	0	0	0	0	0	0	0.0002	0	0	0
4461509	0	0	0.0002	0	0.0004	0	0	0	0	0	0	0	0	0	0	0	0	0	0	0	0	0	0	0	0	0	0	0	0	0	0	0	0	0	0	0	0	0	0	0	0	0	0	0	0.0004	0	0	0	0
1084949	0	0	0	0	0	0	0	0	0	0	0	0	0	0	0	0	0	0	0	0	0	0	0	0	0	0	0	0	0	0	0	0.0002	0	0	0	0.0004	0	0	0	0	0	0	0	0	0	0	0	0	0
1505307	0	0.0004	0	0	0.0002	0	0.0004	0	0.0012	0	0	0	0	0	0.0002	0	0	0	0	0	0	0	0	0	0	0	0	0	0	0	0	0	0	0	0	0.0002	0	0	0	0	0	0	0	0	0	0	0	0	0
255765	0	0	0	0	0.003	0	0	0	0	0	0	0	0	0	0.0006	0	0	0	0	0	0	0	0	0	0	0.0002	0	0	0	0	0	0	0	0	0	0	0	0	0	0	0	0	0	0	0	0	0	0	0
100425	0	0.0002	0	0	0	0.0002	0	0	0	0	0	0	0	0	0	0	0	0	0	0	0.0002	0	0.0208	0	0	0	0	0	0	0	0	0	0	0	0	0	0	0	0	0	0	0	0	0	0	0.0002	0	0	0
331048	0	0	0	0	0	0	0	0	0	0	0	0	0	0	0	0	0	0	0	0	0	0	0	0	0	0.0002	0	0	0	0	0	0	0	0	0	0	0	0	0	0	0	0	0	0	0	0.0002	0	0	0
511613	0	0	0	0	0	0.0002	0	0	0	0	0	0	0	0	0	0	0	0	0	0	0	0	0	0	0	0	0	0	0	0	0	0	0	0	0	0	0	0	0	0	0	0	0	0	0	0	0	0	0
3152600	0	0	0	0	0	0	0	0	0.0002	0	0	0	0	0	0	0	0	0	0	0	0	0	0	0	0	0	0	0	0	0	0	0	0	0	0	0	0	0	0	0	0	0	0	0	0	0	0.0002	0	0
4379019	0	0	0	0	0	0	0	0	0	0	0	0	0	0	0	0	0	0	0	0	0	0	0	0	0	0	0	0	0	0	0	0.0002	0	0	0	0	0	0	0	0	0	0	0	0	0	0	0	0	0
4433574	0	0	0	0	0	0	0	0	0.0006	0	0	0	0	0	0	0	0	0	0	0	0.0002	0	0	0	0	0	0	0	0	0	0	0	0	0	0	0	0	0.0002	0	0	0	0	0	0	0	0	0	0	0
9986	0	0	0	0	0	0	0	0	0	0	0	0	0	0	0	0	0	0	0	0.0008	0	0	0	0	0	0	0	0	0	0	0	0	0.0008	0	0	0	0	0	0	0	0	0	0	0	0	0	0	0	0
24111	0	0	0	0	0	0	0	0	0	0	0	0	0	0	0	0	0	0	0	0	0	0	0	0	0	0	0	0	0	0	0	0	0	0	0	0	0	0	0	0	0	0	0	0	0	0.0002	0	0	0
150547	0	0	0	0	0	0	0	0	0	0	0	0	0	0	0	0	0	0	0	0	0	0	0	0	0	0	0	0	0	0	0	0	0	0	0	0	0	0	0	0	0	0	0	0	0	0	0	0	0
153366	0	0.0002	0	0	0	0	0	0	0	0	0	0	0	0	0	0	0	0	0	0	0	0.0002	0	0	0	0	0	0	0	0	0	0	0	0	0	0	0	0	0	0	0	0	0	0	0	0	0	0	0
154415	0	0	0	0	0	0	0	0.0002	0	0	0	0	0	0	0	0	0	0	0	0	0.0002	0	0	0	0	0	0	0	0	0	0	0	0	0	0	0	0	0	0	0	0	0	0	0	0	0	0	0	0
157178	0	0	0	0	0	0	0	0	0	0	0	0	0	0	0	0	0	0	0	0	0	0	0	0	0	0	0	0	0	0	0	0	0	0	0	0	0	0	0	0	0	0	0	0	0	0	0	0	0
192111	0.0002	0	0	0	0	0	0	0	0	0	0	0	0	0	0	0	0	0	0	0	0	0	0	0	0	0	0	0	0	0	0	0	0.0002	0	0	0	0	0	0	0	0	0	0	0	0	0	0	0	0
210619	0	0	0	0	0	0	0	0	0	0	0	0	0	0	0	0	0	0	0	0	0	0	0	0	0	0	0	0	0	0	0	0	0	0	0	0	0	0	0	0	0	0	0	0	0	0	0	0	0
218957	0	0	0	0	0	0	0	0	0	0	0	0	0	0	0	0	0	0	0	0	0	0	0	0	0	0	0	0	0	0	0	0	0	0	0	0	0	0	0	0	0	0	0	0	0	0	0	0	0
238091	0	0.0002	0	0	0	0	0	0	0.0002	0	0	0	0	0	0	0	0	0	0	0	0	0	0	0	0	0	0	0	0	0	0	0	0	0	0	0	0	0	0	0	0	0	0	0	0	0	0	0	0
319488	0	0	0	0	0	0	0	0	0	0	0	0	0	0	0	0	0	0	0	0	0	0	0	0	0	0	0	0	0	0	0	0	0	0	0	0	0	0	0	0	0	0	0	0	0	0	0	0	0
332648	0	0	0.0002	0	0.0002	0	0	0	0	0	0	0	0	0	0	0	0	0	0	0	0	0	0	0	0	0	0	0	0	0	0	0	0	0	0	0	0	0	0	0	0	0	0	0	0	0	0	0	0
349816	0	0	0	0	0	0	0	0	0	0	0	0	0	0	0	0	0	0	0	0	0	0	0	0	0	0	0.0004	0	0	0	0	0	0	0	0	0	0	0	0	0.0004	0	0	0	0	0	0	0	0	0
510854	0	0	0	0	0	0	0	0	0	0	0	0	0	0	0	0	0	0	0	0	0	0	0	0	0	0	0	0	0	0	0	0	0	0	0	0	0	0	0	0	0	0	0	0	0	0	0.0004	0	0
547396	0	0	0	0	0	0	0	0	0	0	0	0	0	0	0	0	0	0	0	0	0	0	0	0	0	0	0	0	0	0	0	0	0	0	0.0002	0	0	0	0	0	0.0002	0	0	0	0	0	0	0	0
645324	0	0	0	0	0	0	0	0	0	0	0	0	0	0	0	0.0002	0	0	0	0	0	0	0	0	0	0	0	0	0	0	0	0	0	0	0	0	0	0	0	0.0002	0	0	0	0	0	0	0	0	0
758836	0	0	0	0	0	0	0	0	0	0	0	0	0	0	0	0	0	0	0	0	0	0	0	0	0	0	0	0	0	0	0	0	0	0	0	0	0	0	0	0	0	0	0	0	0	0	0	0	0
820970	0	0	0	0	0	0	0	0	0	0	0	0	0	0	0	0	0	0	0	0	0	0	0	0	0	0	0	0	0	0	0	0	0	0	0	0	0	0	0	0	0	0	0	0	0	0	0	0	0
1005794	0	0	0	0	0	0	0	0	0	0	0	0	0	0	0	0	0	0	0	0	0	0	0	0	0	0	0	0	0	0	0	0	0	0	0	0	0	0	0	0	0	0	0	0	0	0	0	0	0
1106727	0	0	0	0	0	0	0.0002	0	0.0002	0	0	0	0	0	0	0	0	0	0	0	0	0	0	0	0	0	0	0	0	0	0	0	0	0	0	0	0	0	0	0	0	0	0	0	0	0	0	0	0
1111360	0	0	0	0	0	0	0	0	0	0	0	0	0	0	0	0	0	0	0	0	0	0	0	0	0	0	0	0	0	0	0	0	0	0	0	0	0	0	0	0	0	0	0	0	0	0	0	0	0.0002
1943910	0	0	0	0	0	0	0	0	0.0002	0	0	0	0	0	0	0	0	0	0	0	0	0.0002	0	0	0	0	0	0	0	0	0	0	0	0	0	0	0	0	0	0	0	0	0	0	0	0	0	0	0
3348150	0	0	0.0002	0	0.0002	0	0	0	0	0	0	0	0	0	0	0	0	0	0	0	0	0	0	0	0	0	0	0	0	0	0	0	0	0	0	0	0	0	0	0	0	0	0	0	0	0	0	0	0
3352044	0	0.0004	0	0	0	0	0	0	0	0	0	0	0	0	0	0	0	0	0	0	0	0	0	0	0	0	0	0.0004	0	0	0	0	0	0	0	0	0	0	0	0	0	0	0	0	0	0	0	0	0
4151747	0	0	0	0	0	0	0	0	0	0	0	0	0	0	0	0	0	0	0	0	0	0	0	0	0	0	0	0	0	0	0	0	0	0	0	0	0	0	0	0	0	0	0	0	0	0	0	0	0
4365308	0	0	0	0	0	0	0	0	0	0	0	0	0	0	0	0	0	0	0	0	0	0	0	0	0	0	0	0	0	0	0	0	0	0	0	0	0	0	0	0	0	0	0	0	0	0	0	0	0
28584	0	0	0	0.0004	0.0002	0	0	0	0	0	0	0	0	0	0.001	0.0004	0	0	0	0	0.0004	0	0	0	0	0	0	0	0	0	0	0	0	0	0	0	0	0	0	0	0	0	0	0	0	0	0	0	0
1010329	0.0002	0.0002	0.0002	0	0	0.003	0.0012	0.0002	0.0022	0	0.0002	0	0.0008	0.0002	0.0014	0	0	0	0.003	0	0.0016	0.0004	0.0016	0.0002	0	0	0	0.0002	0	0	0	0	0	0	0.0002	0.0002	0.0006	0.0004	0.0002	0	0	0	0	0.0002	0.0004	0.001	0.0008	0.0014	0.0006
105352	0	0.0008	0	0	0	0	0	0	0	0	0	0	0	0	0	0	0	0	0	0	0	0	0	0	0	0	0	0	0	0.0084	0	0	0	0	0	0.0048	0	0	0	0.0004	0	0	0	0	0	0	0	0	0
241161	0	0.0004	0.0002	0	0	0	0	0	0	0	0	0	0	0	0.0004	0	0	0	0	0	0	0.0004	0	0	0	0	0	0	0	0	0	0.0002	0	0	0	0	0	0.0002	0	0	0	0	0	0	0	0	0.0002	0	0
4403930	0	0	0	0	0.0014	0	0.0004	0.0004	0.0002	0	0	0	0	0	0.001	0	0	0	0	0	0.0002	0	0	0	0.0004	0	0	0	0	0	0	0	0	0	0	0.0014	0	0.0002	0	0	0	0	0	0	0	0.0002	0.0004	0.0042	0
214919	0	0	0	0	0	0	0	0	0	0	0	0	0	0	0	0	0	0	0	0	0	0	0	0	0	0	0	0	0	0	0	0	0	0.0064	0	0	0	0	0.0144	0	0	0.0006	0	0	0	0	0	0	0
219830	0	0	0	0	0	0	0	0	0	0	0	0	0	0	0.0016	0	0	0	0	0	0.0084	0	0	0	0	0	0	0	0	0	0.0002	0	0	0	0	0	0	0	0	0	0	0	0	0	0	0	0	0	0
236166	0	0	0.002	0	0	0	0	0	0	0	0	0	0	0	0	0	0	0	0	0	0	0	0	0	0	0	0	0	0	0	0.0014	0	0	0	0	0	0	0.0002	0	0	0	0	0	0	0	0	0	0	0
1093945	0	0	0	0	0	0.0016	0	0	0	0	0	0	0	0	0	0	0	0	0	0	0.0008	0	0	0	0	0	0	0	0	0	0	0	0	0	0	0	0	0	0	0.0018	0	0	0	0	0	0	0	0	0
1144442	0	0	0	0	0	0	0.002	0	0	0	0	0.013	0	0	0	0	0	0	0	0	0	0	0	0	0	0	0	0	0	0	0	0	0	0	0	0	0	0	0	0.0002	0	0	0	0	0	0	0	0	0
3440955	0	0	0	0	0	0	0	0	0	0.002	0	0	0	0	0	0	0	0	0	0	0	0	0	0	0	0.007	0	0	0	0	0	0	0.0002	0	0	0	0	0	0	0	0	0	0	0	0	0	0	0	0
3908647	0	0.0012	0	0	0.0152	0	0	0	0	0	0	0	0	0	0	0	0	0	0	0	0	0	0	0	0	0.0048	0	0	0	0	0	0	0	0	0.0014	0	0	0	0	0	0	0	0	0	0	0	0	0	0
252843	0	0	0	0	0	0	0	0	0.001	0	0	0	0	0.0002	0.001	0	0	0	0	0	0.0004	0.0032	0	0.0036	0	0	0	0	0	0	0.0002	0	0	0	0.0004	0	0	0	0	0	0	0	0	0	0	0	0	0	0
2725	0	0	0	0	0	0	0	0	0	0	0	0	0	0	0	0	0	0	0	0	0	0	0	0	0	0	0	0	0	0	0	0	0	0	0	0	0	0	0	0	0	0	0	0	0	0	0.0002	0	0
23948	0	0	0	0	0	0	0	0	0	0	0	0	0	0	0	0	0	0	0	0	0	0	0	0	0	0	0	0	0	0	0	0	0	0	0	0	0	0	0	0	0	0	0	0	0	0	0	0	0
40839	0.0002	0	0	0	0.0004	0	0	0	0	0	0	0	0	0	0	0	0	0	0	0	0	0	0	0	0	0	0	0	0	0	0	0	0	0	0	0	0	0	0	0	0	0	0	0	0	0	0	0	0
71894	0	0	0	0	0	0	0	0	0	0	0	0	0	0	0	0	0	0	0	0	0	0	0	0	0	0	0	0	0	0	0	0	0	0	0	0	0	0	0	0	0	0	0	0	0	0	0	0	0
108476	0	0	0	0	0	0	0	0	0	0	0	0	0	0	0	0	0	0	0	0	0	0	0	0	0	0	0	0	0	0	0	0	0	0	0	0	0	0	0	0	0	0	0	0	0	0	0	0	0
112651	0	0	0	0	0	0	0	0	0	0	0	0	0	0	0	0	0	0	0	0	0	0	0	0	0	0	0	0	0	0	0	0	0	0	0	0	0	0	0	0	0	0	0	0	0	0	0	0	0
113773	0	0	0	0	0	0	0	0	0	0	0	0	0	0	0	0	0	0	0	0	0	0	0	0	0	0	0	0	0	0	0	0	0	0	0	0	0	0	0	0	0	0	0	0	0	0	0	0	0
113915	0	0	0	0	0	0	0	0	0	0	0	0	0	0	0	0	0	0	0	0	0	0	0	0	0	0	0	0	0	0	0	0	0	0	0	0	0	0	0	0	0	0	0	0	0	0	0	0	0
129798	0.0006	0	0	0	0	0	0	0	0	0	0	0	0	0	0	0	0	0	0	0	0	0.0014	0	0	0	0	0	0	0	0	0	0	0	0	0	0	0	0	0	0	0	0	0	0	0	0	0	0	0
132661	0	0	0	0	0	0	0	0	0	0	0	0	0	0	0	0	0	0	0	0	0	0	0	0	0	0	0	0	0	0.0004	0	0	0	0	0	0	0	0	0	0.0026	0	0	0	0	0	0	0	0	0
138840	0	0	0	0	0	0	0	0	0	0	0	0	0	0	0	0	0	0	0	0	0	0	0	0	0	0	0	0	0	0	0	0	0	0	0	0	0	0	0	0	0	0	0	0	0	0	0	0	0
156269	0	0	0	0	0	0	0	0	0	0	0	0	0	0	0	0	0	0	0	0	0	0.0002	0	0	0	0	0	0	0	0	0	0	0	0	0	0	0	0	0	0	0	0	0.0004	0	0	0	0	0	0
161687	0	0	0	0	0	0	0	0	0	0	0	0	0	0	0	0	0	0	0	0	0	0	0	0	0	0	0	0	0.0002	0.0004	0	0	0	0	0	0	0	0	0	0	0	0	0	0	0	0	0	0	0
163177	0.0004	0	0	0	0.0002	0	0	0	0	0	0	0	0	0	0	0	0	0	0	0	0	0	0	0	0	0	0	0	0	0	0	0	0	0	0	0	0	0	0	0	0	0	0	0	0	0	0	0	0
165553	0	0	0	0	0.0004	0	0	0	0	0	0	0	0	0	0	0	0	0	0	0	0	0	0	0	0	0	0	0	0	0	0	0	0	0	0	0	0	0	0	0	0	0	0	0	0	0.0026	0	0	0.0004
203168	0	0	0	0	0	0	0	0	0.0002	0	0	0	0	0	0	0	0	0	0	0	0	0	0	0	0	0	0	0	0	0	0	0	0	0	0	0.0006	0	0	0	0	0	0	0	0	0	0	0	0	0
207908	0	0	0	0	0	0	0.0004	0	0	0	0	0.0042	0	0	0	0	0	0	0	0	0	0	0	0	0	0	0	0	0	0	0	0	0	0	0	0	0	0	0	0	0	0	0	0	0	0	0	0	0
211601	0.0008	0	0	0	0	0	0	0	0	0	0	0	0	0	0.0012	0	0	0	0	0	0	0	0	0	0	0	0	0	0	0	0	0	0	0	0	0	0	0	0	0	0	0	0	0	0	0	0	0	0
221660	0	0	0	0	0	0	0	0	0	0	0	0	0	0	0	0	0	0	0	0	0.0012	0	0	0	0	0	0	0	0	0.0004	0	0	0	0	0	0	0	0	0	0	0	0	0	0	0	0	0	0	0
228694	0	0	0	0	0	0	0	0	0	0	0	0	0	0	0	0	0	0	0	0	0	0	0	0	0	0	0	0	0	0	0	0	0	0	0	0	0	0	0	0	0	0	0	0	0	0	0	0	0
228894	0	0.0002	0	0	0	0	0	0	0	0	0	0	0	0	0	0	0	0	0	0	0	0	0	0	0	0	0	0	0	0	0	0	0	0	0	0	0	0	0	0.0008	0	0	0	0	0	0	0	0	0
242389	0	0	0	0	0	0	0	0	0	0	0	0	0	0	0	0	0	0	0	0	0	0	0	0	0.0002	0	0	0	0	0	0	0	0	0	0	0	0	0	0	0	0.0004	0	0	0	0	0	0	0	0
246622	0	0	0	0	0	0	0	0	0	0	0	0	0	0	0	0	0	0	0	0	0	0	0	0	0	0	0	0	0	0	0	0	0	0	0	0	0	0	0	0	0	0	0	0	0	0	0	0	0.0006
255856	0	0.0062	0	0	0	0	0	0	0	0	0	0	0	0	0	0	0	0	0	0	0	0	0	0	0	0	0	0	0	0	0.001	0	0	0	0	0	0	0	0	0	0	0	0	0	0	0	0	0	0
259097	0	0	0	0	0	0	0	0	0	0	0	0	0	0	0	0	0	0	0	0	0	0	0	0	0	0	0.0086	0	0	0.0016	0	0	0	0	0	0	0	0	0	0	0	0	0	0	0	0	0	0	0
261076	0	0	0	0	0	0	0	0	0	0	0	0	0	0	0	0	0	0	0	0	0	0	0	0	0	0	0	0	0	0.0008	0	0	0	0	0	0	0	0.0002	0	0	0	0	0	0	0	0	0	0	0
274011	0	0	0	0	0.0004	0	0	0	0	0	0	0	0	0	0	0	0	0	0	0	0	0.0002	0	0	0	0	0	0	0	0	0	0	0	0	0	0	0	0	0	0	0	0	0	0	0	0	0	0	0
278124	0	0	0	0	0	0	0	0	0	0	0	0	0	0	0	0	0	0	0	0	0	0	0	0	0	0	0	0	0	0	0	0	0	0	0	0	0	0	0	0	0	0	0	0	0	0	0	0	0
279877	0	0	0	0	0.0006	0	0	0	0.0024	0	0	0	0	0	0	0	0	0	0	0	0	0	0	0	0	0	0	0	0	0	0	0	0	0	0	0	0	0	0	0	0	0	0	0	0	0	0	0	0
296609	0	0	0	0	0	0	0	0	0	0	0	0	0	0	0.0892	0	0	0	0	0	0	0	0	0	0	0	0	0.0004	0	0	0	0	0	0	0	0	0	0	0	0	0	0	0	0	0	0	0	0	0
315030	0	0	0	0	0	0	0	0	0	0	0	0	0	0	0	0	0	0.0004	0	0	0	0	0	0	0	0	0	0	0	0	0	0	0	0	0	0	0	0	0	0	0	0	0	0	0	0	0	0	0
320985	0	0	0	0	0	0	0	0	0	0	0	0	0	0	0	0	0	0	0	0	0	0	0	0	0	0	0	0	0	0	0	0	0	0	0	0	0	0	0	0	0	0	0	0	0	0	0	0	0
323325	0	0	0	0	0	0	0	0	0	0	0	0	0	0	0	0	0	0	0	0	0	0.0002	0.0164	0	0	0	0	0	0	0	0	0	0	0	0	0	0	0	0	0	0	0	0	0	0	0	0	0	0
331074	0	0	0	0	0	0	0	0	0	0	0	0	0	0	0	0	0	0	0	0	0	0	0	0	0	0	0	0	0	0	0	0	0	0	0.0002	0	0	0	0	0	0.0008	0	0	0	0	0	0	0	0
341488	0	0	0	0	0.0014	0	0	0	0	0	0	0	0	0	0	0	0	0	0	0	0	0	0	0	0	0	0	0	0	0	0	0	0	0	0	0	0	0	0	0.0116	0	0	0	0	0	0	0	0	0
356575	0	0	0	0	0	0	0	0	0	0	0	0	0.0004	0	0	0	0	0	0	0	0	0	0	0	0	0	0	0	0	0	0.0002	0	0	0	0	0	0	0	0	0	0	0	0	0	0	0	0	0	0
365385	0	0	0	0	0	0	0	0	0	0	0	0	0	0	0	0	0	0	0	0	0	0	0	0	0	0	0	0	0	0	0	0	0	0	0	0	0	0	0	0	0	0	0	0	0	0	0	0	0
366147	0	0	0	0	0	0	0	0	0	0	0	0	0	0	0	0	0	0	0	0	0	0.001	0	0	0	0	0	0	0	0	0	0	0	0.0034	0	0	0	0	0	0	0	0	0	0	0	0	0	0	0
524595	0.0004	0	0	0	0	0	0	0	0.0002	0	0	0	0	0	0	0	0	0	0	0	0	0	0	0	0	0	0	0	0	0	0	0	0	0	0	0	0	0	0	0	0	0	0	0	0	0	0	0	0
525200	0	0	0	0	0	0	0.0002	0	0.0004	0	0	0	0	0	0	0	0	0	0	0	0	0	0	0	0	0	0	0	0	0	0	0	0	0	0	0	0	0	0	0	0	0	0	0	0	0	0	0	0
554261	0	0	0	0	0	0	0	0	0	0	0	0	0	0	0	0	0	0	0	0	0	0	0	0	0	0	0	0	0	0	0	0	0	0	0	0	0	0	0	0	0	0	0	0	0	0.0002	0	0	0
558833	0	0	0	0	0	0	0	0	0	0	0	0	0.005	0	0	0	0	0	0	0	0	0	0	0	0	0	0	0	0	0.0002	0	0	0	0	0	0	0	0	0	0	0	0	0	0	0	0	0	0	0
566216	0	0	0	0	0	0	0	0	0	0	0	0	0	0	0	0	0	0	0	0	0	0	0	0	0	0	0	0	0	0	0	0	0	0	0	0	0	0	0	0	0	0	0	0	0	0	0	0	0
569952	0.0002	0	0.0098	0	0	0	0	0	0	0	0	0	0	0	0	0	0	0	0	0	0	0	0	0	0	0	0	0	0	0	0	0	0	0	0	0	0	0	0	0	0	0	0	0	0	0	0	0	0
578224	0	0.0002	0	0	0	0.0022	0	0	0	0	0	0	0	0	0	0	0	0	0	0	0	0	0	0	0	0	0	0	0	0	0	0	0	0	0	0	0	0	0	0	0	0	0	0	0	0	0	0	0
578257	0	0	0	0	0	0	0	0	0	0	0	0	0	0	0	0	0	0	0	0	0	0	0	0	0	0	0	0	0	0.0028	0	0	0	0	0	0	0	0	0	0.0146	0	0	0	0	0	0	0	0	0
586521	0	0	0	0	0	0	0	0	0	0	0	0	0	0	0	0	0	0	0	0	0	0	0	0	0	0	0	0	0	0	0	0	0	0	0	0	0	0	0	0	0	0	0	0	0	0	0	0	0
592366	0	0.0002	0	0	0	0	0.0008	0	0	0	0	0	0	0	0	0	0	0	0	0	0	0	0	0	0	0	0	0	0	0	0	0	0	0	0	0	0	0	0	0	0	0	0	0	0	0	0	0	0
610455	0	0	0	0	0	0	0	0	0	0	0	0	0	0	0	0	0	0	0	0	0	0	0	0	0	0	0	0	0	0	0	0	0	0	0	0	0	0	0	0	0	0	0	0	0	0	0	0	0
683529	0	0	0	0	0	0	0	0	0	0	0	0	0	0	0	0	0	0	0	0	0	0	0	0	0	0	0	0	0	0	0	0	0	0	0	0	0	0	0	0	0	0	0	0	0	0	0	0	0
685156	0	0	0	0	0	0	0	0	0	0	0	0	0	0	0	0	0	0	0	0	0	0	0	0	0	0	0	0	0	0	0	0	0	0	0	0	0	0	0	0	0	0	0	0	0	0	0	0	0
773541	0	0.0004	0	0	0	0	0	0	0	0	0	0	0	0	0	0	0	0	0	0	0	0	0	0	0	0	0	0	0	0	0	0	0	0	0	0	0	0	0	0.0002	0	0	0	0	0	0	0	0	0
882018	0	0	0	0	0	0	0	0	0	0	0	0	0	0	0	0	0	0	0	0	0	0	0	0	0	0	0	0	0.0016	0	0	0	0	0	0	0	0	0	0	0.0004	0	0	0	0	0	0	0	0	0
934392	0	0	0	0	0.0006	0	0	0	0	0	0	0	0	0	0	0	0	0	0	0	0	0	0	0	0	0	0	0	0	0	0	0	0	0	0	0.0002	0	0	0	0	0	0	0	0	0	0	0	0	0
1013589	0	0	0	0	0	0.004	0	0	0	0	0	0	0	0	0	0	0	0	0	0	0	0	0	0	0	0	0	0	0	0	0	0	0	0	0	0	0	0.0042	0	0	0	0	0	0	0	0	0	0	0
1026778	0	0	0	0	0	0	0	0	0	0	0	0	0	0	0	0	0	0	0	0	0	0	0	0	0	0	0	0	0	0	0	0	0	0	0	0	0	0	0	0	0	0	0	0	0	0	0	0	0
1057359	0	0	0	0	0	0	0	0	0	0	0	0	0	0	0	0	0	0	0	0	0	0	0	0	0	0	0	0	0	0	0	0	0	0	0	0	0	0	0	0	0	0	0	0	0	0	0	0	0.0174
1099710	0	0	0	0	0	0	0	0	0	0	0	0	0	0	0	0	0	0	0	0	0	0	0	0	0	0	0	0	0	0	0	0	0.001	0	0	0	0	0	0	0	0	0	0	0	0	0	0	0	0
1106569	0	0	0	0	0	0	0	0	0	0	0	0	0	0	0	0	0	0	0	0	0	0	0	0	0	0	0	0	0	0	0	0	0	0	0	0	0	0	0	0	0	0	0	0	0	0	0	0	0
1107076	0	0	0	0	0	0	0	0	0	0	0.0002	0	0	0	0	0	0	0	0	0	0	0	0	0	0	0	0	0	0	0	0	0.001	0	0	0	0	0	0	0	0	0	0	0	0	0	0	0	0	0
1110139	0	0	0	0	0	0	0	0	0	0	0	0	0	0	0	0	0	0	0	0	0	0.0002	0	0	0	0	0	0	0	0	0	0	0	0.0028	0	0	0	0	0	0	0	0	0	0	0	0	0	0	0
1118561	0	0	0.0006	0	0	0	0	0	0	0	0	0	0	0	0	0	0	0	0	0	0	0	0	0	0	0	0	0	0	0	0	0	0	0	0	0	0	0	0	0	0	0	0.0002	0	0	0	0	0	0
1122451	0	0	0	0	0	0	0	0	0	0	0	0	0	0	0	0	0	0	0	0	0	0	0	0	0	0	0	0	0	0	0	0	0	0	0	0	0	0	0	0	0	0	0	0	0	0	0	0	0
1125136	0	0	0	0	0	0	0	0	0	0	0	0	0	0	0	0	0	0	0	0	0	0	0	0	0	0	0	0	0	0	0	0	0	0	0	0	0	0	0	0	0	0	0	0	0	0	0	0	0
1126886	0	0.0012	0	0	0	0	0	0	0	0	0	0	0	0	0	0	0	0	0	0	0	0	0	0	0	0	0	0	0	0	0	0	0	0.0008	0	0	0	0	0	0	0	0	0	0	0	0	0	0	0
1130228	0	0	0	0	0	0	0	0	0	0	0	0	0	0	0	0	0	0	0	0	0	0	0	0	0	0	0	0	0	0	0	0	0	0	0	0	0	0	0	0	0	0	0	0	0	0	0	0	0
1131221	0	0	0	0	0	0	0	0	0	0	0	0	0	0	0	0	0	0	0	0	0	0	0	0	0	0	0	0	0	0	0	0	0	0	0	0	0	0	0	0	0	0	0	0	0	0	0	0	0
1131954	0	0.0004	0	0	0	0	0	0	0	0	0	0	0	0	0	0	0	0	0	0	0	0	0	0	0	0	0	0	0	0	0	0	0	0	0	0	0	0	0	0	0	0	0	0	0.0008	0.0004	0	0	0
1132539	0	0	0	0	0	0	0	0	0	0	0	0	0	0	0	0	0	0	0	0	0	0	0	0	0	0	0	0	0	0	0	0	0	0	0	0	0	0	0	0	0	0	0	0	0	0	0	0	0
1136387	0	0	0	0	0	0	0	0	0	0	0	0	0	0	0	0	0	0	0	0	0	0	0	0	0	0	0	0	0	0	0	0	0	0	0	0	0	0	0	0	0	0	0	0	0	0	0	0	0
1139467	0	0	0	0	0	0	0	0	0	0	0	0	0	0	0	0	0	0	0	0	0	0	0	0	0	0	0	0	0	0	0	0	0	0	0	0	0	0	0	0	0	0	0	0	0	0	0	0	0
1140522	0	0	0	0	0	0	0	0	0	0	0	0	0.0008	0	0.0002	0	0	0	0	0	0	0	0	0	0	0	0	0	0	0	0	0	0	0	0	0	0	0	0	0	0	0	0	0	0	0	0	0	0
1140585	0	0	0	0	0	0	0	0	0	0	0	0	0	0	0	0	0	0	0	0	0	0	0	0	0	0	0	0	0	0	0	0	0	0	0	0	0	0	0	0	0	0	0	0	0	0.002	0	0	0
1145241	0	0	0	0	0	0	0	0	0	0	0	0	0	0	0	0	0	0	0	0	0	0	0	0	0	0	0	0	0	0	0	0	0	0	0	0	0	0	0	0	0	0	0	0	0	0	0	0	0
1147676	0	0	0	0	0	0	0	0	0	0	0	0	0	0	0	0	0	0	0	0	0	0	0	0	0	0	0	0	0	0	0	0	0	0	0	0	0	0	0	0	0	0	0	0	0	0	0	0	0
1148027	0	0	0	0	0	0	0	0	0	0	0	0	0	0.0014	0	0	0	0	0	0	0	0.0002	0	0	0	0	0	0	0	0	0	0	0	0	0	0	0	0	0	0	0	0	0	0	0	0	0	0	0
1552835	0	0	0	0	0	0	0	0	0	0	0	0	0.0004	0	0	0	0	0	0	0	0	0	0	0	0	0	0	0	0	0	0.0002	0	0	0	0	0	0	0	0	0	0	0	0	0	0	0	0	0	0
1614788	0	0	0	0	0	0	0	0	0	0	0	0	0	0	0	0	0	0	0	0	0	0	0.0114	0	0	0	0	0	0	0	0	0	0	0	0	0	0	0.0006	0	0	0	0	0	0	0	0	0	0	0
1657389	0	0	0	0	0	0	0	0	0	0	0	0	0	0	0	0	0	0	0	0	0	0	0	0	0	0	0	0	0	0	0	0	0	0	0	0	0	0	0	0	0	0	0	0	0	0.0016	0	0	0
2200116	0	0.0002	0	0	0	0	0	0	0	0	0	0	0	0	0	0	0	0	0	0	0	0	0	0	0	0	0	0	0	0	0	0	0	0	0	0	0	0	0	0.003	0	0	0	0	0	0	0	0	0
2272545	0	0	0	0	0	0	0	0	0	0	0	0	0	0	0	0	0	0	0	0	0	0	0	0	0	0	0	0	0	0	0	0	0	0	0	0	0	0	0	0	0	0	0	0	0	0	0	0	0
2603273	0	0	0	0	0	0	0	0	0	0	0	0	0	0	0	0	0	0	0	0	0	0	0	0	0	0	0	0	0	0	0	0	0	0	0	0	0	0	0	0	0	0	0	0	0	0	0	0	0
2666438	0	0.0002	0	0	0.0008	0	0	0	0	0	0	0	0	0	0	0	0	0	0	0	0	0	0	0	0	0	0	0	0	0	0	0	0	0	0	0	0	0	0	0	0	0	0	0	0	0	0	0	0
2901960	0	0	0	0	0	0	0	0	0	0	0	0	0	0	0	0	0	0	0	0	0.0004	0	0	0	0	0	0	0	0	0	0	0	0.0006	0	0	0	0	0	0	0	0	0	0	0	0	0	0	0	0
3086260	0	0	0	0	0	0	0	0	0	0	0.0002	0	0	0	0	0	0	0	0	0	0	0	0	0	0	0	0	0	0	0	0	0	0	0	0.0004	0	0	0	0	0	0	0	0	0	0	0	0	0	0
3096968	0	0.0002	0.0006	0	0	0	0	0	0	0	0	0	0	0	0	0	0	0	0	0	0	0	0	0	0	0	0	0	0	0	0	0	0	0	0	0	0	0	0	0	0	0	0	0	0	0	0	0	0
3206474	0	0	0	0	0	0	0	0	0	0	0	0	0	0	0	0	0	0	0	0	0	0	0	0	0	0	0	0	0	0	0	0	0	0	0	0	0	0	0	0	0	0	0	0	0	0	0	0	0.0006
3313612	0	0	0	0	0	0	0	0	0	0	0	0	0	0	0	0	0	0	0	0	0	0	0	0	0	0	0	0	0	0	0	0	0	0	0	0	0	0	0	0	0	0	0	0	0	0	0	0	0
3348667	0	0	0	0	0	0	0	0	0	0	0	0	0	0	0	0	0	0	0	0	0	0	0	0	0	0	0	0	0	0	0	0	0	0	0	0	0	0	0	0	0	0	0	0	0	0	0	0	0
3798905	0	0	0	0	0	0	0	0	0	0	0	0	0	0	0	0	0	0	0	0	0	0	0	0	0	0	0	0	0	0	0	0	0	0	0	0	0	0	0	0	0	0	0	0	0	0	0	0	0.0004
4295908	0	0	0.0008	0	0	0	0	0	0	0	0	0	0	0	0	0	0	0	0	0	0	0.0002	0	0	0	0	0	0	0	0	0	0	0	0	0	0	0	0	0	0	0	0	0	0	0	0	0	0	0
4306533	0	0	0	0	0	0	0	0	0	0	0	0	0	0	0	0	0	0	0	0	0	0	0	0	0	0	0	0	0	0	0	0	0	0	0	0	0	0	0	0	0	0	0	0	0	0	0	0	0
4307897	0	0	0	0	0	0	0	0	0	0	0	0	0	0	0	0	0.0036	0	0	0	0	0	0	0	0	0	0	0	0	0	0	0	0	0	0	0	0	0	0	0	0	0	0	0.001	0	0	0	0	0
4313870	0	0	0	0	0	0	0.0004	0	0	0	0	0	0	0	0	0	0	0	0	0	0	0	0	0	0	0	0	0	0	0	0	0	0	0	0	0	0	0	0	0	0.0002	0	0	0	0	0	0	0	0
4320126	0	0	0	0	0	0	0	0	0	0	0	0	0	0	0	0	0	0	0	0	0	0	0	0	0	0	0	0	0	0	0	0	0	0	0	0	0	0	0	0	0	0	0	0	0	0	0	0	0
4335921	0	0	0	0	0	0	0	0	0	0	0	0	0	0	0	0	0	0	0	0	0	0	0	0	0	0	0	0	0	0	0	0	0	0	0	0	0	0	0	0	0	0	0	0	0	0	0	0	0
4336875	0	0	0	0	0	0	0	0	0	0	0	0	0	0	0	0	0	0	0	0	0	0	0	0	0	0	0	0.0004	0.0002	0	0	0	0	0	0	0	0	0	0	0	0	0	0	0	0	0	0	0	0
4344960	0	0	0	0	0	0	0	0	0	0	0	0	0	0	0	0	0	0	0	0	0	0	0	0	0	0	0	0	0	0.0002	0	0	0	0	0	0.0016	0	0	0	0	0	0	0	0	0	0	0	0	0
4355718	0	0	0	0	0	0	0	0	0	0	0	0	0	0	0	0	0	0	0	0	0	0	0	0	0	0	0	0	0	0	0	0	0	0	0	0	0	0	0	0	0	0	0	0	0	0.0006	0	0.0002	0
4357083	0	0	0	0	0	0	0	0	0	0	0	0	0	0	0	0	0	0	0	0	0	0	0	0	0	0	0	0	0	0	0	0	0	0	0	0	0	0	0	0	0	0	0	0	0	0	0	0	0
4359693	0	0	0	0	0	0	0	0	0	0	0	0	0.001	0	0	0	0	0	0	0	0	0	0	0	0	0	0	0	0	0	0	0	0	0	0	0.0002	0	0	0	0	0	0	0	0	0	0	0	0	0
4360866	0	0	0	0	0	0	0	0	0	0	0	0	0	0	0	0	0	0	0	0	0	0	0	0	0	0	0	0	0	0	0	0	0	0	0	0	0	0	0	0	0	0	0	0	0	0	0	0	0
4381531	0	0	0	0	0	0	0	0	0	0	0	0	0	0	0	0	0	0	0	0	0	0	0	0	0	0	0	0	0	0	0	0	0	0	0	0	0	0	0	0	0	0	0	0	0	0	0	0	0
4396596	0	0	0	0	0	0	0	0	0	0	0	0	0	0	0	0	0	0	0	0	0	0	0	0	0	0	0	0	0	0	0	0	0	0	0	0	0	0	0	0	0	0	0	0	0	0	0	0	0
4397450	0	0.0008	0	0	0	0	0	0	0	0	0	0	0	0	0	0	0	0	0	0	0	0	0	0	0	0	0	0	0	0	0	0	0	0	0	0	0	0	0	0	0.0002	0	0	0	0	0	0	0	0
4398600	0	0.0002	0	0	0	0	0	0	0.0012	0	0	0	0	0	0	0	0	0	0	0	0	0	0	0	0	0	0	0	0	0	0	0	0	0	0	0	0	0	0	0	0	0	0	0	0	0	0	0	0
4407475	0	0	0	0	0	0	0.0004	0	0	0	0	0	0	0	0.0002	0	0	0	0	0	0	0	0	0	0	0	0	0	0	0	0	0	0	0	0	0	0	0	0	0	0	0	0	0	0	0	0	0	0
4438491	0	0	0	0	0	0	0	0	0	0	0	0	0	0	0	0	0	0	0	0	0	0	0	0	0	0	0	0	0	0.0004	0	0	0	0	0	0.0008	0	0	0	0	0	0	0	0	0	0	0	0	0
4440993	0	0	0	0	0	0	0	0	0	0	0.0002	0.0004	0	0	0	0	0	0	0	0	0	0	0	0	0	0	0	0	0	0	0	0	0	0	0	0	0	0	0	0	0	0	0	0	0	0	0	0	0
4468763	0	0	0	0	0	0	0	0	0	0	0	0	0	0	0	0	0	0	0	0	0	0	0	0	0	0	0	0	0	0	0	0	0	0	0	0	0	0	0	0	0	0	0	0	0	0	0	0	0
229102	0	0	0	0	0	0	0	0	0	0	0.0006	0.0026	0	0	0.0002	0	0	0	0	0	0	0.0002	0	0	0	0	0	0.0002	0	0	0	0	0	0.0008	0	0	0	0	0	0	0	0	0	0	0	0	0	0.0038	0
4306176	0.001	0.0002	0.0002	0	0.002	0	0	0	0.004	0.006	0	0	0	0.003	0	0	0	0	0	0	0	0	0	0	0	0	0	0	0	0	0	0	0	0	0	0.0044	0	0	0	0	0	0	0	0.0006	0	0	0	0	0
3571101	0	0	0	0	0	0	0	0	0.0002	0	0	0	0	0	0	0	0	0	0	0	0.0002	0	0	0	0	0	0	0	0	0	0	0	0	0	0	0	0	0	0	0	0	0	0	0	0	0	0	0	0
1024093	0	0	0	0.0184	0	0	0	0	0	0	0.0072	0.027	0	0.0046	0	0	0	0	0.0628	0	0	0	0	0	0	0	0.0074	0	0.0184	0	0.004	0	0	0	0	0.0094	0	0.0066	0	0	0	0	0	0.0032	0.0016	0	0	0	0
1109245	0	0.0002	0	0	0	0	0.004	0	0.0008	0.0002	0.0012	0	0	0	0.0002	0	0	0	0	0.0002	0	0	0	0	0	0.0004	0	0	0	0	0	0	0	0.0008	0	0	0	0.0024	0	0	0	0	0	0	0.0008	0	0	0.0054	0
1118837	0	0.0002	0.0028	0	0	0.0006	0.0002	0	0	0	0	0	0	0	0.0004	0	0	0	0	0	0	0	0	0	0	0	0	0.0028	0	0	0	0	0	0	0	0.0016	0	0	0	0	0	0	0	0	0	0.0004	0.0016	0.0006	0
1123395	0.0004	0.0004	0.0026	0	0.0008	0	0.0022	0	0	0	0	0	0.0014	0.0002	0	0	0	0	0	0	0.0004	0	0	0.0002	0	0	0	0	0	0	0	0	0	0	0	0	0	0	0	0.0002	0	0	0	0	0	0.0008	0	0	0
1019904	0	0.0002	0	0	0	0	0.0002	0	0	0.0002	0	0.0022	0.0002	0	0	0	0	0	0.0004	0	0	0	0	0	0	0	0	0	0	0	0	0	0	0	0	0	0	0	0	0	0	0	0	0	0.0006	0	0.0008	0	0
110915	0.0014	0	0.0024	0	0.0004	0.0002	0	0.0002	0.0018	0	0	0	0	0	0	0	0	0	0	0	0.005	0	0	0	0	0	0	0.013	0	0.002	0.0002	0	0	0	0	0.0012	0.0004	0.0008	0	0.019	0.0004	0	0	0	0	0	0	0	0
1120598	0	0	0	0	0	0	0.0056	0	0	0	0.0002	0	0	0	0	0	0	0	0	0	0	0.0004	0	0	0	0.0002	0	0	0	0	0	0	0	0	0	0	0	0	0	0	0	0	0	0	0	0	0	0	0
258120	0	0.0008	0.0016	0	0	0.0002	0	0	0	0	0.0002	0	0.0002	0	0.0002	0	0	0	0	0	0.0016	0.0004	0	0.0004	0	0	0	0.0002	0	0	0.0004	0	0	0	0	0	0	0	0	0	0	0	0	0	0.0002	0.0002	0	0	0
1041410	0.0006	0.006	0	0.0164	0.0004	0	0.0002	0	0	0	0	0.0002	0.0008	0	0.001	0	0	0	0	0	0.0002	0.0152	0	0	0	0.0106	0.0004	0	0	0	0.0018	0	0.0002	0	0.0014	0	0.0002	0	0.001	0.0006	0.0006	0	0.0012	0	0	0.0008	0	0	0
1078587	0.0188	0.0268	0.0024	0.0092	0.0028	0.003	0.002	0.0242	0.0034	0.0222	0.0066	0.013	0.0106	0.003	0.0126	0.0002	0.002	0.0002	0.0012	0.0378	0.0002	0.0038	0.0084	0.0138	0.024	0.0128	0.0014	0.016	0.0258	0.013	0.0154	0.0076	0.0012	0.027	0.0792	0.0062	0.0032	0.0124	0.0952	0.0002	0.0006	0.0104	0.0378	0.0318	0	0.0036	0.0022	0.0014	0.0032
4355489	0.0002	0.0004	0	0	0.0008	0.001	0.001	0.0014	0	0	0	0	0	0.0008	0.0002	0	0	0	0	0	0	0.0012	0.0012	0	0	0	0.0002	0.0038	0.0004	0	0	0.0002	0	0.0004	0	0.0002	0	0.0002	0	0	0	0	0	0	0.0002	0	0.0002	0.0012	0
1086274	0	0.0018	0	0.0048	0	0	0	0	0	0	0	0	0	0	0	0	0.0004	0	0	0	0	0	0	0	0	0	0	0	0	0	0	0	0	0	0	0	0	0	0	0.0002	0	0	0	0	0	0	0	0	0
112764	0.0002	0	0	0.0178	0	0	0.0044	0	0	0	0	0	0.0002	0	0	0	0	0	0	0	0	0	0	0	0.0024	0	0	0	0	0	0	0	0	0	0	0	0	0	0	0	0	0	0	0	0	0.0044	0	0	0
1560948	0	0	0	0	0	0.0006	0	0.0008	0	0	0	0	0	0	0	0	0	0	0	0	0	0	0	0	0	0	0	0	0	0.0022	0	0	0	0	0	0	0	0	0	0	0	0	0	0	0	0.003	0	0	0
1613745	0	0	0	0	0	0	0	0	0	0	0.0002	0	0.0082	0	0.0274	0	0	0	0	0	0	0	0	0	0	0	0	0	0	0	0	0.0062	0	0	0	0	0	0	0	0	0	0	0	0	0	0	0	0	0
217734	0	0.0002	0	0	0	0	0	0	0	0	0	0	0	0	0	0	0	0	0	0.0078	0	0.0064	0	0	0	0	0	0	0	0	0	0	0	0	0	0	0	0	0	0	0	0.0014	0	0	0	0.0002	0	0	0
140786	0	0.0018	0	0	0	0	0	0	0	0	0	0	0	0	0	0	0	0	0	0	0	0	0	0	0	0	0	0	0	0	0	0	0	0	0	0.0006	0	0	0	0	0	0	0	0	0	0	0	0	0.0002
576577	0	0.0004	0.0012	0	0	0	0.002	0	0	0	0.0026	0	0.0038	0.0012	0.0008	0	0	0	0	0	0	0.0008	0	0.001	0	0	0	0	0.0002	0	0	0.0016	0	0.0002	0	0	0	0	0	0	0	0	0	0	0	0.0012	0.0014	0.002	0
164271	0	0	0	0	0	0	0	0	0	0	0	0	0	0	0	0	0	0	0	0	0	0	0	0	0	0	0	0	0	0	0.002	0	0	0	0	0	0	0	0	0	0	0	0	0	0	0.0002	0	0	0.001
220653	0	0	0.0004	0	0	0	0	0	0.0008	0	0	0	0	0	0	0	0	0	0	0	0.0008	0	0	0	0	0	0	0	0	0	0	0	0	0	0	0	0	0	0	0	0	0	0	0	0	0.0018	0	0	0
315467	0	0	0	0	0	0	0	0	0	0	0	0	0	0	0.0006	0	0	0	0	0	0	0.0006	0	0	0	0	0	0.0138	0	0	0	0.0012	0	0	0	0	0	0	0	0	0	0	0	0	0	0	0	0	0
249890	0	0.001	0.0046	0	0	0	0	0	0.0002	0	0.0004	0	0.0002	0	0.0006	0	0	0	0	0	0	0.001	0	0	0	0	0	0	0	0	0	0	0	0	0	0	0	0	0	0	0	0	0	0	0	0	0	0	0
4381303	0	0	0	0	0	0	0	0	0	0	0	0	0	0	0	0	0	0.0062	0	0	0	0	0	0	0	0	0	0	0	0	0	0	0	0	0	0	0	0	0.0022	0	0	0	0.0012	0	0	0	0	0.0002	0
1108992	0	0.0016	0.003	0	0.0008	0.0002	0.0008	0	0.0024	0	0.0008	0.0032	0.0006	0	0.0002	0.0004	0	0	0	0.0004	0.0016	0.0022	0	0	0	0	0.0002	0.0006	0.001	0	0	0.0008	0	0.0008	0.0006	0.002	0	0.0004	0	0.0002	0	0	0.0002	0	0.0014	0	0.0002	0.0034	0.0002
1109476	0.0022	0	0.0012	0	0	0	0	0	0.0016	0	0.0026	0.0002	0.0008	0.0004	0	0.0002	0	0	0	0.0002	0	0.0002	0.002	0	0	0.0004	0	0	0	0	0	0	0	0	0	0	0	0.0004	0	0.0002	0	0	0	0	0.0002	0	0.0008	0	0.0022
1135819	0.0006	0	0	0.0002	0	0	0	0	0.0006	0	0.0034	0	0	0.0006	0	0	0	0	0	0	0	0	0	0	0	0	0	0	0	0	0	0	0	0.0002	0	0.0004	0	0	0	0	0	0	0	0	0	0.0002	0	0	0
144582	0	0	0	0	0	0	0	0	0	0	0	0	0.0006	0	0	0	0	0	0	0	0	0	0	0	0	0	0	0	0	0	0	0	0	0	0	0	0	0	0	0	0	0	0	0	0	0	0.0058	0.0002	0
298592	0	0	0	0	0	0	0	0	0	0	0	0	0	0	0	0	0	0	0	0	0	0	0	0	0	0	0	0	0	0	0	0	0.0006	0	0	0	0	0	0.0004	0	0	0	0	0	0	0.001	0	0	0
541789	0	0	0.0002	0	0	0	0	0	0	0	0	0	0	0	0	0	0	0	0	0	0.0004	0	0	0	0	0.0006	0	0	0	0	0	0	0	0	0	0	0	0	0	0	0	0	0	0	0	0	0	0	0
1133002	0	0	0	0.0002	0	0	0	0	0	0	0	0	0	0	0	0	0	0	0	0	0	0.0004	0	0	0	0	0	0.0008	0	0	0	0	0	0	0	0	0	0	0	0	0	0	0	0	0	0	0	0	0
102911	0	0	0	0	0	0	0	0	0	0	0	0	0	0	0	0	0	0	0	0	0	0	0	0	0	0	0.0008	0	0	0	0	0	0	0	0	0.0008	0	0	0	0	0	0	0	0	0	0	0	0	0
264673	0.0004	0	0	0	0	0	0	0	0	0	0	0	0	0	0	0	0	0	0	0	0	0	0.0004	0	0	0	0	0	0	0	0	0	0	0	0	0	0	0	0	0	0	0	0	0	0	0	0	0	0
4368590	0	0	0	0.0008	0	0	0	0	0	0	0	0	0	0	0	0	0	0	0	0	0	0	0	0	0	0.0008	0	0	0	0	0	0	0	0	0	0	0	0	0	0	0	0	0	0	0	0	0	0	0
1136217	0	0	0.0024	0	0	0	0	0	0	0	0	0	0	0	0	0	0	0	0	0	0	0	0	0	0	0	0	0	0	0	0	0	0	0	0	0	0	0	0	0	0	0	0	0	0	0	0	0.0004	0
155955	0	0	0	0	0	0	0	0	0	0.001	0	0	0	0	0	0	0	0	0	0	0	0	0	0	0.0016	0	0	0	0.0004	0	0	0	0	0.003	0	0	0	0	0	0	0	0	0	0	0	0	0	0	0
1789520	0	0	0.0012	0	0	0	0	0	0	0	0	0	0.0022	0	0	0	0	0	0.0036	0	0.0034	0.0004	0	0	0	0	0	0	0	0	0.0012	0	0	0	0	0.0004	0	0	0	0.0002	0	0	0	0	0.0002	0	0	0.0028	0
106691	0	0	0	0	0	0	0.0004	0	0	0	0	0	0	0	0	0	0	0	0	0	0.0028	0.0002	0	0	0	0	0	0.017	0	0	0	0	0	0	0	0.0068	0	0.0022	0	0	0	0	0	0	0	0.0006	0	0	0
7183	0	0	0	0	0	0	0	0	0	0	0	0	0	0	0	0	0	0	0	0	0	0.0008	0	0	0	0	0	0	0	0	0	0	0	0	0	0	0	0	0	0	0	0	0	0	0	0	0	0	0
107044	0	0	0	0	0	0	0	0	0	0	0	0	0	0	0	0	0	0.0002	0	0	0	0	0	0	0	0	0	0	0.0098	0	0.001	0	0	0	0	0	0	0	0	0	0	0	0	0	0	0	0	0	0
134649	0	0	0	0	0	0.0026	0	0	0	0	0	0	0	0	0	0	0	0	0	0	0	0	0	0	0	0	0	0.0014	0	0	0	0	0	0	0	0.0002	0	0	0	0	0	0	0	0	0	0	0	0	0
156667	0	0	0	0	0	0	0	0	0	0	0	0	0	0	0	0	0	0	0	0	0	0	0	0	0	0	0	0	0	0	0	0	0	0.0002	0	0	0	0	0	0	0	0	0	0	0	0.0028	0	0	0.0012
236658	0	0	0	0	0	0.0008	0	0	0	0	0	0	0	0	0	0	0	0	0	0	0.0028	0	0	0	0	0	0	0	0	0	0	0	0	0	0	0	0	0	0	0	0	0	0	0	0	0	0.0004	0	0
257295	0	0	0	0	0	0	0	0	0	0.0036	0	0	0	0	0	0	0	0	0	0	0	0	0	0	0	0	0	0	0	0	0	0	0	0	0	0.0006	0	0	0	0	0	0	0	0	0	0	0	0	0
279284	0.0126	0	0	0	0	0	0	0	0	0	0	0	0	0	0	0	0	0	0	0	0	0	0	0	0	0	0	0	0	0	0	0	0	0	0	0	0	0	0	0	0	0	0	0.0012	0	0.0006	0	0	0
315223	0	0	0	0	0	0	0	0	0	0	0	0	0	0	0	0	0	0	0	0	0	0	0	0	0	0	0.0002	0	0	0	0	0	0	0	0.0008	0	0	0	0	0	0	0	0	0	0	0	0	0	0
324976	0	0	0	0	0	0	0	0	0	0	0	0	0	0	0	0	0	0	0	0	0	0	0	0	0	0	0	0	0	0	0	0.0002	0	0	0	0.0002	0	0	0	0	0	0	0	0	0.0014	0	0	0	0
338909	0	0	0	0	0	0	0	0	0	0	0	0.0016	0	0	0	0	0	0	0	0	0	0	0	0	0	0	0	0.0008	0	0	0	0	0	0	0	0	0	0	0	0	0	0	0	0	0	0	0	0	0
342469	0	0	0	0	0	0	0	0	0.0026	0	0	0	0	0	0	0	0	0	0	0.0008	0	0	0	0	0	0	0	0	0	0	0	0	0	0	0	0	0	0	0	0	0	0	0	0	0	0	0	0	0
356164	0	0	0	0	0	0	0	0	0	0	0	0	0	0	0	0	0	0	0	0.0006	0	0	0	0	0	0	0	0	0	0	0	0	0	0	0	0	0	0	0	0	0	0	0.0008	0	0	0	0	0	0
515767	0	0	0	0	0	0	0.0002	0	0	0	0	0	0	0	0	0	0	0	0	0	0	0	0	0	0	0	0	0	0	0	0	0	0	0	0	0	0	0	0	0	0	0	0	0	0.0004	0	0	0	0
625693	0.0002	0	0	0	0	0	0	0	0	0	0	0	0	0	0	0	0	0	0	0	0	0	0	0	0	0	0	0	0	0	0	0	0	0	0	0	0	0	0	0	0	0	0	0	0	0	0	0	0
1042160	0	0	0	0	0	0.0012	0	0	0	0	0	0	0	0	0	0	0	0	0	0	0	0.0006	0	0	0	0	0	0	0	0	0	0	0	0	0	0	0	0	0	0	0	0	0	0	0	0	0	0	0
1106238	0	0	0	0	0.004	0	0	0	0	0	0	0	0	0	0	0	0	0	0	0	0	0	0	0.0016	0	0	0	0	0	0	0	0	0	0	0	0	0	0	0	0	0	0	0	0	0	0	0	0	0
1107137	0	0	0	0	0	0	0	0	0	0	0	0	0	0	0	0	0	0	0	0	0	0	0	0	0	0	0	0	0	0	0	0	0	0	0	0	0	0	0	0	0	0	0.0002	0	0	0.001	0	0	0
1121137	0	0	0	0	0	0	0	0	0	0	0	0	0	0	0	0	0	0	0	0	0	0	0	0	0	0	0	0	0	0	0	0.0002	0	0	0	0	0	0	0	0	0	0	0	0	0	0	0	0	0.0032
1135576	0	0	0	0	0	0	0	0	0	0	0	0	0	0	0	0	0	0	0	0	0	0	0	0	0	0	0	0	0	0	0.0006	0	0	0	0	0	0	0	0	0	0	0	0	0	0	0	0	0	0
3392685	0	0	0	0	0	0	0	0	0	0	0	0	0	0	0	0	0	0	0	0	0	0	0	0	0	0	0	0	0	0	0.0002	0	0	0	0	0	0	0	0	0	0	0	0	0	0	0	0.0004	0	0
3691870	0	0	0	0	0	0.0066	0	0	0	0	0	0	0	0	0	0	0	0	0	0	0.0018	0	0	0	0	0	0	0	0	0	0	0	0	0	0	0	0	0	0	0	0	0	0	0	0	0	0	0.0002	0
4312287	0	0	0	0	0	0	0	0	0	0	0.0002	0	0	0	0	0	0	0	0	0	0	0	0	0	0	0	0	0	0	0	0	0	0	0	0	0	0	0	0	0	0	0	0	0	0	0	0	0	0
4314416	0	0	0	0.002	0	0	0	0	0	0	0	0	0	0	0.0014	0	0	0	0	0	0	0	0	0	0	0	0	0	0	0	0	0	0	0	0	0	0	0	0	0	0	0	0	0	0	0.0004	0	0	0
4334596	0	0	0	0	0	0	0	0	0	0	0	0	0	0	0	0	0	0	0	0	0	0	0.0002	0	0	0	0	0	0	0	0	0	0	0	0	0	0	0	0	0	0	0	0	0	0	0	0	0	0.0006
4393181	0	0	0	0	0	0	0	0	0	0	0	0	0	0	0	0	0	0	0	0	0	0	0	0	0	0	0	0	0	0	0	0	0	0	0	0	0	0	0	0	0	0.0008	0	0	0	0	0	0	0
178491	0	0	0	0	0	0	0	0.0012	0	0	0	0	0	0	0	0	0	0	0	0.0054	0	0	0	0.0074	0	0	0	0	0.011	0	0	0	0	0	0	0	0	0.0012	0	0	0	0.0006	0.0028	0.0084	0.0016	0	0	0	0
1055667	0.0002	0	0	0	0	0	0	0	0	0	0	0	0	0	0	0	0	0	0	0	0	0	0	0	0	0	0	0	0	0	0	0	0	0	0	0	0	0	0	0	0	0	0	0	0	0	0	0	0
2261355	0	0	0	0	0.0002	0	0.0002	0	0	0	0	0	0	0	0.0002	0	0	0	0	0	0	0	0	0	0	0	0	0	0	0	0	0	0	0	0	0	0	0	0	0	0	0	0	0	0	0	0	0	0
1139892	0	0	0	0	0	0	0	0	0.0004	0	0	0	0	0	0	0	0	0	0.0004	0	0	0	0	0	0	0	0	0	0	0	0	0	0	0	0.0004	0	0	0	0	0	0.0002	0	0	0	0	0	0.0002	0	0
1134300	0.0002	0	0	0	0	0	0.0002	0	0	0	0	0.0002	0	0	0	0	0	0	0	0	0	0	0	0	0	0	0	0	0	0.0002	0	0.0002	0	0	0	0	0	0.0008	0	0	0	0	0	0	0	0.0002	0	0	0
263608	0.0002	0	0	0	0.001	0	0	0	0	0	0.0002	0	0	0	0	0	0	0	0	0.0004	0	0	0	0	0	0	0	0	0	0	0	0	0	0	0	0	0	0.001	0	0	0	0	0	0	0	0	0	0	0
196604	0.001	0.0002	0.0024	0	0	0.0006	0	0.001	0	0	0.002	0	0	0	0	0	0	0	0	0	0	0	0	0	0.0016	0	0	0	0	0.0002	0.0072	0	0	0	0	0.001	0.0004	0	0.0004	0	0	0	0	0	0	0	0.0036	0	0
173965	0	0	0.0012	0	0	0	0	0	0	0	0	0	0	0	0.0002	0	0	0	0	0	0	0.0004	0	0	0	0	0	0	0	0	0	0	0	0	0	0	0	0	0	0	0	0	0	0	0	0.0156	0	0	0
1042479	0	0	0	0	0	0	0	0	0	0	0	0	0.0026	0	0	0	0	0	0	0.0044	0	0	0	0	0	0.0026	0	0	0	0	0	0	0	0	0	0	0	0	0	0	0.0062	0	0	0	0	0.0014	0	0	0
2342682	0	0	0	0	0	0	0	0	0.0008	0	0	0	0	0	0.0002	0	0	0	0.0002	0	0.0002	0	0	0	0	0.0002	0	0	0	0	0	0	0	0	0	0	0	0	0	0	0	0	0	0	0	0	0	0	0
1001762	0	0	0	0	0	0	0.0012	0	0	0	0	0	0	0	0	0	0	0	0	0	0	0.0048	0	0	0.0006	0	0	0	0.0004	0	0	0	0.0002	0	0	0	0	0	0	0.0006	0	0	0	0	0	0	0	0	0
243280	0	0.0004	0	0	0	0	0	0	0	0	0	0	0.0004	0	0.0002	0	0	0	0	0	0	0	0	0	0	0	0	0	0	0	0	0	0	0	0	0	0	0	0	0	0	0	0	0	0	0	0	0	0
165107	0.0014	0	0	0	0	0	0	0	0	0	0.0006	0	0	0	0.0002	0	0	0	0	0	0	0.0002	0	0	0	0	0	0	0	0	0	0	0	0	0	0	0	0	0	0	0	0	0	0.0012	0	0	0	0	0
1708706	0.0004	0	0	0	0	0	0	0	0	0	0	0	0	0	0	0.006	0	0	0.002	0	0	0	0	0	0	0.0002	0	0	0	0	0	0	0	0	0	0	0	0	0	0	0	0	0	0	0	0.0002	0	0	0
1086129	0	0	0	0	0.0008	0	0	0.0008	0	0	0	0	0	0	0	0	0	0	0	0	0.0002	0	0	0	0	0	0	0	0	0	0	0	0	0	0	0	0	0	0	0	0	0	0	0	0.0014	0.0004	0	0	0
2032782	0	0.0016	0.0026	0.0006	0.0008	0	0	0	0.001	0	0	0	0	0.0004	0.0002	0	0	0	0.0006	0	0.0014	0.0002	0	0	0	0.0008	0	0	0.0006	0	0.0002	0	0	0	0	0	0	0	0	0	0	0	0	0	0	0.0006	0	0.0046	0
4347549	0	0	0	0	0	0	0.0002	0	0	0	0.0002	0	0.0002	0	0.0002	0	0	0	0	0	0	0	0	0	0	0	0	0	0	0	0	0	0	0	0	0	0	0	0	0	0	0	0	0	0	0	0	0	0
141613	0	0.0002	0	0	0.0002	0	0.0018	0	0	0	0	0	0	0	0	0	0.0246	0	0	0	0.0012	0	0.0014	0	0.0006	0	0	0	0	0.0068	0	0	0	0.0002	0.0002	0	0	0	0.0016	0	0	0.0012	0.0008	0.0036	0	0.0004	0.0002	0	0
141702	0	0	0	0	0.0002	0	0	0	0	0	0	0	0	0	0	0.0002	0	0	0	0.0004	0	0	0	0	0	0	0	0	0	0	0	0	0	0	0	0	0	0	0	0	0	0	0	0	0	0	0.0002	0	0
2065775	0	0	0.0032	0	0.001	0	0	0	0.0008	0	0	0.0014	0.0024	0	0	0	0	0	0	0	0.0006	0	0	0.0002	0	0	0	0	0	0	0.0006	0	0	0	0	0	0	0	0	0	0	0	0	0	0	0	0	0	0.0004
112891	0	0	0	0	0	0	0	0	0	0	0.01	0	0	0	0	0	0	0.006	0	0.0134	0.0024	0	0.0074	0.0078	0.008	0	0	0.0154	0.0128	0.0004	0.0074	0.0042	0.0024	0.0328	0.0024	0	0	0.014	0	0	0.0192	0	0.0002	0	0	0.0004	0	0	0
100086	0	0	0	0.0002	0	0	0	0	0	0	0.0004	0	0	0	0	0	0	0	0	0	0	0	0	0	0.0006	0	0	0	0	0	0	0	0	0	0	0	0	0	0	0	0	0	0	0	0	0	0	0	0
123528	0	0	0	0.0036	0	0.0016	0	0	0	0	0	0	0	0	0.001	0	0	0	0	0.0002	0	0	0	0	0	0	0	0	0	0	0	0	0	0	0	0	0	0	0	0	0	0	0	0	0	0	0.0002	0	0
1090526	0	0	0	0	0.0004	0	0	0	0	0	0	0	0	0	0	0	0	0	0	0	0.0014	0	0	0	0	0	0	0	0	0	0	0	0	0	0	0	0	0	0	0	0	0	0	0	0	0	0.0006	0	0
1767034	0	0	0	0	0	0	0	0	0.0016	0	0	0	0	0	0.0002	0	0	0	0	0	0	0	0	0	0	0	0	0	0	0	0	0	0	0	0	0	0	0	0	0	0	0	0	0	0	0	0	0	0
291149	0	0	0	0	0	0	0	0	0	0	0	0	0	0	0.0026	0	0.001	0	0	0	0.0076	0.0012	0	0	0	0	0	0	0	0	0	0	0	0	0	0	0	0.0028	0	0.0002	0	0	0.0006	0	0	0	0	0	0
259971	0	0.0008	0	0	0	0	0	0	0.0012	0	0.0002	0.0002	0	0	0	0	0	0	0	0	0	0	0.0004	0	0.0002	0.0006	0	0	0	0.0004	0	0	0	0	0	0	0	0	0.001	0	0	0	0	0	0	0.0002	0	0	0
1108013	0	0	0.0002	0	0	0	0	0	0	0	0	0.0006	0	0	0.0002	0	0	0	0	0	0	0	0	0	0.0004	0	0	0	0	0	0	0	0	0.0002	0	0	0	0	0	0.0002	0	0	0	0	0	0.0002	0	0	0
1124510	0.0052	0.0112	0.0026	0	0.004	0.0068	0.0112	0	0.0016	0.0004	0.0002	0.0136	0.0036	0	0.006	0	0	0.002	0	0.0012	0.007	0.0036	0	0.0008	0.0004	0.0004	0	0.0008	0	0	0.0002	0.0006	0	0	0	0.0006	0	0.0004	0	0.0012	0.0002	0	0	0.0006	0	0.0066	0.0146	0	0.0214
1111373	0	0.0002	0.0014	0	0.0002	0.0128	0.0058	0	0.0016	0.0004	0.0004	0	0.0006	0	0.0002	0.0038	0.0002	0.0006	0	0.0008	0.0002	0.0002	0.0002	0	0	0	0	0	0.0002	0.0006	0	0	0.0008	0.0002	0.0008	0.0004	0	0	0	0.0002	0.002	0	0	0	0	0	0	0.0004	0.0002
235262	0.0166	0.0002	0	0.0014	0	0.0008	0	0	0.001	0	0.0002	0	0	0	0	0	0	0	0	0	0.0002	0	0	0	0.0002	0.0008	0	0	0.0006	0	0	0	0	0	0	0	0	0	0	0	0	0	0.0018	0	0	0	0	0	0
1103170	0	0	0	0	0	0	0.001	0.0322	0	0	0	0	0	0.0006	0	0	0.0556	0	0	0	0	0	0.0024	0.0056	0	0	0	0	0	0.035	0	0.0004	0.1986	0	0	0	0	0	0	0	0.0394	0.1886	0.002	0	0.0002	0.0006	0.0004	0.0002	0
107652	0.0024	0	0.0014	0.0016	0	0	0.0008	0.0008	0	0	0	0	0.0002	0	0.0002	0	0	0	0	0	0.0012	0.0018	0	0	0	0.001	0	0	0.0004	0.0028	0.0004	0	0	0	0.003	0	0	0.0006	0.0016	0.0276	0.0026	0.0006	0	0	0.0006	0.0006	0.0004	0.05	0
1006150	0.039	0.0148	0.0068	0.0386	0.0102	0.0056	0.0684	0.0146	0.0156	0.014	0.0218	0.01	0.0182	0.0038	0.0122	0.0566	0.0146	0.0062	0.043	0.031	0.0104	0.143	0.0106	0.0112	0.0028	0.0238	0.0072	0.0288	0.0178	0.007	0.0148	0.0156	0.015	0.007	0.008	0.0032	0.03	0.0666	0.0408	0.002	0.0186	0.009	0.0124	0.0062	0.0236	0.0198	0.011	0.0192	0.0698
1110065	0.0002	0.0008	0.0008	0	0.0008	0	0.0002	0	0.0008	0.0014	0.0004	0	0.0004	0	0.0018	0.0002	0	0	0	0	0.001	0.0016	0	0	0	0	0	0	0	0	0	0	0	0	0	0.0006	0	0.0006	0	0.0008	0	0.0034	0	0	0.0046	0.0002	0.0012	0.0008	0.0002
1111648	0	0.0002	0.0028	0	0	0	0	0	0	0	0	0	0.0002	0.0018	0	0	0	0	0	0	0	0	0	0	0	0	0	0	0	0	0	0	0	0	0	0.0002	0	0	0	0	0	0	0	0	0	0	0	0	0
1004415	0.0002	0	0.0002	0	0.0228	0.0014	0.0012	0	0	0.0014	0.0032	0	0	0	0.0008	0	0	0	0	0	0.0014	0	0	0	0.0002	0	0	0	0	0	0.0002	0.0014	0	0.0002	0	0.0104	0	0	0	0	0	0	0	0	0	0.0002	0.0002	0.0096	0
112609	0	0.0012	0	0	0	0	0.0004	0	0	0	0	0	0	0	0	0	0	0	0	0	0	0	0	0	0	0	0	0	0	0	0	0	0	0	0	0	0	0	0	0	0	0	0	0	0	0	0	0	0
565917	0	0	0	0	0.0004	0	0	0.0002	0	0	0	0	0.0004	0	0	0	0	0	0	0	0	0	0	0	0	0	0	0	0	0	0	0	0	0	0	0	0	0.0004	0	0	0	0	0.0002	0	0	0	0	0.0004	0
2000879	0	0	0	0	0	0	0	0	0	0	0	0	0.0008	0	0	0	0	0	0	0	0.0016	0	0	0	0	0	0	0	0	0	0	0	0	0	0	0.0002	0	0	0	0.0004	0	0	0.0002	0	0	0	0	0	0.0002
110976	0	0.0008	0.0034	0	0.006	0	0.0012	0.0028	0.002	0	0	0.0096	0.0006	0	0.0038	0	0	0	0.0144	0.0042	0.0044	0.0018	0	0	0	0	0	0.005	0.0024	0	0.0012	0	0	0.0026	0	0.0036	0	0.002	0.0002	0.0262	0	0	0	0.001	0.0134	0.0042	0.0012	0	0.0002
1143468	0	0.0118	0.0002	0.0002	0	0	0	0.006	0	0	0	0	0	0	0	0	0.0016	0.0048	0	0	0.0002	0	0.0002	0.0016	0	0	0	0	0	0	0.0004	0	0	0	0	0	0	0	0	0	0	0	0	0.0074	0.0002	0.006	0	0	0
144005	0	0	0	0	0	0	0	0.0008	0	0	0	0	0	0	0	0	0.0046	0	0	0	0	0	0	0	0	0	0	0	0	0	0	0	0	0	0	0	0	0	0	0	0	0	0	0	0	0.0004	0	0.0002	0
112017	0	0.0048	0.0014	0	0.0018	0	0.0004	0	0.0016	0.0034	0.0044	0	0.0032	0.0016	0	0	0	0	0.0038	0	0.0038	0.005	0	0.0006	0.0004	0	0	0.0022	0	0	0	0.0058	0	0.001	0	0.0014	0.0008	0	0	0.0032	0	0	0	0	0.0086	0.003	0.0018	0.005	0
114151	0	0	0	0	0	0.0002	0	0	0	0	0	0	0.0002	0	0	0	0	0	0	0	0	0	0	0	0	0	0	0	0	0	0	0	0	0	0	0	0	0	0	0.001	0	0	0	0	0	0	0.0006	0	0
160432	0	0	0.0002	0	0	0	0.0062	0	0.0002	0	0	0	0	0	0	0	0	0	0	0	0	0.0002	0	0	0	0	0	0	0	0	0.0002	0	0	0	0	0	0	0.0006	0	0	0	0	0	0	0	0	0	0	0
361082	0	0	0	0	0.0004	0	0	0	0.0004	0	0	0	0	0	0	0	0	0	0	0	0	0	0	0.019	0	0	0	0	0	0	0	0	0	0	0	0	0	0	0	0	0	0	0	0	0	0	0	0.0004	0
1123998	0	0.0008	0	0	0	0	0	0	0	0	0	0	0	0	0	0	0	0	0	0	0.0002	0	0	0	0	0	0	0	0	0	0	0	0	0	0	0	0	0	0	0	0	0	0	0	0	0	0	0	0
354574	0	0	0	0	0	0	0	0	0	0.0052	0	0	0	0	0.0004	0	0	0.033	0	0	0	0	0	0	0	0	0	0	0	0	0	0.0006	0	0.001	0	0	0	0.0002	0	0	0	0	0.0002	0	0	0	0	0	0
1134170	0	0	0	0.0042	0	0	0	0	0	0	0	0	0	0	0	0	0	0	0	0	0	0	0	0	0	0	0	0	0	0	0	0	0	0	0	0	0	0	0	0.0034	0	0	0	0	0	0	0	0	0
4399021	0	0.0054	0.0004	0	0	0	0	0	0	0	0	0	0	0	0.0004	0	0	0	0	0	0	0	0	0	0	0	0	0	0	0	0	0	0.0006	0	0	0	0	0	0	0	0	0	0	0	0.0096	0	0	0	0.0002
1135207	0.01	0.0008	0.0024	0	0	0	0.001	0	0.0006	0	0	0	0.0002	0	0.0002	0	0	0	0	0	0.0086	0	0	0.0004	0.0008	0.0004	0.0006	0	0	0	0.0016	0.0042	0	0.0004	0	0.0004	0	0.001	0	0	0	0	0	0	0	0.0008	0	0	0.0044
315597	0	0	0	0	0	0	0	0	0	0	0	0	0.0038	0	0	0	0	0	0	0	0	0	0	0	0	0	0	0	0	0	0.0014	0	0	0	0	0.0018	0	0	0.0026	0	0	0	0	0	0	0	0	0	0
350712	0	0	0	0	0.0022	0	0	0	0.0016	0	0.007	0	0	0	0	0	0	0	0	0	0	0	0	0	0	0	0	0	0	0	0	0	0	0	0.0012	0	0	0	0	0	0	0	0	0	0	0	0	0	0
1066664	0	0	0	0	0	0	0	0	0.007	0	0	0	0.001	0	0.002	0	0	0	0	0	0.0002	0	0	0	0	0	0	0	0	0	0	0	0	0	0	0	0	0	0	0	0	0	0	0	0	0	0	0	0
4411138	0.005	0	0	0	0.0002	0	0.0138	0	0	0.0028	0	0	0	0	0	0	0	0	0	0	0	0	0	0	0	0	0	0	0	0	0	0	0	0	0	0	0	0	0	0	0	0	0	0	0	0	0	0	0
1110043	0	0.0014	0.0072	0.0002	0	0	0	0	0.0004	0	0	0	0	0	0.0006	0.0006	0.001	0	0	0.0004	0	0	0	0	0	0.003	0	0.0004	0	0	0	0	0	0	0.0002	0	0	0.0108	0	0	0	0	0	0	0	0.002	0	0	0
141042	0.0016	0	0	0	0	0	0	0	0.0004	0	0	0	0	0	0	0	0	0	0.0012	0	0	0	0	0.0004	0	0	0.0018	0	0	0	0	0.0008	0	0	0	0	0	0	0	0	0	0	0	0	0	0	0	0	0
1118104	0	0.0014	0.0026	0	0.0018	0.005	0	0	0	0	0	0	0.0004	0	0.0008	0	0	0	0	0	0.0014	0.0002	0	0.001	0	0	0	0	0	0	0.0002	0.0032	0	0	0.0006	0.0018	0	0	0	0	0	0	0.0006	0	0	0	0.0048	0.0004	0.0006
128205	0.0028	0.001	0.0002	0.0028	0	0.1404	0.0034	0.0364	0	0	0.0246	0.0034	0	0.0064	0.0014	0.0614	0.078	0.2172	0.1266	0.0116	0.0008	0	0.0012	0.0282	0.007	0.1244	0.1386	0.0006	0.0056	0.0106	0.0024	0.1586	0.2476	0.0032	0.0196	0	0.0056	0.0006	0.0398	0	0.0006	0.0226	0.0302	0.0208	0.0136	0.0212	0.0004	0.0052	0.0002
3291730	0	0.0008	0	0	0	0	0	0	0	0	0	0	0	0	0	0	0	0	0.0014	0	0	0	0	0	0	0	0	0	0	0	0.0002	0	0	0	0	0	0	0.0002	0	0	0	0	0	0	0	0	0	0	0
315090	0	0	0	0	0	0	0	0	0.0006	0	0.0002	0.0002	0.0002	0	0.0004	0	0	0	0	0	0.0004	0.0002	0.0004	0	0	0.0002	0	0	0	0	0	0	0	0	0	0	0	0.0002	0	0	0	0	0	0	0.0002	0.0006	0	0	0
2611	0	0.0012	0.0016	0	0	0	0.0018	0	0.0012	0	0	0	0.0006	0	0	0	0	0	0	0	0.0022	0	0	0	0	0	0	0	0	0	0	0.0004	0	0.0008	0.0002	0.0058	0	0	0	0	0	0	0	0	0	0	0	0	0
270649	0	0.0138	0.0012	0	0	0	0	0	0	0	0	0	0	0	0.0006	0	0	0	0	0	0.0014	0	0	0	0	0.0022	0	0	0	0.0022	0	0	0	0.009	0	0	0	0	0	0.0014	0.0002	0	0	0	0	0	0	0	0
1522225	0	0.0034	0.0004	0	0.0004	0	0.0004	0	0	0	0.0008	0	0	0	0.0022	0	0.0004	0	0	0	0.0002	0.001	0	0	0	0	0.0002	0	0	0	0	0.001	0	0.0002	0	0.0016	0	0	0	0.0018	0	0	0.0004	0	0.0004	0.0004	0	0	0
168456	0	0.0006	0	0	0.0004	0	0	0	0.0018	0	0	0.0004	0.0004	0	0	0	0	0	0	0	0	0	0.0004	0	0	0	0	0	0	0	0	0.0002	0	0	0.0004	0	0	0	0	0	0	0	0	0	0	0	0	0	0
2170756	0	0	0	0	0	0	0	0	0	0	0	0	0	0	0	0	0	0	0	0	0.0004	0	0	0	0	0	0	0	0	0	0	0	0	0	0.0036	0	0	0	0	0	0	0	0	0.0004	0	0	0.0202	0.0006	0
1101451	0	0	0	0	0	0	0	0	0	0	0	0	0	0.0004	0	0	0	0	0	0	0	0.0046	0.0002	0.0002	0	0	0	0.012	0	0.0012	0	0	0	0	0	0	0	0.0016	0.0006	0.0008	0	0	0.0002	0	0	0	0	0	0
4453317	0	0	0	0	0	0	0	0	0.005	0	0	0	0	0.0018	0	0	0	0	0	0	0	0	0	0.002	0	0	0	0	0.0072	0	0	0	0	0	0	0	0	0	0	0	0	0	0	0.0068	0	0	0	0	0
259584	0.0004	0	0.0026	0	0.001	0.0002	0.0014	0	0.003	0	0	0.0086	0.002	0	0.0004	0	0	0	0	0	0.0012	0	0.0004	0	0	0	0	0	0	0	0	0	0	0	0	0.0014	0	0	0	0	0	0.0002	0	0	0	0.001	0.0012	0	0
338761	0	0	0	0	0	0.0004	0.0002	0	0.001	0.0002	0.0006	0	0	0	0.0002	0	0	0	0	0.0002	0.0004	0	0	0	0	0	0	0	0	0	0.0002	0	0	0	0	0	0	0	0	0	0	0	0	0	0	0	0	0	0
1086889	0	0	0	0	0	0	0	0	0	0	0	0.0166	0	0	0	0	0	0	0	0	0	0	0	0	0	0.004	0	0.0228	0	0	0	0	0	0	0	0	0	0.0286	0	0	0	0	0	0	0.038	0	0	0	0
3270001	0.0002	0.0002	0	0	0	0	0	0	0	0	0	0	0	0	0	0	0	0	0	0.0008	0	0	0	0	0	0	0	0	0	0	0	0.0002	0	0	0	0	0	0	0	0	0	0	0	0	0	0	0	0	0
4417947	0	0	0	0	0	0	0	0	0	0	0	0	0	0	0	0	0	0	0	0	0.0002	0	0	0.0004	0	0	0	0	0	0	0	0	0	0	0	0	0	0	0	0	0	0.0004	0	0	0	0	0	0	0
275701	0	0	0	0	0	0	0	0	0.0004	0	0	0	0	0	0	0	0	0	0	0	0	0	0	0	0	0	0	0	0	0	0	0	0	0	0	0	0	0	0	0	0	0	0	0	0	0	0	0	0
342224	0	0	0	0	0	0	0	0	0	0	0	0	0.0006	0	0	0	0	0	0	0	0	0	0	0	0	0	0	0	0	0	0	0	0	0	0	0	0	0	0	0	0	0	0	0	0	0	0	0	0
1518249	0	0.0002	0	0	0	0	0.0002	0	0	0	0	0	0	0	0.0004	0	0	0	0	0	0	0	0	0	0	0	0	0	0	0	0	0	0	0	0	0	0	0	0	0	0	0	0	0	0	0	0	0	0
4384538	0	0	0	0	0	0	0	0	0	0	0	0	0	0	0	0	0	0	0	0	0	0.0002	0	0	0	0	0	0	0	0	0.0002	0	0	0	0	0	0	0	0	0	0	0	0	0	0	0	0	0	0
288235	0	0	0	0	0	0	0	0	0	0	0	0	0.001	0	0	0	0	0	0	0	0	0	0	0	0	0	0	0	0.0012	0.0016	0	0	0	0	0	0.0032	0	0	0.0014	0	0	0	0	0	0	0	0	0.0062	0
138024	0	0.0048	0	0	0	0	0	0	0.0002	0	0	0	0	0.0004	0	0	0	0	0	0	0.0014	0.0058	0	0	0	0	0	0	0	0	0	0	0	0	0	0	0	0	0	0.0002	0	0	0	0	0	0.0006	0	0	0.0004
133548	0	0	0	0	0	0	0	0	0.0012	0	0	0	0	0	0	0	0	0	0	0	0	0	0	0	0	0	0	0.0004	0	0	0	0	0	0	0	0	0	0	0	0	0	0	0	0	0	0	0.0002	0	0
252529	0	0	0	0	0	0	0	0	0.0002	0	0	0	0	0	0	0	0	0	0	0	0	0	0	0	0	0	0	0	0	0	0	0	0	0.0002	0	0	0	0	0	0	0	0	0	0	0	0	0	0	0
332634	0	0	0	0.0024	0	0	0.0006	0	0	0	0	0	0	0	0	0	0	0	0	0	0	0	0	0	0	0	0	0	0	0	0	0	0	0	0	0	0	0.0006	0	0	0	0	0	0	0	0	0	0	0
1054977	0	0	0	0	0	0.0022	0	0	0	0	0	0	0	0	0	0	0	0	0	0	0	0	0	0	0	0	0	0	0	0	0	0	0	0.052	0	0	0	0	0	0	0	0	0	0	0	0	0	0	0
1810358	0	0	0	0	0	0.016	0	0	0	0	0	0	0	0	0	0	0	0	0	0	0	0	0	0	0	0	0	0.0082	0	0	0	0	0	0	0	0	0	0	0	0	0	0	0	0	0	0	0	0	0
2198172	0	0	0	0	0	0	0.0004	0	0	0	0	0	0	0	0	0	0	0	0	0	0	0	0	0	0	0	0	0	0	0	0	0	0	0	0	0	0	0	0	0	0	0	0	0	0	0	0	0	0
1110842	0	0	0.0002	0	0	0	0	0	0	0	0	0	0.0002	0	0.0004	0	0	0	0	0	0.0002	0	0	0	0	0	0	0	0	0	0	0	0	0	0	0	0	0	0	0	0	0	0	0	0	0	0	0	0
1137563	0	0	0.0006	0.0006	0	0.0058	0	0	0.0004	0	0	0	0	0	0.0004	0	0	0	0	0	0.0002	0	0	0	0	0	0	0	0	0	0	0	0	0	0	0.0038	0	0	0	0	0	0	0	0	0	0.0002	0	0	0
124693	0	0	0	0	0	0	0	0	0	0	0	0	0	0	0	0	0	0	0	0	0.0022	0	0	0	0.0002	0	0	0	0	0	0	0	0	0	0	0	0	0	0	0.0338	0	0	0	0	0	0	0	0	0
233573	0	0	0	0	0	0	0	0	0	0.0006	0	0	0	0	0	0	0	0	0	0	0	0	0	0	0	0	0	0	0	0	0.0178	0.0004	0	0	0	0	0	0	0	0	0	0	0	0	0	0	0	0	0
237785	0	0	0	0	0	0	0	0	0	0	0	0	0	0	0	0	0	0	0	0	0	0	0	0.0014	0	0	0	0.0034	0	0	0	0	0	0	0	0	0	0	0	0	0	0	0	0	0	0	0.0006	0	0
237945	0	0	0	0	0	0	0	0	0	0	0	0	0	0	0	0	0	0	0	0	0	0	0	0	0	0	0	0	0.0008	0	0	0	0	0	0	0	0	0	0	0	0	0	0	0	0	0	0	0	0
239631	0	0	0	0	0.019	0	0.0014	0	0	0	0	0	0	0	0	0	0	0	0	0	0	0	0	0	0	0	0.0002	0	0	0	0	0	0	0	0	0	0	0	0	0	0	0	0	0	0	0	0.0058	0	0
532336	0	0	0	0	0	0	0	0	0	0	0	0.0006	0	0	0	0	0	0	0	0	0	0	0	0	0	0	0	0	0	0	0	0	0	0	0	0	0	0	0	0	0	0	0	0.0002	0.0088	0	0	0	0
791014	0	0	0	0	0	0	0	0	0	0	0	0	0	0	0	0	0	0	0	0	0	0	0	0	0.0006	0	0	0	0	0.001	0	0	0	0	0	0	0	0	0	0	0	0	0	0	0	0	0	0	0
901633	0.0066	0	0	0	0	0	0	0	0	0	0	0	0	0	0	0	0	0	0	0	0	0	0	0	0	0	0	0	0	0	0	0	0	0	0	0	0	0.0028	0	0	0	0	0	0	0	0	0	0	0
2207590	0	0	0	0	0	0	0.0038	0	0	0	0	0	0.0004	0	0	0	0	0	0	0	0	0	0	0	0	0	0	0	0	0.0006	0	0	0	0	0	0	0	0	0	0	0	0	0	0	0	0	0	0	0
50096	0	0.0002	0	0	0	0	0	0	0	0	0	0	0	0	0	0	0	0	0	0	0	0	0	0	0	0	0	0	0	0	0	0	0	0	0	0	0	0	0	0	0	0	0	0	0	0	0	0	0
110785	0	0	0	0	0	0	0	0	0	0	0	0	0	0	0	0	0	0	0	0	0.0002	0	0	0	0	0	0	0	0	0	0	0	0	0	0	0	0	0	0	0	0	0	0	0	0	0	0.001	0	0
157497	0	0	0	0	0	0	0	0	0	0	0	0	0	0	0	0	0	0	0	0	0.0002	0	0	0	0	0	0	0.0004	0	0	0	0	0	0	0	0	0	0	0	0	0	0	0	0	0	0	0	0	0
237288	0	0	0	0	0	0	0	0	0	0	0	0	0	0	0	0	0	0	0	0	0.0002	0	0	0	0	0	0	0	0	0.0014	0	0	0	0	0	0	0	0	0	0	0	0	0	0	0	0	0	0	0
237912	0	0	0	0	0	0	0	0	0	0	0	0	0	0	0	0	0	0	0	0	0	0.0004	0	0	0	0	0	0	0	0	0	0	0	0	0	0	0	0	0	0	0	0	0	0	0	0	0	0	0
247269	0	0	0	0	0	0	0	0	0	0	0	0	0	0	0	0	0	0	0	0	0	0.0004	0	0	0	0	0.0002	0	0	0	0	0	0	0	0	0	0	0	0	0	0	0	0	0	0	0	0	0	0
259885	0	0	0	0	0	0	0	0	0	0	0	0	0	0	0	0	0	0	0	0	0	0	0	0	0	0	0	0	0	0	0	0	0	0	0	0	0	0	0	0	0	0.0004	0	0	0.0008	0	0	0	0
265715	0	0	0	0	0	0	0	0	0	0	0	0	0	0	0	0	0	0	0	0	0	0	0	0	0	0	0	0	0	0	0	0	0	0	0	0	0	0	0	0.0002	0	0	0	0	0	0	0	0	0
282670	0	0.0014	0	0	0	0	0	0	0	0	0	0	0	0	0	0	0	0	0	0	0	0.0002	0	0	0	0	0	0	0	0	0	0	0	0	0	0	0	0	0	0	0	0	0	0	0	0	0	0	0
376621	0	0.0002	0	0	0	0	0	0	0	0	0	0	0	0	0	0	0	0	0	0	0	0	0	0	0	0	0	0	0	0	0	0	0.0074	0	0	0	0	0	0	0	0	0	0	0	0	0	0	0	0
425938	0	0	0	0	0	0	0.0004	0	0	0	0	0	0	0	0	0	0	0	0	0	0	0	0	0	0	0	0	0	0	0	0	0	0	0	0	0	0	0	0	0.0008	0	0	0	0	0	0	0	0	0
512330	0	0	0	0	0	0	0	0	0	0	0	0	0	0	0	0	0.0002	0	0	0	0	0	0	0	0	0	0	0	0	0	0	0	0	0	0	0	0	0	0	0	0	0	0	0	0	0	0	0	0
518916	0	0	0	0	0	0	0	0	0	0	0	0	0	0	0	0	0	0	0	0	0.001	0	0	0	0	0	0	0	0	0	0	0	0	0	0	0	0	0.0002	0	0	0	0	0	0	0	0	0	0	0
537731	0	0	0	0	0	0	0	0	0	0	0	0	0	0	0	0	0	0	0	0	0	0	0	0	0	0	0	0	0	0	0	0	0	0	0	0	0.0002	0	0	0	0	0	0	0	0	0	0	0	0
695642	0	0	0.0004	0	0	0	0	0	0	0	0	0	0	0	0	0	0	0	0	0	0	0	0	0	0	0	0	0	0	0	0	0	0	0	0	0	0	0	0	0	0	0	0	0	0	0	0	0	0
1048020	0	0	0	0	0	0	0	0	0	0.0012	0	0	0.0036	0	0	0	0	0	0	0	0	0	0	0	0	0	0	0	0	0	0	0	0	0	0	0	0	0	0	0	0	0	0	0	0	0	0	0	0
1108590	0	0	0	0	0	0	0	0	0	0	0	0	0	0	0	0	0	0.0004	0	0	0	0	0	0	0	0	0	0.0002	0	0	0	0	0	0	0	0	0	0	0	0	0	0	0	0	0	0	0	0	0
2313300	0	0	0	0	0	0	0	0	0	0	0	0	0	0	0	0	0	0	0	0	0	0	0	0	0	0	0	0	0	0	0	0.0002	0	0	0	0	0	0	0	0	0	0	0	0	0	0	0	0	0
2461583	0	0	0	0	0	0	0	0	0	0	0	0	0	0	0	0	0	0	0	0	0	0	0	0	0	0	0	0	0	0	0	0	0	0	0	0.0002	0	0	0	0	0	0	0	0	0	0	0	0	0
2704718	0.0002	0	0	0	0	0	0	0	0	0	0	0	0	0	0	0	0	0	0	0	0	0	0	0	0	0	0	0	0	0	0	0	0	0	0	0	0	0	0	0	0	0	0	0	0	0	0	0	0.0006
4330486	0	0.0002	0	0	0	0	0	0	0	0	0	0	0	0	0	0	0	0	0	0	0	0	0	0	0	0	0	0	0	0	0	0	0	0.0052	0	0	0	0.0004	0	0	0	0	0	0	0	0	0	0	0
4356330	0	0	0	0	0	0	0	0	0	0	0	0.0002	0	0	0	0	0	0	0	0	0	0	0	0	0	0	0	0	0	0	0	0	0	0	0	0	0	0	0	0	0	0	0	0	0	0	0	0	0
4399227	0	0	0	0	0	0	0	0	0	0	0	0	0	0	0	0	0	0	0	0	0	0	0	0	0	0	0	0.0004	0	0	0	0	0	0	0	0	0	0	0	0	0	0	0	0	0	0.0006	0	0	0
1118468	0	0	0	0	0	0	0	0.0008	0.0002	0.0022	0	0	0	0.0004	0.0002	0	0	0.0012	0	0.0018	0.0054	0.0004	0	0	0.0002	0	0	0.0084	0	0.0002	0.0018	0.001	0	0	0	0	0	0	0	0	0	0	0	0	0	0.005	0	0	0.0004
296576	0	0	0	0	0	0	0	0	0	0	0	0	0	0.0002	0.0004	0	0	0	0	0	0.0006	0	0	0	0	0	0	0	0	0	0	0	0	0	0	0	0	0	0	0	0	0	0	0	0	0	0	0	0
310035	0	0	0.002	0	0	0	0	0	0.0002	0	0	0	0	0	0	0	0	0	0	0	0	0	0	0	0	0	0	0	0	0	0	0	0	0	0	0	0	0	0	0	0	0	0	0	0	0	0	0.0004	0
1011210	0	0	0.0006	0	0	0	0	0	0	0	0	0	0	0	0	0	0	0	0	0	0	0	0	0	0.0002	0	0	0	0	0	0	0	0	0	0	0	0	0	0	0	0	0	0	0	0	0	0	0	0.0026
1143213	0	0	0	0	0	0	0	0	0	0	0	0	0	0	0	0	0	0	0	0	0	0	0	0	0	0	0	0	0	0	0	0	0	0	0	0	0	0	0	0	0.0038	0	0	0	0	0	0	0	0
149965	0	0	0.0084	0	0	0	0.0022	0	0	0	0	0	0	0	0	0	0	0	0	0	0.0004	0	0	0	0	0	0	0	0	0	0	0	0	0	0	0	0	0	0	0	0	0	0	0	0	0	0	0	0
215248	0	0	0	0	0.0006	0	0	0	0	0	0	0	0	0	0	0	0	0	0	0	0	0	0	0	0	0	0	0	0	0	0	0	0	0	0	0	0	0	0	0	0	0.0012	0	0	0	0	0	0	0
247757	0	0.001	0	0	0	0	0	0	0	0	0	0	0	0.0006	0	0	0	0	0	0	0	0	0	0	0	0	0	0	0	0	0	0	0	0	0	0	0	0	0	0	0	0	0	0	0	0	0	0	0
643828	0	0	0	0	0	0	0.0064	0	0	0	0	0	0.0012	0	0	0	0	0	0	0	0	0	0	0	0	0	0	0	0	0	0	0	0	0	0	0	0	0	0	0.0008	0	0	0	0	0	0	0	0	0
3094881	0	0	0.0002	0	0	0	0.001	0	0	0	0	0	0.0002	0	0	0	0.0014	0	0	0	0	0	0	0	0	0	0	0	0	0	0	0	0	0	0	0	0	0.0002	0.0004	0	0	0	0	0	0	0.0002	0	0	0
240402	0	0.0004	0.0002	0	0	0.0006	0	0	0	0	0	0	0.0026	0	0.0006	0	0.0002	0	0	0	0.0008	0.0002	0	0	0	0	0	0.0002	0	0	0	0	0	0	0	0.0668	0	0.0002	0	0.0002	0	0	0	0	0.0004	0	0	0	0.0004
1073608	0	0	0.0014	0	0	0	0	0	0.0002	0	0	0	0	0	0.0002	0	0	0	0	0	0.0002	0	0	0	0	0	0	0	0	0	0	0.0002	0	0	0	0	0	0.0002	0	0	0	0	0	0	0	0.0002	0	0	0
29714	0	0	0.0012	0	0	0	0	0	0	0	0	0	0	0	0	0	0	0	0	0	0.0002	0	0	0	0	0	0	0	0	0	0	0	0	0	0	0	0	0	0	0	0	0	0	0	0	0	0	0	0
1130023	0	0	0	0	0	0	0.0004	0.0002	0	0	0	0	0.0002	0	0	0	0	0	0	0	0	0	0	0	0	0.0002	0	0	0	0	0	0.0012	0	0	0	0	0	0	0	0	0	0	0	0.0002	0	0	0.0002	0	0
1104847	0	0.0048	0.0004	0	0	0	0.0032	0	0.0044	0	0	0	0.0038	0.0006	0.0022	0	0	0	0.0008	0	0	0.0034	0	0.0026	0.0004	0.0052	0	0	0	0	0	0.0006	0	0	0	0.006	0	0	0.006	0	0	0	0.0008	0	0	0.0006	0.0034	0	0
2020092	0.0012	0	0.0014	0	0.0084	0	0.0084	0	0	0.02	0	0	0.003	0	0.0028	0	0	0	0	0	0	0.0154	0.0182	0	0	0	0	0	0	0	0	0	0.0006	0	0	0	0	0.0018	0	0	0	0	0	0	0	0.0024	0.0182	0.0052	0.0006
1626467	0	0	0	0	0	0	0	0	0	0	0	0	0	0	0	0	0	0	0	0	0.0002	0	0	0	0	0	0	0	0	0	0	0	0	0	0	0.002	0	0	0	0	0	0	0	0	0	0	0	0	0
4301068	0	0	0	0	0	0	0	0	0.0002	0	0	0	0	0	0	0	0.002	0	0	0	0	0	0	0	0	0	0	0	0	0	0	0.0018	0	0	0	0	0	0.002	0	0	0	0	0	0	0	0	0	0	0
1062909	0	0.004	0.003	0.0314	0.0002	0	0	0	0.0032	0.0106	0	0	0	0	0	0	0.0056	0	0	0.0136	0.0048	0	0.0026	0	0.0024	0.0002	0.008	0	0	0.0008	0.006	0.0068	0	0.0058	0.0064	0.027	0.0202	0.0268	0	0	0.004	0.0046	0.0036	0.0148	0.0132	0	0	0.006	0
338605	0	0	0	0	0	0	0	0	0	0	0	0	0.0002	0	0.003	0	0	0	0	0	0	0	0	0	0.0006	0	0	0	0	0	0	0	0	0	0	0	0	0	0	0	0.0014	0	0	0	0	0	0	0	0
622987	0	0	0	0	0	0	0	0	0.0004	0	0	0	0	0	0	0.0026	0	0	0	0	0	0	0	0	0	0	0	0	0	0	0	0	0	0	0	0.0002	0	0.0012	0	0	0	0	0	0	0	0	0	0	0
1112251	0	0	0.0004	0.0002	0	0.0046	0.0018	0	0.0004	0.0002	0.0006	0	0.0008	0.0004	0.0108	0	0	0	0	0	0.0246	0.001	0	0	0	0	0	0	0	0.0002	0.0014	0.0004	0	0.0004	0.0012	0	0	0	0.0004	0	0	0	0	0	0	0.0064	0	0.0006	0.0004
1113466	0	0	0.0026	0	0	0	0.0018	0	0	0	0	0	0.0002	0	0.001	0	0	0	0	0	0	0	0	0.0006	0	0	0	0	0	0.0002	0	0	0	0	0	0	0	0	0	0	0	0	0	0	0	0	0.0064	0	0.0046
419448	0.0004	0	0	0.0064	0	0	0	0	0	0	0	0	0	0	0.0002	0.0004	0.001	0	0	0	0	0	0	0	0	0	0	0	0	0	0	0	0	0	0	0	0	0	0	0.0004	0	0	0	0	0	0	0	0	0
1041570	0.0004	0.0142	0.0174	0.0508	0.01	0	0.0048	0.0276	0.0138	0	0	0.02	0.0118	0.0054	0.003	0.0234	0	0	0.0112	0.0066	0.0108	0.076	0.0142	0.0002	0	0.0222	0.008	0	0.0042	0.0004	0.008	0.0032	0.004	0.0122	0.0388	0	0.0702	0.0194	0.011	0.0012	0.0174	0.0156	0.014	0.0022	0.0386	0.0154	0	0.0056	0
1090165	0	0	0	0	0	0	0	0.0006	0	0	0	0.0054	0	0	0	0	0	0	0.0004	0	0	0	0	0	0	0	0	0	0	0	0	0	0	0	0.0006	0	0	0	0	0	0.0004	0	0	0	0	0	0	0	0.0008
31142	0	0.0002	0	0	0.0004	0	0	0	0.0004	0.0002	0	0.0016	0.0002	0	0.0002	0	0	0	0	0	0	0.0026	0	0	0	0.0004	0	0	0	0	0	0	0	0	0	0.0004	0.0002	0	0	0	0	0	0	0	0	0.0008	0	0	0
1008436	0.0086	0.025	0.0088	0	0.0018	0.0026	0.0296	0.0026	0.0014	0	0.0468	0.0166	0.0278	0.0612	0.0212	0.0006	0.0226	0.0224	0.0074	0.0108	0.0044	0.0354	0.0122	0.0062	0.0036	0.0396	0.02	0.0316	0	0.003	0.0524	0.0178	0.0092	0.0316	0.038	0.0154	0.0396	0.0568	0.042	0.0846	0.0164	0.01	0.0112	0	0.0352	0.0222	0.0128	0.0226	0.0506
148318	0	0	0.0032	0	0	0	0.0004	0	0	0	0	0	0	0.0008	0	0	0	0	0	0	0	0	0	0	0	0	0	0	0	0	0	0	0	0	0	0	0.0006	0	0	0.0006	0	0	0	0	0	0.0012	0	0	0
1108624	0	0.0008	0.003	0	0.002	0.0116	0	0	0	0	0.0008	0.0004	0	0.0002	0	0	0	0	0	0	0.0012	0	0	0	0	0	0	0	0	0	0	0	0	0.0002	0	0.0002	0	0	0	0	0	0	0	0	0	0	0	0.0004	0
686195	0	0.0004	0.0002	0	0	0	0	0	0.0002	0	0	0	0	0	0	0	0	0	0	0	0	0.0002	0	0.0004	0	0	0	0.0004	0	0	0	0	0	0	0	0	0	0	0	0	0	0	0	0	0	0.0002	0.0004	0	0
1823623	0	0.0008	0.0038	0	0.0018	0	0.0014	0	0.0058	0	0	0	0.0002	0	0.0154	0	0	0	0	0.0022	0.0014	0.0042	0	0.0022	0	0	0	0	0	0	0	0	0	0	0	0.0022	0	0	0	0.0006	0	0	0	0	0	0	0.0006	0	0.0006
1021984	0.002	0.03	0.0218	0.001	0.015	0.0162	0.0486	0.005	0.0206	0.0078	0.0006	0.0012	0.0368	0	0.0572	0.0002	0.0004	0	0	0.0018	0.001	0.0198	0.0002	0.0084	0.002	0.0128	0.004	0.0006	0.0064	0	0.0058	0.0006	0	0.0006	0.0058	0.0062	0.0002	0.008	0.0018	0	0.0004	0.0026	0.0084	0	0.017	0.0124	0.0478	0.0008	0.0048
1120348	0	0	0.0006	0	0	0.0012	0.0034	0	0	0	0	0	0	0	0.0006	0	0	0	0	0	0	0	0	0	0	0	0	0	0	0	0	0	0	0	0	0	0	0	0	0	0	0	0	0	0	0	0	0.001	0
103846	0	0	0	0	0.0008	0	0	0	0	0	0	0	0	0	0	0	0	0	0.0018	0	0.0002	0	0.0002	0	0	0	0	0	0	0	0	0	0	0	0	0	0	0.0004	0	0	0	0	0	0	0	0	0	0	0
145292	0	0	0.0004	0.0112	0	0.0002	0	0	0.0002	0	0	0	0	0	0	0	0.0002	0	0	0	0	0	0	0	0.0002	0	0	0	0	0.0008	0.0002	0	0	0.0002	0	0.0002	0	0	0	0	0	0	0	0	0	0	0	0	0
248406	0	0	0.003	0	0	0	0	0	0.0002	0	0	0	0	0	0	0	0	0	0	0.0002	0	0	0	0	0	0.001	0	0	0.0002	0	0	0	0	0	0	0	0	0	0	0	0	0	0	0	0	0	0	0	0.0002
1035231	0.0002	0	0	0	0	0	0	0	0.0004	0	0.0034	0	0	0	0	0	0	0	0	0	0	0.0002	0	0	0	0	0	0	0	0	0.0006	0	0	0.001	0	0	0	0	0	0	0	0	0	0	0.0002	0.0036	0.0012	0	0
13763	0.0002	0.0012	0.001	0	0.0008	0	0	0	0.001	0	0.0008	0	0.0002	0	0.0006	0	0	0	0	0	0.0004	0.0014	0	0	0	0	0	0	0	0	0	0.0006	0	0.0006	0	0.0004	0.0002	0	0	0	0	0	0	0	0	0.0008	0.0006	0	0.0002
102494	0.0002	0.0002	0.003	0.0014	0	0	0	0	0	0.001	0.0004	0	0	0	0.0014	0	0	0.0006	0.0196	0	0.0012	0	0	0.001	0.0012	0.0006	0.005	0	0	0.0002	0.0056	0.0058	0	0	0	0	0	0	0.0018	0	0	0	0	0.0008	0.0292	0	0	0	0.0304
1140833	0	0	0	0	0	0	0	0	0	0	0	0	0	0	0	0	0	0	0	0	0	0	0.0002	0	0	0	0	0	0	0.0004	0	0	0	0	0	0	0	0	0	0.0266	0.0002	0.0002	0	0	0.0008	0.0006	0	0	0
112070	0	0	0	0	0	0	0	0	0	0.0224	0	0	0	0	0	0	0.0014	0	0	0	0	0	0	0	0	0	0	0	0	0	0	0	0	0	0	0	0.0002	0	0	0	0	0	0.0014	0.0018	0	0.0002	0	0	0
1021682	0.0016	0.0018	0.001	0.0022	0.0012	0.0004	0.0008	0.0024	0.0024	0	0.0056	0.0114	0.004	0.002	0.001	0.0002	0.0006	0.0004	0.0004	0	0.0066	0.0002	0.0014	0.0004	0.0006	0.0004	0.0012	0.0006	0.0044	0.0078	0.001	0	0.003	0.0078	0.0044	0.0118	0.0054	0.0018	0.0006	0.0026	0.0022	0.0058	0	0.0004	0.0006	0.0004	0.0014	0.0008	0.015
1118618	0	0	0	0	0.0002	0.0012	0	0	0.0004	0	0.0002	0.019	0	0	0.0004	0	0	0	0	0	0	0	0	0.0008	0	0	0	0	0	0.0006	0	0	0	0	0.0002	0.0022	0	0	0	0	0	0	0	0	0	0.0002	0	0.003	0
102883	0	0	0	0	0.0006	0	0	0	0	0	0	0.014	0	0	0	0	0	0	0	0	0	0.0074	0	0	0	0	0	0	0	0	0	0	0	0	0	0	0	0	0	0	0	0	0	0	0.0002	0	0	0	0
2197361	0	0.0008	0.0006	0	0.0002	0	0.0008	0	0.004	0	0.0028	0	0.0008	0	0.0004	0	0	0.0002	0.0006	0	0.0006	0.0008	0	0	0	0	0	0	0	0	0	0.0006	0	0.0002	0	0	0	0.001	0	0.0002	0.0002	0	0	0	0	0	0	0.0008	0
2004417	0.001	0.0012	0.0002	0	0.0008	0	0.0026	0.0006	0	0	0.0036	0.0014	0	0	0.0038	0	0	0	0.0006	0	0.001	0.0004	0.0036	0	0.001	0	0	0	0.0002	0	0.0002	0	0	0	0	0.0004	0	0	0	0	0	0	0	0	0	0	0	0	0
1024572	0.0002	0.0004	0.0066	0	0.0006	0.0022	0	0	0.0004	0	0.0036	0.0016	0.0006	0.0016	0.0006	0.0056	0	0	0	0	0	0.0104	0	0.0014	0	0	0	0	0	0	0	0.0004	0	0	0	0	0.0002	0.0002	0	0	0	0.0002	0	0	0.0004	0.0016	0	0	0.001
1121934	0.0002	0	0	0	0.001	0	0	0	0	0	0	0	0	0	0	0	0	0	0	0	0	0	0	0	0	0	0	0	0	0	0	0	0	0	0	0	0	0	0	0	0	0	0	0.0002	0	0	0	0	0
1125685	0	0.0004	0	0	0	0	0	0	0	0	0	0	0	0	0	0	0	0	0	0	0	0	0	0	0	0	0	0	0	0	0	0	0	0	0	0	0	0	0	0.0006	0	0	0	0	0	0	0	0	0
1147978	0	0.0172	0	0	0	0	0	0	0	0.2346	0	0	0.0184	0	0	0	0	0	0	0	0.0004	0	0	0	0	0	0	0	0	0	0.0004	0	0.0002	0	0.0018	0	0	0	0	0	0.0014	0	0.004	0	0	0.0054	0	0	0.0018
1107948	0	0.0002	0.0018	0	0	0	0	0	0.0012	0	0.0006	0	0.0006	0	0.0002	0	0	0	0	0	0	0.0004	0	0.0002	0	0.0004	0	0	0.0002	0	0.0004	0	0	0	0	0.0002	0	0	0.0004	0.0008	0	0	0	0	0	0	0	0	0
135349	0	0.0024	0.0074	0	0	0	0	0	0.0008	0.0004	0	0	0	0	0.0006	0	0	0	0	0.0002	0.0002	0	0	0	0	0	0	0.0014	0.0002	0.0002	0	0	0	0.0022	0	0	0	0	0.0002	0	0	0.0004	0	0	0.0006	0	0.0002	0	0
308664	0	0	0	0	0.0008	0	0	0	0	0	0	0	0	0	0	0	0	0	0	0	0.0002	0	0	0	0	0	0	0	0	0	0	0	0	0	0	0	0	0	0	0	0	0	0	0	0	0	0	0	0
273373	0	0	0	0	0	0	0	0	0	0	0	0	0.0006	0	0	0	0	0	0.0002	0	0	0.0002	0	0	0	0	0	0	0	0	0	0	0	0	0	0	0	0	0	0	0	0	0	0	0	0	0	0	0
1115854	0	0	0	0	0	0	0	0	0	0	0	0	0	0	0	0	0	0	0	0	0.002	0	0	0	0	0	0	0	0	0	0	0	0	0	0	0.0002	0	0	0	0	0	0	0	0	0.0002	0	0	0	0
134305	0	0.002	0.005	0.0004	0.0002	0	0	0.0002	0.0002	0	0	0	0.002	0	0.0008	0	0	0	0.0002	0	0.0002	0	0	0	0	0	0	0.0002	0	0	0	0	0	0	0	0	0	0	0	0.0002	0.0002	0	0	0	0	0	0	0	0
141607	0	0	0.0022	0	0	0	0	0	0	0	0	0	0	0	0	0	0	0	0	0	0	0	0	0	0	0	0	0	0	0	0	0	0	0	0	0	0	0	0	0	0.0004	0	0	0	0	0	0	0	0
888575	0.0002	0	0	0	0	0	0	0	0	0	0	0	0	0	0	0	0.0018	0	0	0	0	0	0	0	0	0	0	0	0	0.0002	0	0	0	0	0	0	0	0	0	0	0	0	0	0	0	0	0	0	0
1076668	0	0.0036	0	0	0	0	0	0	0	0.0016	0	0.0108	0	0	0	0	0	0	0	0	0	0	0	0	0	0	0	0	0	0	0	0	0	0	0	0	0	0	0	0.0006	0	0	0	0	0	0.0054	0	0	0
16893	0	0	0	0	0	0	0	0.002	0	0	0	0	0.0008	0	0	0	0	0	0	0	0	0.0002	0	0	0	0	0	0	0	0	0	0	0	0	0	0	0	0	0	0	0	0	0	0	0	0.0016	0	0	0
103969	0	0	0	0	0	0	0	0	0	0	0	0	0	0	0	0	0	0	0	0	0	0.0002	0	0	0	0.0004	0	0.0022	0	0	0	0	0	0	0.006	0	0.0004	0	0	0	0	0	0	0.0002	0	0	0	0	0
275236	0.001	0	0	0	0	0	0.0006	0	0.0004	0	0.0004	0	0	0	0	0	0	0	0	0	0.0002	0.0008	0	0	0	0	0	0	0	0	0	0	0	0	0	0	0.0002	0	0	0	0	0	0	0	0	0	0	0.0036	0
4323397	0	0.0002	0	0	0	0	0.001	0	0	0	0	0	0	0	0	0	0	0	0	0	0	0	0	0	0	0	0	0	0	0	0	0	0	0	0	0.0006	0	0	0	0	0	0	0	0	0	0	0	0	0
1022879	0	0	0.002	0	0	0.0036	0	0	0	0	0.0004	0	0	0	0	0.0002	0	0	0	0	0	0	0	0	0	0	0	0	0	0	0	0	0	0	0	0	0	0	0	0	0	0	0	0	0	0.0004	0	0.0002	0
1143604	0	0	0	0	0.0002	0	0	0	0	0	0	0.0124	0	0	0	0	0	0	0	0	0	0	0	0	0	0	0	0	0	0	0.0038	0	0	0	0	0	0	0.0046	0	0	0	0	0	0	0	0	0	0	0
156012	0	0.0012	0	0	0.0008	0	0	0	0.0004	0.0002	0	0	0.0004	0	0	0	0	0	0	0	0.0002	0.0002	0	0	0	0	0	0.0002	0	0	0	0	0	0.0044	0	0	0	0	0	0	0	0	0	0	0	0.0006	0	0	0
4354190	0.0126	0.0042	0.0092	0.0024	0.0152	0	0.0096	0	0.0234	0.0014	0.0026	0.0096	0.0132	0.004	0.0014	0.0036	0	0	0.0042	0.0074	0.0064	0.006	0.0028	0.0094	0.0024	0.0032	0	0.0056	0.0072	0	0.0002	0	0	0.0004	0.0018	0.011	0.0014	0	0.0062	0.0016	0	0	0	0	0.009	0.0148	0	0	0.002
1122225	0	0.0004	0.0002	0	0	0	0	0	0	0.0002	0.0004	0	0.0026	0	0.0004	0	0.0018	0	0	0	0.0008	0.0022	0	0.0002	0	0.0006	0	0	0.001	0	0	0.0028	0	0.0002	0	0.0084	0	0	0	0.0004	0	0	0.0008	0	0.0002	0.0002	0	0.009	0
203402	0	0.0002	0	0	0	0	0	0	0	0	0	0.0004	0	0	0	0	0	0	0	0	0	0	0	0	0	0	0	0	0	0	0	0	0	0	0	0	0.0002	0	0	0	0	0	0	0	0	0	0	0	0
248935	0	0	0	0	0	0	0	0	0	0	0	0	0	0	0	0	0	0	0	0	0.0004	0	0	0	0	0	0	0	0	0	0	0	0	0	0	0	0	0	0	0	0	0	0	0	0	0	0	0	0
235343	0	0	0	0	0	0	0	0	0	0	0	0	0.0006	0	0	0	0	0	0	0	0	0.0002	0	0	0	0	0	0	0	0	0	0	0	0	0	0	0	0	0	0	0	0	0	0	0	0	0	0	0
1000735	0.011	0.005	0.0138	0.0118	0.0086	0.0072	0.0386	0.0262	0.0008	0.0098	0.0002	0	0.0298	0	0.0014	0	0.016	0.0036	0.0078	0.0204	0.0018	0.0194	0.0012	0.0008	0.0056	0.0158	0	0.0184	0.012	0.0162	0	0	0.006	0.01	0.005	0.0554	0.004	0.0152	0.0066	0.0344	0.0006	0.0086	0.0086	0.001	0.0044	0.006	0.002	0.0008	0
3954119	0	0	0.0004	0	0	0	0	0	0.0004	0	0	0	0	0	0.0004	0	0	0	0	0	0	0	0	0.0002	0	0	0	0	0.0004	0	0	0	0	0	0	0	0	0	0	0	0	0	0	0	0	0	0	0	0
179278	0	0.0002	0.001	0	0	0.0004	0	0	0.0004	0	0	0	0	0	0	0	0.0044	0	0	0.0002	0.0006	0	0	0.0002	0	0	0	0	0	0	0	0	0	0	0	0	0	0	0	0	0	0	0.0002	0	0	0.0028	0.0008	0	0
100457	0	0	0.0002	0	0.0002	0	0	0	0.0002	0	0	0	0	0	0	0	0	0	0	0	0	0	0	0	0	0	0	0.0014	0	0	0	0	0	0	0	0	0	0	0	0	0	0	0	0	0	0	0	0.0002	0
1535697	0	0	0	0	0	0	0	0	0.0008	0	0.0006	0	0	0	0	0	0	0	0.0002	0	0	0	0	0	0	0	0	0	0	0	0	0	0	0	0	0	0	0	0	0.0022	0	0	0	0	0	0.0006	0	0	0
195316	0	0	0.0004	0	0.0002	0	0.0002	0	0	0	0	0	0	0	0	0	0	0	0	0	0.0038	0	0	0	0	0	0	0.0048	0	0	0	0	0	0	0	0	0	0	0	0	0	0	0	0	0	0.0004	0	0	0
292521	0.012	0.0002	0	0	0.0004	0	0.011	0	0.0004	0	0	0	0.0006	0	0	0	0.0016	0.0168	0	0	0	0	0.0042	0	0.0008	0	0	0.0004	0.0012	0	0	0	0	0.0024	0	0.0002	0	0.0032	0	0.0006	0	0	0	0	0	0.0018	0	0	0
138262	0	0	0	0	0	0	0	0	0.0004	0	0	0	0.001	0	0.0008	0	0	0	0	0	0.002	0	0	0	0	0	0	0.0002	0	0	0	0	0	0	0	0	0	0	0	0	0	0	0	0	0	0	0	0.0068	0
851938	0	0	0	0	0	0	0	0.0152	0	0	0	0	0	0	0.002	0	0	0	0	0	0	0	0	0	0	0	0	0	0	0.0068	0	0	0	0	0	0	0	0	0	0.0016	0.007	0	0	0	0	0	0	0	0
288494	0	0.0006	0.0022	0	0.0006	0	0.0002	0.0002	0.0002	0	0	0	0.0002	0	0	0	0	0	0	0	0.0004	0	0.0002	0	0	0	0	0.0012	0	0	0	0	0	0	0	0.0002	0	0.0086	0	0	0	0	0	0	0	0	0	0	0
14554	0	0	0	0	0	0	0	0	0.001	0	0.0004	0	0	0	0	0	0	0	0	0	0.0006	0	0	0	0	0.0024	0	0	0	0	0	0	0	0	0	0.0006	0	0	0	0	0	0	0	0	0	0	0	0	0
1110088	0.001	0	0.0002	0	0	0	0	0	0	0	0	0.0018	0.0002	0	0.0006	0	0	0	0	0.0002	0.001	0	0	0.0004	0	0.0008	0	0	0	0	0.0002	0	0	0	0	0.0004	0	0	0	0	0.0002	0	0	0	0.0002	0	0	0	0
145660	0.0018	0.0004	0.0002	0	0	0.0004	0	0	0	0	0.0008	0	0	0	0.0004	0	0	0	0	0	0.0004	0	0	0	0	0	0	0	0.0004	0	0	0	0	0	0	0	0	0.0008	0	0.0006	0.0004	0	0	0	0	0	0	0	0
1039477	0.0358	0.0004	0	0.0046	0	0	0	0	0.0006	0	0	0	0.0004	0	0	0	0	0	0.0012	0	0	0.0012	0	0	0	0.004	0	0.0226	0.0002	0.0002	0.0002	0	0	0.0008	0.0008	0	0.0006	0.001	0	0	0.0006	0.0018	0	0	0.0004	0	0	0	0
1120366	0	0.0002	0	0	0	0	0	0	0	0	0	0	0	0	0	0	0	0	0	0	0.0006	0	0	0	0	0	0	0	0	0	0	0	0	0	0	0	0	0	0	0	0	0	0	0	0	0	0	0	0
233988	0	0	0	0	0.0002	0	0	0	0.0004	0	0	0	0.0002	0	0	0	0	0	0	0	0	0	0	0	0	0	0	0	0	0	0	0	0	0	0	0	0	0	0	0	0	0	0	0	0	0	0	0	0
1023564	0	0.0004	0	0	0	0	0	0	0	0	0.0024	0	0	0	0	0	0	0	0	0	0	0	0	0	0	0	0	0	0	0	0	0	0	0	0	0	0	0.0002	0	0	0	0	0	0	0	0	0	0	0
271229	0	0.0018	0	0	0	0	0	0.0008	0	0	0	0	0	0	0	0	0	0	0	0	0.0002	0	0	0	0	0	0	0	0	0	0	0	0	0	0	0	0	0	0	0	0	0	0	0	0	0	0	0	0
1130423	0	0.0002	0	0	0	0	0	0	0	0	0	0	0	0	0	0	0	0	0	0	0	0	0	0	0	0	0	0.0072	0	0.0026	0	0	0	0	0	0	0	0	0	0	0	0	0	0	0	0	0	0	0.0012
102521	0.0026	0	0.0004	0	0.0038	0	0	0	0	0	0	0	0.0002	0	0.0016	0	0	0	0	0	0	0	0	0.0002	0	0	0	0	0	0.0014	0	0	0	0	0	0.0002	0	0	0	0	0	0	0	0	0	0	0.02	0	0
1028632	0.0042	0.0074	0.0072	0.0052	0.0146	0	0.003	0	0.0094	0.0172	0.0068	0.0042	0.0112	0	0.0068	0.0042	0.005	0.0062	0.0052	0.0004	0.0156	0.001	0.0014	0.0016	0.0012	0.002	0	0	0.011	0.0028	0.0016	0.0066	0.0014	0.0004	0.0056	0.0076	0	0.0072	0	0.0008	0	0.0002	0.0108	0.0106	0.0044	0.0062	0.0068	0.0022	0.0136
268433	0	0.0002	0.0008	0	0.0038	0	0	0	0.0014	0	0	0.0056	0.0016	0	0.0004	0	0	0	0	0	0	0	0	0	0	0	0	0	0	0	0	0	0	0	0	0	0	0	0	0	0	0	0	0	0	0	0	0	0.0042
1009717	0.0008	0.0056	0.0056	0	0.0022	0.0306	0.0132	0	0.0062	0	0	0.0094	0.0018	0	0.0066	0	0	0	0	0	0.0008	0.0006	0	0	0	0	0	0.0104	0	0.0002	0	0.0066	0	0	0	0.0216	0	0.0002	0	0.0006	0	0	0	0	0	0.002	0	0	0.0004
1035401	0.001	0.0004	0.0004	0.0016	0.0002	0.0008	0.0002	0.0124	0.0028	0.0002	0.0008	0.008	0.0008	0.0004	0.0052	0.0392	0.0058	0	0.0012	0	0.0004	0	0.0012	0.0028	0.0004	0.0004	0	0	0	0.002	0	0	0.0072	0.0004	0.0018	0.006	0.0284	0.0002	0.001	0	0	0.0016	0.0004	0.0044	0.0002	0.0026	0	0.0474	0
168673	0	0.0002	0	0	0	0	0.0004	0	0	0	0	0.0002	0	0	0	0	0	0	0	0	0.0004	0.0002	0	0	0	0	0	0.0006	0	0	0	0	0	0	0	0	0	0	0	0	0	0	0	0	0	0.0002	0	0	0
4325003	0	0.0002	0.0012	0	0	0	0.0008	0	0	0	0	0	0.0004	0	0	0	0	0	0	0	0	0	0	0	0	0	0	0	0	0	0	0	0	0	0	0.0002	0	0.0002	0	0	0	0	0	0	0	0.0002	0	0	0.0004
1598513	0.001	0.002	0.0056	0	0.006	0	0.0042	0	0.0014	0	0.0022	0.0034	0.004	0	0.0022	0	0	0	0	0	0	0	0	0.0014	0	0	0	0	0.0002	0	0	0	0	0	0	0.001	0	0	0	0	0	0	0	0	0	0.0006	0.009	0	0
202686	0	0	0.0004	0	0.0002	0	0	0	0.0002	0	0	0	0	0	0.0038	0	0	0	0	0	0.0002	0	0	0	0	0	0	0	0	0	0	0	0	0	0	0.0002	0	0.0002	0	0.0004	0	0	0	0	0	0	0	0	0
153017	0	0	0	0	0	0	0	0.0002	0	0	0	0	0	0	0	0	0	0	0	0	0	0	0	0	0	0	0	0	0	0	0	0	0	0	0	0	0	0	0	0	0	0	0	0	0	0	0	0	0
224604	0	0	0	0	0	0	0	0	0	0	0	0	0	0	0	0	0	0	0	0	0.0002	0	0	0	0	0	0	0	0	0	0	0	0	0	0	0	0	0	0	0.0002	0	0	0	0	0	0	0	0	0
227066	0	0	0	0	0	0	0	0	0	0	0	0	0	0	0	0	0	0	0	0	0	0	0	0	0	0	0	0	0	0	0	0	0	0.0002	0	0	0	0	0	0	0	0	0	0	0	0	0	0	0
319986	0.0002	0	0.0002	0	0	0	0	0	0	0	0	0	0	0	0	0	0	0	0	0	0	0	0	0	0	0	0	0	0	0	0	0	0	0	0	0	0	0	0	0	0	0	0	0	0	0	0	0	0
660055	0	0	0	0	0	0	0	0	0	0	0	0	0	0	0.0002	0	0	0	0	0	0	0.0002	0	0	0	0	0	0	0	0	0	0	0	0	0	0	0	0	0	0	0	0	0	0	0	0	0	0	0
1104614	0	0	0	0	0	0	0	0	0.0002	0	0	0	0	0	0	0	0	0	0	0	0	0	0	0	0	0	0	0	0	0	0	0	0	0	0	0	0	0	0	0	0	0	0	0	0	0	0	0	0
2146124	0	0.0002	0	0	0	0	0	0.0002	0	0	0	0	0	0	0	0	0	0	0	0	0	0	0	0	0	0	0	0	0	0	0	0	0	0	0	0	0	0	0	0	0	0	0	0	0	0	0	0	0
4110006	0	0	0	0	0	0	0	0	0	0	0	0	0	0	0	0	0	0	0	0	0	0.0002	0	0	0	0	0	0	0	0	0	0	0	0	0	0	0	0	0	0	0	0	0	0	0	0	0	0	0
1121421	0.0004	0.0012	0	0	0	0	0.0004	0	0	0.0002	0.0004	0	0	0	0	0	0.0002	0	0	0	0	0	0	0	0	0	0	0	0	0	0	0	0	0	0	0.0002	0	0.0004	0	0	0	0	0	0	0	0	0	0.0004	0
1088939	0.0002	0.0004	0.0002	0	0	0.002	0.0002	0	0	0	0.0022	0.0004	0	0.0006	0	0	0	0	0	0	0.0004	0.0004	0	0	0	0	0	0	0	0	0	0	0	0	0.0002	0	0	0	0	0.0002	0	0	0.0004	0	0.0008	0	0.0002	0	0
1037111	0	0.0002	0	0	0.0012	0.002	0	0	0	0	0	0	0.0002	0	0	0	0	0	0	0.0016	0	0	0.0002	0	0	0	0.0006	0	0	0.0006	0.0004	0	0	0	0	0	0	0	0	0	0	0	0	0	0.0006	0	0.0102	0	0
1134930	0	0	0.0006	0	0.0002	0	0	0	0	0	0	0	0	0	0	0	0	0	0	0	0.001	0	0	0	0	0	0	0	0	0	0	0	0	0	0	0	0	0	0	0.0002	0	0	0	0	0	0	0	0	0
4339769	0.0002	0	0	0	0	0	0	0	0	0	0	0.0026	0	0	0	0	0	0	0	0	0	0	0	0	0	0	0	0	0	0	0	0	0	0	0	0	0	0.0012	0	0.0002	0	0	0	0	0.0014	0	0	0	0
308078	0	0.0006	0	0	0.0002	0	0.0012	0	0.0016	0	0	0	0.0016	0.0012	0.0006	0	0	0	0	0	0.0006	0.0006	0	0.0014	0	0	0	0	0	0	0	0	0	0	0	0.0004	0	0	0	0	0	0	0	0	0	0	0	0	0
101586	0	0	0	0	0.0008	0	0	0	0	0	0	0	0	0	0	0	0	0	0	0	0.0002	0	0	0	0	0	0	0	0	0.0002	0	0	0	0	0	0	0	0	0	0	0	0	0	0	0	0	0	0	0
358489	0	0	0	0	0	0	0	0	0	0	0	0	0	0	0	0	0	0	0	0	0.0038	0	0	0	0	0	0	0	0.0002	0	0	0	0	0	0.0002	0	0	0	0	0	0	0	0	0	0	0	0	0	0
2880681	0	0	0	0	0	0	0	0	0	0	0	0	0	0	0	0	0	0	0	0	0.0008	0	0	0	0	0	0	0	0	0	0.0002	0	0	0	0	0	0	0	0	0	0	0	0	0	0.0002	0	0	0	0
104684	0	0	0	0	0	0	0	0.0016	0	0	0	0	0	0	0	0	0	0	0	0	0.0018	0	0	0	0	0	0	0	0	0	0	0	0	0	0	0.0018	0	0	0	0	0	0	0	0	0	0	0	0	0
249311	0	0	0	0.0008	0	0	0	0	0	0	0	0	0	0	0	0	0	0	0	0	0	0	0	0	0	0	0	0	0	0	0	0	0	0	0	0	0	0	0	0.002	0	0	0	0	0	0.0002	0	0	0
283688	0	0.0024	0	0	0	0	0.0002	0	0	0	0	0	0	0	0	0	0	0	0	0	0	0	0	0	0	0	0	0	0	0	0	0	0	0	0	0	0	0	0.0002	0	0	0	0	0	0	0	0	0	0
176591	0	0	0	0	0	0	0	0	0	0	0	0	0	0	0	0	0	0	0	0	0	0	0	0	0.0016	0	0	0	0	0	0	0	0	0	0	0	0	0	0	0	0.0034	0	0	0	0	0	0	0	0
1135339	0	0	0.0144	0	0	0.0002	0.0002	0	0	0	0	0	0	0	0	0	0	0	0	0	0	0	0	0	0	0	0	0	0	0	0	0	0	0	0	0	0	0	0	0	0	0	0	0	0	0.0004	0	0	0
21	0	0.0004	0	0	0	0	0	0	0	0	0	0	0	0	0	0	0	0	0	0	0	0	0	0	0	0	0	0	0	0	0	0	0	0	0	0	0	0	0	0	0	0	0	0	0	0	0	0	0
1430	0	0.0032	0	0	0	0	0	0	0	0	0	0	0	0	0.0004	0	0	0	0	0	0	0	0	0	0	0	0	0	0	0	0	0	0	0	0	0	0	0	0	0	0	0	0	0	0	0	0	0	0
4146	0	0.0002	0	0	0	0	0	0	0	0	0	0	0	0	0.0002	0	0	0	0	0	0	0	0	0	0	0	0	0	0	0	0	0	0	0.001	0	0	0	0	0	0	0	0	0	0	0	0	0	0	0
41094	0	0	0.0012	0	0	0	0	0	0	0	0	0	0	0	0	0	0	0	0	0	0	0	0	0	0	0	0	0	0	0	0	0	0	0	0	0	0	0	0	0	0	0	0	0	0	0	0	0	0
102030	0	0	0	0	0	0.0004	0	0	0	0	0	0	0	0	0	0	0	0	0	0	0	0	0	0	0	0	0	0	0	0	0	0	0	0	0	0	0	0	0	0	0	0	0	0	0	0	0	0	0
165185	0	0	0	0	0	0	0	0	0	0	0	0	0	0.0002	0	0	0	0	0	0.0014	0	0	0	0	0	0	0	0	0	0	0	0	0	0	0	0	0	0	0	0	0	0	0	0	0	0	0	0	0
168209	0.0014	0	0	0	0	0	0	0	0	0	0	0	0	0	0	0	0	0	0	0	0	0	0	0	0	0	0	0	0	0	0	0	0	0	0	0	0	0	0	0	0	0	0	0	0	0	0	0	0
512629	0	0	0	0	0	0	0	0	0	0	0	0	0	0	0	0	0	0	0	0	0	0.0006	0	0	0	0.0002	0	0	0	0	0	0	0	0	0	0	0	0	0	0	0	0	0	0	0	0	0	0	0
588981	0	0	0	0	0	0.0012	0	0	0	0	0	0	0	0	0	0	0	0	0	0	0	0	0	0	0	0	0	0	0	0	0	0	0	0	0	0	0	0	0	0	0	0	0	0	0.0014	0	0	0	0
606927	0	0	0	0	0	0	0	0	0	0	0	0	0	0	0	0	0	0	0	0	0.0026	0	0	0	0	0	0	0	0	0	0	0.0004	0	0	0	0	0	0	0.0166	0	0	0	0	0	0	0	0	0	0
1097868	0	0	0	0	0	0	0	0	0.0006	0	0	0.0002	0	0	0	0	0	0	0	0	0	0	0	0	0	0	0	0	0	0	0	0	0	0	0	0	0	0	0	0	0	0	0	0	0	0	0	0	0
1121657	0	0	0.0002	0	0	0	0	0	0	0	0	0	0	0	0	0	0	0	0	0	0	0	0	0	0	0	0	0	0	0	0	0.001	0	0	0	0	0	0	0	0	0	0	0	0	0	0	0	0	0
1144110	0	0	0	0	0	0	0	0	0	0	0	0	0	0	0.001	0	0	0	0	0	0	0	0	0	0	0	0	0	0	0	0	0	0	0	0	0	0	0	0	0	0	0	0	0	0	0.0002	0	0	0
1601788	0	0	0	0	0	0	0	0	0	0	0	0	0	0	0	0	0	0	0	0	0	0.002	0	0	0	0	0.0002	0	0	0	0	0	0	0	0	0	0	0	0	0	0	0	0	0	0	0	0	0.0006	0
1692224	0	0	0	0	0	0	0	0	0	0	0	0	0	0	0	0	0	0	0	0	0.0002	0	0	0	0	0	0	0	0	0	0	0	0	0	0.0016	0	0	0	0	0	0	0	0	0	0	0	0	0	0
4399912	0	0	0	0	0.0198	0	0	0	0	0	0	0	0.001	0	0	0	0	0	0	0	0	0	0	0	0	0	0	0	0	0	0	0	0	0	0	0	0	0	0	0	0	0	0	0	0	0	0	0	0
4426207	0	0	0	0	0	0	0	0	0	0	0	0	0	0	0	0	0	0	0	0	0	0	0.0006	0	0	0	0	0	0	0	0	0	0	0	0	0	0	0	0	0	0	0	0	0	0	0	0	0	0
4430488	0	0	0	0	0	0	0	0	0	0	0	0	0	0	0	0	0	0	0	0	0	0	0	0	0	0	0	0	0	0	0	0	0	0	0	0.0004	0	0	0	0	0	0	0	0	0	0	0	0	0
113083	0	0	0.0024	0	0	0	0.0024	0	0	0.008	0	0.014	0	0	0.0002	0	0	0	0	0	0.0008	0	0	0	0	0	0	0.0002	0	0	0.0008	0	0	0	0	0	0	0	0	0.0006	0	0	0.0044	0	0	0.0004	0.0002	0	0
3478456	0	0	0	0	0	0	0	0	0	0	0	0	0	0	0.0008	0	0	0	0	0	0	0	0	0	0	0	0	0	0.0004	0	0.0008	0	0	0	0	0	0	0	0	0	0	0	0	0	0	0	0.0004	0	0
1104782	0	0	0	0	0	0.0002	0	0	0	0	0	0	0.0008	0	0	0	0.0006	0	0	0	0	0	0	0	0	0	0	0	0	0	0	0	0	0	0	0	0	0	0	0	0	0.0018	0	0	0	0.0002	0	0	0
2325899	0	0	0	0	0	0	0	0.0004	0	0	0	0	0.0004	0	0.0002	0	0	0	0	0	0	0	0	0	0	0	0	0	0	0	0	0.0006	0	0	0	0	0	0	0	0	0	0	0	0	0	0	0	0	0
1121984	0	0.0002	0.0008	0	0	0	0.0012	0	0.0002	0	0	0.0002	0	0	0.0002	0	0	0	0	0	0	0.0002	0	0	0	0	0	0	0	0	0	0.0002	0	0	0	0	0	0	0	0	0	0	0	0	0	0	0	0	0
1109004	0	0.0004	0.0022	0.001	0	0	0.0002	0	0	0	0	0	0.0008	0.0002	0.0002	0	0	0	0.0008	0	0.0008	0	0	0	0	0	0	0	0.0016	0	0	0	0	0	0	0.0004	0	0.0002	0	0	0	0	0.0002	0	0.0002	0.0044	0.0008	0	0
105476	0	0	0.0004	0	0	0	0.0036	0	0	0	0	0	0.0032	0	0	0	0	0.0004	0	0	0.0004	0	0	0.0012	0	0	0	0	0	0	0	0	0	0	0	0	0	0	0	0.0008	0	0	0	0	0	0	0	0	0
100732	0	0	0	0.0014	0	0	0.001	0	0	0	0	0	0	0	0	0	0.0004	0	0	0	0.0002	0	0	0	0	0.0016	0	0	0	0	0	0	0	0	0.0002	0	0	0	0	0	0	0	0	0	0	0.0002	0	0	0
1067268	0.0012	0.0054	0.0032	0	0.0042	0.0016	0.0158	0	0.0006	0	0.0106	0.0356	0.0374	0.0018	0	0	0	0	0	0.007	0.001	0.0038	0	0.0002	0.0002	0.0016	0	0.0072	0.0184	0	0.0026	0.007	0	0	0	0	0	0.0056	0	0	0	0	0.0126	0	0	0.021	0.0226	0	0.0004
105322	0	0	0	0	0.0008	0	0	0	0	0	0	0	0	0	0	0	0	0	0	0	0.0272	0	0	0	0	0.0008	0	0	0	0	0	0	0	0	0	0	0	0	0	0	0	0	0	0	0	0	0	0	0
155495	0	0	0	0	0	0	0	0	0	0	0	0	0.0002	0	0	0	0	0.0004	0	0	0	0	0	0	0	0	0	0	0	0	0	0	0	0	0	0	0	0	0	0	0	0	0	0	0	0	0	0	0
1522389	0	0	0	0	0	0	0	0	0	0	0	0	0	0	0.0002	0	0	0	0	0	0	0	0	0	0	0.0002	0	0	0	0	0	0	0	0	0	0	0	0.0004	0	0	0	0	0	0	0	0	0	0	0
4153526	0	0	0	0	0	0	0	0	0.0002	0	0	0	0	0	0.0004	0.0004	0	0	0	0	0	0	0	0	0	0	0	0	0	0	0	0	0	0	0	0	0	0	0	0	0	0	0	0	0	0.0002	0	0	0
13659	0	0.0002	0.0004	0	0	0	0	0	0	0	0.0002	0	0	0	0	0	0	0	0.0018	0	0.0004	0	0	0	0	0	0	0	0.0012	0	0	0	0	0	0	0	0	0.0006	0	0	0	0	0	0	0.0006	0.0002	0	0	0
244210	0	0	0.0002	0	0.0004	0	0	0	0	0	0	0	0	0	0.0004	0	0	0	0	0	0	0	0.0002	0	0	0	0	0	0	0	0	0	0	0	0	0	0	0	0	0	0	0	0	0	0	0	0	0	0
1052801	0	0.0016	0.0002	0	0	0	0	0	0.0002	0.0046	0	0	0	0	0.002	0	0	0.0004	0	0	0.0026	0.002	0	0	0	0	0	0	0	0	0	0.0002	0	0	0	0	0	0	0	0	0	0	0	0	0	0	0	0	0
263098	0	0	0	0	0	0	0	0	0	0	0	0	0	0	0	0	0	0	0	0	0	0.0028	0	0	0	0	0	0	0.0004	0	0	0	0	0.0002	0	0	0	0	0	0	0	0	0	0	0	0.0002	0.0006	0.0002	0
1069536	0	0.0008	0	0	0	0	0	0	0.0006	0	0	0	0.0002	0	0	0	0	0	0.0002	0	0	0	0	0	0	0	0	0	0	0	0	0	0	0	0	0	0	0	0	0	0	0	0	0	0	0.0004	0	0	0
1028549	0	0	0	0	0	0	0	0.0008	0	0	0	0	0	0	0	0	0	0	0	0	0	0	0	0	0	0	0	0	0	0	0	0	0	0	0	0	0.0008	0	0	0	0.0012	0	0	0	0	0.0002	0	0	0
243961	0	0	0	0	0.0002	0	0	0.0002	0	0	0	0	0.0008	0	0	0	0	0	0	0	0	0	0	0	0	0	0	0	0	0	0	0	0	0	0	0	0.005	0	0	0	0	0	0	0	0	0	0	0	0
566387	0	0	0	0	0.0002	0	0	0	0	0	0	0	0.001	0	0	0	0	0	0	0	0.0002	0	0	0	0	0	0	0	0	0	0	0	0	0	0	0	0	0	0	0	0	0	0	0	0	0	0	0	0
1112228	0	0	0	0	0	0	0	0	0.0004	0	0	0	0	0	0	0	0	0	0	0	0.0004	0	0	0.0002	0	0	0.001	0	0	0	0	0	0	0	0	0	0	0	0	0	0	0	0	0	0	0	0	0	0
105042	0	0	0	0	0	0	0	0	0	0	0	0	0.001	0	0	0	0.0014	0	0	0	0	0	0	0	0	0	0	0	0.0002	0	0	0	0	0.0026	0	0	0	0	0	0	0	0	0	0	0	0	0	0	0.0002
193667	0	0	0	0.0002	0	0	0	0	0	0	0	0	0	0	0.0022	0	0	0	0	0	0	0	0	0.0002	0	0	0	0	0	0	0	0	0	0	0	0	0	0	0	0	0	0	0	0	0	0	0	0	0
579331	0	0	0.0014	0	0	0.0016	0	0	0	0	0	0	0.0004	0	0	0	0	0	0	0	0	0	0	0	0	0	0	0.0106	0	0	0.0016	0.001	0	0	0	0	0	0.0014	0	0	0	0	0	0	0	0.0002	0	0	0
2998860	0.0004	0.0024	0.001	0	0	0	0	0	0	0.0016	0.0004	0	0.002	0	0.0006	0	0	0	0	0	0.001	0	0	0	0	0	0	0	0	0	0	0	0	0	0	0	0	0.0014	0	0	0	0	0	0	0.0022	0	0	0	0
136238	0	0	0	0	0	0	0	0	0	0	0	0	0	0	0	0	0	0	0	0	0	0.0008	0	0	0	0	0	0	0	0	0.0006	0	0	0	0	0	0	0.0058	0	0	0	0	0	0	0	0.0004	0	0	0
190026	0	0	0	0	0	0	0	0	0	0.0062	0	0	0	0	0	0	0	0	0	0	0	0	0	0	0	0	0.0004	0	0.0002	0	0	0	0	0	0.0006	0	0	0	0	0	0	0	0	0	0	0	0	0	0
1125570	0	0	0	0	0.0034	0	0.0044	0	0	0	0	0	0.0058	0	0	0	0	0	0	0	0	0	0	0	0	0	0	0	0	0	0	0	0	0	0	0	0	0	0	0	0	0	0	0	0	0	0.0074	0	0
1140351	0	0	0	0	0	0	0	0	0	0	0	0.0038	0	0	0.0014	0	0	0	0	0	0	0	0	0	0	0	0	0	0	0	0	0	0	0	0	0	0	0	0	0	0	0	0	0	0	0	0	0	0
4325294	0	0	0.0018	0	0.0034	0	0	0	0	0	0	0	0.001	0	0	0	0	0	0	0.0008	0.0036	0.0018	0	0.002	0	0	0	0	0	0	0	0	0	0	0	0	0	0	0	0	0	0	0	0	0.0008	0.0002	0	0	0
15059	0	0.0014	0	0	0	0	0	0	0	0	0	0	0	0	0.0016	0	0	0	0	0	0	0.0042	0.0024	0	0.0028	0	0	0	0	0	0	0	0	0	0	0	0	0	0	0.004	0	0	0	0	0	0	0	0	0
259363	0	0	0.0004	0.0014	0.0004	0	0	0	0	0	0	0.0006	0	0	0.0034	0	0	0	0	0	0.0042	0	0	0	0	0	0	0	0	0	0	0	0	0	0	0	0	0	0	0	0	0	0	0	0	0	0	0	0
2242096	0	0	0.0004	0.0002	0.0048	0	0.0014	0	0	0	0	0	0	0	0.0004	0	0	0	0	0	0.0002	0.0002	0	0	0	0	0	0	0	0	0	0.0006	0	0	0	0.0002	0	0	0	0	0	0	0	0	0	0	0.0004	0	0
1110556	0	0.0004	0	0	0.0004	0	0	0	0.0006	0	0	0	0.0006	0	0	0	0	0	0	0	0	0	0	0	0	0	0	0	0	0	0	0	0	0	0.0002	0.0008	0	0	0	0	0	0	0	0	0	0	0	0	0
1087882	0	0	0	0.026	0	0	0.0072	0	0.0002	0	0	0	0	0	0	0.0002	0.0048	0	0.005	0	0.0002	0	0	0	0.002	0	0	0	0	0	0	0.0076	0	0.0002	0	0	0	0	0	0.0006	0	0.0004	0	0	0	0	0	0.0204	0.0044
512720	0.0006	0	0.0004	0	0.0014	0	0	0	0	0	0	0	0.0008	0.0002	0	0	0	0	0	0	0.001	0	0	0	0.0008	0	0	0	0	0	0	0	0	0	0	0	0	0	0.0006	0	0	0	0	0	0	0.0018	0	0	0.0012
1119728	0.001	0.0028	0.0052	0.0004	0.0048	0	0	0	0.0008	0.0008	0	0.0036	0.0028	0	0.0028	0	0	0.0002	0.006	0	0.004	0	0	0	0	0	0	0	0	0	0.0008	0	0	0.0028	0	0	0	0.0004	0	0	0	0	0	0	0	0.0038	0.0026	0.0014	0.002
134072	0	0.0004	0	0	0	0	0	0	0	0	0	0	0	0	0	0	0	0	0	0	0	0	0	0	0	0	0	0	0	0	0	0	0	0	0	0	0	0	0	0	0	0	0	0	0	0	0	0	0
218967	0	0	0	0	0	0	0	0	0.0002	0	0	0	0	0	0.0006	0	0	0	0	0	0	0	0	0	0	0	0	0	0	0	0	0	0	0	0	0	0	0	0	0	0	0	0	0	0.0002	0	0	0	0
241256	0	0	0	0	0	0	0	0	0	0	0	0	0	0	0	0	0	0	0	0	0	0	0	0	0.0004	0	0	0	0	0	0	0	0	0	0	0.0002	0	0.0002	0	0	0	0	0	0	0	0	0	0	0
367809	0.0006	0	0	0	0	0	0	0	0	0	0	0	0	0	0	0	0	0	0	0	0	0	0	0	0	0	0	0	0	0	0	0	0	0	0	0	0	0	0	0	0	0	0	0	0	0	0	0	0
515447	0	0	0	0	0	0	0	0	0.0002	0	0	0	0	0	0	0	0	0	0	0	0	0	0	0	0	0	0	0	0	0	0	0	0	0.0002	0	0	0	0	0	0	0	0	0	0	0	0	0	0	0.0002
1032017	0	0	0	0	0	0	0.0002	0	0	0	0	0	0	0	0	0	0	0	0	0.0004	0	0	0	0	0	0	0	0	0	0	0	0	0	0	0	0	0	0	0	0	0	0	0	0	0	0.0002	0	0	0
3746876	0	0	0.0018	0	0	0	0	0	0	0	0	0	0	0	0	0	0	0	0	0	0	0	0	0	0	0	0	0	0	0	0	0	0	0.0002	0	0	0	0	0	0	0	0	0	0	0	0.0002	0	0	0
113417	0	0.0002	0	0	0	0	0	0	0	0	0	0.0002	0	0	0	0	0	0	0	0	0	0	0	0	0	0	0	0	0	0	0.0008	0	0	0	0	0.0002	0	0	0	0	0	0	0	0	0	0	0.0002	0	0
103353	0	0	0	0	0	0	0	0	0	0	0	0	0	0	0.0018	0	0	0	0	0	0	0	0	0	0	0	0	0	0	0	0	0	0	0	0	0	0	0	0	0	0	0	0	0	0	0	0	0	0
112798	0	0	0	0	0	0	0	0	0	0	0	0	0	0	0	0	0	0	0	0	0	0	0	0	0.006	0	0	0	0	0	0	0	0	0	0	0	0	0	0	0	0	0	0	0	0	0	0.0002	0	0
201886	0	0	0	0	0	0	0	0	0	0	0	0	0	0	0	0	0	0	0	0	0	0	0.0046	0	0	0	0	0	0	0	0	0	0	0	0	0	0	0	0	0	0	0	0	0	0	0	0	0	0
1113883	0	0	0	0	0	0	0.0012	0	0	0	0	0	0	0	0	0	0	0	0	0	0	0	0	0	0	0	0	0	0	0	0	0	0	0	0	0	0	0	0	0	0	0	0	0	0	0.0006	0.0004	0	0
1926934	0	0	0	0	0	0	0	0	0	0	0	0	0	0	0	0	0	0	0	0	0	0	0	0	0	0	0	0	0	0	0	0	0	0	0	0.0006	0	0.0002	0	0	0.0002	0	0	0	0	0	0	0	0.001
147940	0	0	0	0	0	0	0	0	0	0	0	0	0	0	0	0	0	0	0	0	0	0.0002	0	0	0	0	0	0	0	0.0018	0	0	0	0	0	0	0	0	0	0	0	0	0	0	0	0	0	0	0.002
252876	0	0	0	0	0	0	0	0	0	0	0	0	0	0	0	0	0	0	0	0	0	0.0012	0	0	0	0	0	0	0	0	0	0	0	0	0	0.0002	0	0	0	0	0	0	0	0	0	0	0	0	0
1114323	0	0	0	0	0	0	0	0	0	0	0	0	0	0	0	0	0	0	0	0	0	0	0	0.0108	0	0	0	0	0	0	0	0	0.0002	0	0	0	0	0	0	0.0062	0	0	0	0	0	0	0	0	0
1124241	0	0.0002	0	0	0	0	0	0	0	0	0	0	0	0	0	0	0	0	0	0	0.0082	0	0	0	0	0	0	0	0	0	0	0	0	0	0	0	0	0	0	0	0	0	0	0	0	0.0006	0	0	0
1134126	0	0.0006	0	0	0.0002	0	0	0	0	0	0	0	0	0	0	0	0	0	0	0	0	0	0	0	0	0	0	0	0	0	0	0	0	0	0	0	0	0	0	0	0	0	0	0	0.001	0	0	0	0
4339348	0	0	0	0	0	0	0	0	0	0	0	0	0	0	0	0	0	0	0.004	0	0	0.0032	0	0	0	0	0	0	0	0	0	0	0	0	0	0	0	0	0	0	0	0.0006	0	0	0	0	0	0	0
253401	0	0	0.0008	0	0	0	0	0	0	0	0	0	0	0	0	0	0	0	0.0006	0	0	0.0002	0	0	0	0	0	0.0004	0	0	0	0	0	0	0	0	0	0	0	0	0	0	0	0	0	0	0	0	0
134207	0	0	0	0	0	0	0	0	0	0.0046	0	0.0002	0.0002	0	0	0	0.001	0	0	0.0002	0.0014	0	0.0034	0	0	0	0	0.0052	0	0	0	0	0	0	0	0.0008	0.0012	0.0004	0	0	0	0	0	0	0	0	0	0	0.0006
1111656	0.001	0.0008	0	0	0.0048	0	0	0	0.0004	0	0.0004	0	0.0042	0	0	0	0	0	0	0	0	0	0	0	0	0	0	0	0	0	0	0	0	0	0	0	0	0	0	0	0	0	0	0	0	0	0	0	0
266952	0	0	0.0002	0	0	0	0	0	0	0	0	0	0	0.0016	0	0	0.0026	0.0006	0	0	0	0	0	0	0	0	0	0	0	0	0	0	0	0	0	0	0	0	0	0	0	0.0024	0	0	0	0	0	0	0
100208	0.0314	0.0022	0.0028	0	0	0.0028	0	0	0	0	0.0012	0	0	0	0.0004	0	0	0	0	0	0.0004	0	0	0	0	0	0	0.0002	0	0.0018	0	0	0	0	0	0	0	0	0	0	0	0	0	0.0042	0	0.0072	0	0	0
1109724	0	0.001	0.0014	0	0.001	0	0	0	0	0	0	0	0	0	0	0	0	0	0	0.0048	0	0	0	0	0.0002	0	0.0008	0	0.0024	0	0.0016	0	0	0.0004	0	0	0	0	0	0.0016	0	0	0	0	0	0	0	0	0.0026
4362470	0	0.0006	0.0002	0	0	0	0.0002	0	0.0004	0	0	0	0.0004	0	0	0	0	0	0	0	0	0.0002	0	0	0	0	0	0	0	0	0	0	0	0	0	0	0	0	0	0	0	0	0	0	0	0	0	0	0
1000645	0	0.0002	0	0	0	0	0.0014	0	0	0.0002	0	0	0	0	0	0	0	0	0	0	0	0.0004	0	0	0	0	0	0	0	0	0	0.0006	0	0	0	0	0.0002	0	0	0	0	0.0016	0	0	0	0.0002	0	0	0
1120868	0	0.0004	0	0	0	0	0.0002	0	0.0006	0	0	0	0.0004	0	0.0002	0	0	0	0	0	0	0.0002	0	0	0	0.0012	0	0.0004	0	0	0	0.0002	0	0	0.0034	0	0	0	0	0	0.0014	0	0	0	0	0.0002	0	0	0.0002
218419	0	0.0004	0	0	0	0	0	0	0	0	0	0	0	0	0.0004	0	0	0	0	0	0.0002	0.0002	0	0	0	0	0	0	0	0	0	0	0	0	0	0	0	0	0	0	0	0	0	0	0	0.0004	0	0	0
236169	0	0	0	0	0	0	0	0	0	0	0	0	0	0.0002	0	0	0	0	0	0	0.0006	0	0	0	0	0	0	0	0	0	0	0	0	0	0	0	0	0	0	0.0002	0	0	0	0	0	0	0	0	0
292053	0	0	0.0002	0	0	0	0	0	0	0	0	0	0	0	0	0	0	0	0	0	0	0.001	0	0	0	0	0	0	0	0	0	0	0	0	0	0	0	0.0002	0	0	0	0	0	0	0	0.0002	0	0	0
571814	0	0	0.0004	0	0	0	0	0	0	0	0.0002	0	0.0002	0	0	0	0	0	0	0	0	0	0	0	0	0	0	0	0	0	0	0	0	0	0	0	0	0	0	0	0	0	0	0	0	0.0004	0	0	0
1038732	0.012	0.0014	0.0004	0	0	0.003	0	0.0146	0.0002	0	0.0002	0.0246	0	0	0	0	0	0	0.0062	0	0.001	0.0052	0.0008	0.0008	0.0032	0	0.0112	0	0	0	0	0.0054	0	0.0066	0.0044	0.0002	0	0.0002	0	0.0074	0.011	0	0	0	0	0.004	0	0	0.0562
263918	0	0	0	0	0	0	0	0	0.0002	0	0	0	0	0	0	0	0	0	0	0	0	0	0	0	0	0	0	0	0	0	0	0	0	0	0	0	0	0	0.0002	0.0004	0	0	0	0	0	0	0	0.0004	0
298120	0	0	0	0.0012	0	0	0	0	0	0	0	0	0	0	0	0	0.0002	0	0	0	0	0	0	0	0	0	0	0	0	0	0	0	0	0	0	0	0	0	0	0	0	0	0	0	0	0	0	0	0
44941	0	0	0	0	0	0	0	0	0	0.0028	0	0	0	0	0	0	0	0	0	0	0	0	0	0	0	0	0	0	0	0	0	0	0	0	0	0	0	0	0	0	0	0	0.0026	0	0	0	0	0	0
151390	0	0	0	0	0	0	0	0	0	0	0	0	0	0	0	0	0	0	0	0.0046	0.001	0	0	0	0	0	0	0	0	0	0	0	0	0	0	0	0	0	0	0	0	0	0	0	0	0	0	0	0
1085838	0	0	0	0	0	0	0	0	0	0	0	0	0	0	0	0	0	0	0	0	0	0	0	0.0006	0	0	0	0	0.0096	0	0	0	0	0	0	0	0	0	0	0	0	0	0	0	0	0	0	0	0
1105330	0.0006	0.0004	0	0	0	0	0	0	0	0	0	0	0	0	0.013	0	0	0.0008	0	0	0	0	0	0	0	0	0	0	0	0	0	0	0	0	0	0	0	0	0	0	0	0	0	0	0	0.0134	0	0	0
4357402	0	0	0	0	0	0	0	0	0	0	0	0	0	0	0	0	0	0	0	0	0	0	0	0	0	0	0	0.0018	0	0.0006	0	0	0	0	0	0	0	0	0	0	0	0	0	0	0.0004	0	0	0	0
4426298	0	0	0	0	0	0	0	0	0	0	0	0	0	0	0	0.0094	0	0	0	0	0	0	0	0	0	0	0	0	0	0	0.0008	0	0	0	0	0	0	0	0	0	0	0	0	0	0	0.0008	0	0	0
1020633	0	0.0004	0.0008	0	0	0.0004	0	0	0.0002	0.0006	0	0	0	0	0	0	0	0	0	0.001	0	0	0	0.0004	0	0	0	0	0.0002	0	0	0.0002	0	0	0	0	0	0	0	0	0	0	0	0	0	0	0	0	0
611110	0.0022	0	0	0	0	0	0.011	0.0012	0	0	0	0.0102	0	0	0	0	0	0	0	0	0	0	0.0024	0	0	0	0	0.0042	0	0.2754	0	0.0002	0	0	0	0	0	0	0	0	0.0002	0.139	0.0012	0	0.0282	0	0.0004	0	0
174337	0	0	0.0006	0	0.0004	0	0	0.065	0.0008	0	0.0002	0	0.006	0.0002	0	0	0.0038	0	0	0.0002	0.0012	0	0.0334	0.0004	0	0.0412	0.1304	0	0.0002	0.0002	0.0366	0	0	0	0.0382	0.0006	0	0	0	0.0002	0	0.0002	0	0	0.0184	0.0002	0	0	0
1018671	0	0.0008	0.0076	0	0.0022	0.0014	0.0122	0	0.0126	0.0002	0.0006	0	0.0018	0	0.0016	0	0	0	0	0	0.0006	0.0006	0	0.0002	0	0	0	0	0	0	0	0.0038	0	0.0002	0.0006	0	0	0.0052	0	0	0.0012	0	0	0.0006	0.006	0.0004	0	0.0098	0.001
105269	0	0	0	0	0	0	0	0	0	0	0.0016	0	0.0006	0	0	0	0	0	0	0	0	0	0	0	0	0	0	0.003	0	0	0.001	0	0	0	0	0	0	0	0	0	0	0	0	0	0	0.0002	0	0	0
191128	0	0	0	0	0	0	0.0014	0	0	0	0	0	0	0	0.0002	0	0.0008	0	0	0	0	0	0	0	0	0	0	0	0	0	0	0	0	0	0	0	0	0	0	0.0004	0	0	0	0	0	0	0	0.0004	0
4308200	0	0	0	0	0	0	0	0	0	0.0002	0	0	0	0	0	0	0	0	0	0	0	0	0	0	0	0	0	0	0	0.0026	0	0	0	0	0	0	0	0	0	0	0	0.1308	0.002	0	0	0	0	0.0006	0
146757	0	0	0	0	0.0024	0	0	0	0	0	0	0	0	0	0	0	0	0	0	0	0	0.0068	0	0	0	0	0	0	0	0	0	0	0	0	0	0.0008	0	0	0	0	0	0	0	0	0	0.0002	0	0	0
1141575	0	0	0.0002	0	0.0002	0.007	0	0	0	0	0	0	0	0	0	0	0	0	0	0.0034	0.0014	0.0072	0	0.0002	0	0.0006	0	0	0	0	0	0	0	0	0	0	0	0	0	0	0.001	0	0	0	0	0	0.0012	0	0
4004100	0	0	0	0	0	0	0	0	0	0	0.0002	0	0	0	0	0	0	0	0	0	0	0	0	0	0	0	0	0	0	0	0	0	0	0	0	0.0004	0	0	0	0.0018	0	0	0	0	0	0	0	0	0
1024520	0	0	0	0.005	0	0	0	0	0	0.0042	0	0	0	0	0	0.0022	0.0032	0	0	0.0002	0	0	0	0	0	0	0	0	0	0	0	0	0	0.0014	0	0	0.006	0	0	0.0022	0	0	0	0	0	0	0	0	0
226053	0	0.002	0.0024	0	0	0	0.0032	0	0	0	0	0	0.0036	0	0	0	0	0.0008	0	0	0.0056	0.0044	0	0	0	0.0004	0	0	0	0	0.0002	0	0	0.0014	0	0	0	0.0004	0	0	0	0	0	0	0	0.0008	0	0.013	0
1776251	0	0	0	0	0	0	0	0.0018	0	0.0012	0	0	0	0	0.003	0	0.0028	0	0.0452	0	0	0	0	0	0	0	0	0	0	0	0	0	0	0	0	0	0	0	0	0	0	0	0	0	0	0.0128	0	0	0
1125018	0	0.0002	0	0	0.0078	0	0	0	0.0002	0	0	0	0	0	0	0	0	0	0	0	0.0002	0.0018	0	0	0	0.0022	0.0004	0	0	0	0	0	0	0	0	0	0	0	0	0.0006	0	0	0	0	0	0	0	0	0
218039	0	0	0	0	0	0	0	0	0	0	0	0	0	0	0	0.0006	0	0	0	0	0.0014	0.0004	0	0	0	0	0	0	0	0	0	0	0	0	0	0	0	0	0	0	0	0	0	0	0.0004	0	0	0	0.0026
538008	0	0.0048	0.0018	0	0.001	0	0.0058	0	0.0006	0.0008	0.0002	0.0018	0.0018	0	0.0004	0	0	0	0	0	0	0.0016	0	0	0	0.0004	0	0.0044	0.0002	0	0	0.0006	0	0	0	0.0002	0	0.0006	0	0	0	0	0	0	0	0.0004	0.0004	0.0016	0.0006
2676430	0	0.0022	0	0	0	0	0.0064	0	0	0	0.001	0	0.0008	0.022	0	0	0	0.0084	0	0.0064	0.0002	0	0	0	0	0	0	0.005	0	0.0006	0	0.0012	0	0	0	0	0	0	0	0	0	0	0	0.0006	0	0.007	0	0	0
245143	0	0	0.0004	0	0.0006	0	0.0018	0.0002	0.0006	0	0.0008	0	0	0	0.001	0	0	0	0	0	0.0006	0	0	0	0	0	0	0.0008	0	0	0	0	0	0	0	0.0004	0	0	0	0	0	0	0	0	0	0.0008	0	0	0.0002
4314525	0.0002	0.0004	0	0	0	0	0	0	0.0002	0	0	0	0	0	0.0002	0	0	0	0	0	0	0	0	0.0002	0	0	0	0	0	0	0	0	0	0	0	0.0008	0	0	0	0	0	0	0	0	0.0068	0	0	0	0
156432	0	0.0002	0	0	0.0006	0	0	0	0	0	0	0	0	0	0.0004	0	0	0	0.0004	0	0.0002	0	0	0	0	0	0	0	0	0	0	0	0	0	0	0	0	0	0	0	0	0	0	0	0	0	0.0004	0	0
1121640	0	0.0002	0.0008	0	0.0002	0	0.0004	0	0.0002	0	0	0	0	0	0	0	0	0	0	0	0.0002	0.0026	0	0	0	0	0	0	0	0	0	0	0	0	0	0	0	0	0	0.0004	0	0	0	0	0	0	0	0	0
1086621	0	0	0.0004	0	0	0	0.0054	0	0.0036	0	0	0	0	0	0.0004	0	0	0	0	0.0002	0	0.0006	0	0	0	0	0	0.0002	0.0002	0	0	0.004	0	0.0002	0	0.0002	0.0002	0	0.0002	0.0016	0	0	0	0	0	0	0.001	0	0.0002
1123130	0	0	0.0028	0	0	0.0058	0	0	0	0	0	0	0	0	0	0	0.0002	0	0	0	0	0.0006	0	0	0	0	0	0	0	0	0	0	0	0	0	0	0	0	0	0	0	0	0	0	0	0.0002	0	0.001	0
290572	0	0	0	0	0	0	0	0	0	0	0.0014	0	0	0	0.004	0	0.0006	0	0	0	0	0	0	0	0.0004	0	0	0	0	0	0	0.002	0	0	0	0	0	0	0	0	0	0	0	0	0	0.0004	0	0	0
1999765	0.0004	0.0006	0.0044	0	0	0.001	0	0	0.0008	0	0.001	0	0	0	0.0026	0.0006	0	0	0	0	0.0022	0	0	0.0016	0.0002	0	0	0.001	0	0	0	0.0004	0	0	0	0.0006	0	0	0	0	0	0	0	0	0	0.0008	0.035	0	0
1125248	0.0002	0	0.001	0	0.0004	0.002	0	0	0	0	0	0	0	0.0002	0	0	0	0	0	0	0.0002	0	0	0	0	0	0	0	0	0	0	0	0	0.0002	0	0	0	0	0	0	0	0	0	0	0	0	0	0	0
211551	0.0002	0.0014	0	0	0	0	0	0	0	0	0	0	0.0006	0	0.0038	0	0	0	0	0	0	0	0	0.0002	0	0	0	0	0	0	0.0004	0	0	0	0	0	0	0	0	0	0	0	0	0	0	0.0002	0	0	0
1034645	0	0.001	0	0	0.0002	0.0032	0.0028	0.0014	0.0004	0	0	0.0024	0.0018	0.0002	0	0	0	0	0	0	0.0004	0.0042	0	0.0002	0	0.0008	0	0.0006	0	0	0	0	0	0.0026	0	0	0	0	0.0056	0.0008	0	0	0	0	0	0.0016	0	0	0.0002
1023191	0	0.0002	0.0014	0	0.0144	0.0182	0	0	0.0152	0	0.0002	0.0266	0.0004	0.003	0	0	0.0004	0.0078	0	0.0082	0.0286	0	0.0002	0.0036	0.0056	0	0	0	0	0.0172	0.0078	0	0	0.0002	0	0.0138	0.018	0.0074	0	0.3382	0.0136	0	0	0	0	0	0.0146	0	0.0244
1029678	0	0.0004	0	0	0.0016	0	0.005	0	0	0	0	0	0.0012	0	0	0	0	0.0004	0	0.0104	0	0	0	0	0	0	0	0	0	0.0002	0	0	0	0	0	0.0058	0	0	0	0	0	0.004	0.0002	0	0	0	0.0002	0.0006	0
1105211	0	0	0.0008	0	0.0002	0	0	0.0094	0	0	0.0012	0.0054	0.0078	0.0032	0	0	0.0124	0.0018	0	0	0.0014	0	0	0	0	0	0	0	0	0	0.0004	0.001	0	0	0	0	0	0.0014	0.0002	0	0.0004	0	0.002	0	0	0.0002	0	0.0112	0
1174	0	0	0	0	0	0	0	0	0	0	0	0	0	0	0	0	0	0	0	0	0	0	0	0	0	0	0	0	0	0	0	0	0	0	0	0	0	0	0	0	0	0	0	0	0	0	0	0	0
1199	0	0	0	0	0	0	0	0	0	0	0	0	0	0	0.0002	0	0	0	0	0	0	0	0	0	0	0	0	0	0	0	0	0	0	0	0	0	0	0	0	0	0	0	0	0	0	0	0	0	0
1277	0	0	0	0	0	0.0118	0	0	0	0	0	0	0	0	0	0	0	0	0	0	0	0	0	0	0	0	0	0	0	0	0	0	0	0	0	0	0	0	0	0	0	0	0	0	0	0	0	0	0
1641	0	0	0	0	0	0	0	0	0	0	0	0	0	0	0	0	0	0	0	0.0008	0	0	0	0	0	0	0	0	0	0	0	0	0	0	0	0	0	0	0	0	0	0	0	0	0	0	0	0	0
1871	0.0004	0	0	0	0	0	0	0	0	0	0	0	0	0	0	0	0	0	0	0	0	0	0	0	0	0	0	0	0	0	0	0	0	0	0	0	0	0	0	0	0	0	0	0	0	0	0	0	0
2751	0	0	0	0	0	0	0	0	0.0004	0	0	0	0	0	0	0	0	0	0	0	0	0	0	0	0	0	0	0	0	0	0	0	0	0	0	0	0	0	0	0	0	0	0	0	0	0	0	0	0
3859	0	0	0	0	0	0	0	0	0	0	0	0	0	0	0	0	0	0	0	0	0	0	0	0	0	0	0	0	0	0	0	0	0	0	0	0	0	0	0	0	0	0	0	0	0	0	0	0	0
4080	0	0	0	0	0	0	0	0	0	0	0	0	0	0	0	0	0	0	0	0	0	0	0	0	0	0	0	0	0	0	0	0	0	0	0	0	0	0	0	0	0	0	0	0	0	0	0	0	0
4562	0	0	0	0	0	0	0	0	0	0	0	0	0	0	0	0	0	0	0	0	0	0	0	0	0	0	0	0	0	0	0.001	0	0	0	0	0	0	0	0	0	0	0	0	0	0	0	0	0	0
5497	0	0	0	0	0	0	0	0	0	0	0	0	0	0	0.0122	0	0	0	0	0	0	0	0	0	0	0	0	0	0	0	0	0	0	0	0	0	0	0	0	0	0	0	0	0	0	0	0	0	0
7316	0	0	0	0	0	0.001	0	0	0	0	0	0	0	0	0	0	0	0	0	0	0	0	0	0	0	0	0	0	0	0	0	0	0	0	0	0	0	0	0	0	0	0	0	0	0	0	0	0	0
7983	0	0	0	0	0	0	0	0	0.0028	0	0	0	0	0	0	0	0	0	0	0	0	0	0	0	0	0	0	0	0	0	0	0	0	0	0	0	0	0	0	0	0	0	0	0	0	0	0	0	0
9134	0	0	0	0	0	0	0	0	0.0002	0	0	0	0	0	0	0	0	0	0	0	0	0	0	0	0	0	0	0	0	0	0	0	0	0	0	0	0	0	0	0	0	0	0	0	0	0	0	0	0
9465	0	0	0	0	0	0	0	0	0	0	0	0.0074	0	0	0	0	0	0	0	0	0	0	0	0	0	0	0	0	0	0	0	0	0	0	0	0	0	0	0	0	0	0	0	0	0	0	0	0	0
9610	0	0	0	0	0	0	0	0	0	0	0	0	0	0	0	0	0	0	0	0	0.0002	0	0	0	0.0004	0	0	0	0	0	0	0	0	0	0	0	0	0	0	0	0	0	0	0	0	0	0	0	0
9961	0	0	0	0	0	0	0	0	0	0	0	0	0	0	0	0	0	0	0	0.0008	0	0	0	0	0	0	0	0	0	0	0	0	0	0	0	0	0	0	0	0	0	0	0	0	0	0	0	0	0
10660	0	0	0	0	0	0	0	0	0	0	0	0	0	0	0	0	0	0	0	0	0	0	0	0	0	0	0	0	0	0	0	0	0	0	0	0	0	0	0	0	0	0	0	0	0	0	0	0.0006	0
10952	0	0	0	0	0	0	0	0	0	0	0	0	0	0	0	0	0	0	0	0	0	0	0	0	0	0	0	0	0	0	0	0	0	0	0	0	0	0	0	0	0	0	0	0	0	0	0	0	0
11449	0	0	0	0	0	0	0	0	0	0	0	0	0	0	0	0	0	0	0	0	0	0	0	0	0	0	0	0	0	0	0	0	0	0	0	0	0	0	0	0	0	0	0	0	0	0	0	0	0
12290	0	0	0	0	0	0	0	0	0	0	0	0	0	0	0	0	0	0	0	0	0	0	0	0	0	0	0	0	0	0	0	0	0	0	0	0	0	0	0	0.0002	0	0	0	0	0	0	0	0	0
12562	0	0	0	0	0	0	0	0	0	0	0	0	0	0	0	0	0	0	0	0	0	0	0	0	0	0	0	0	0	0	0	0	0.003	0	0	0	0	0	0	0	0	0	0	0	0	0	0	0	0
12799	0	0	0	0	0	0	0	0	0	0	0	0	0	0	0	0	0	0	0	0	0	0	0	0	0	0	0	0	0	0	0	0	0	0	0	0	0	0	0	0	0	0	0	0	0	0.0002	0	0	0
13811	0	0	0	0	0	0	0	0	0.0034	0	0	0	0	0	0	0	0	0	0	0	0	0	0	0	0	0	0	0	0	0	0	0	0	0	0	0	0	0	0	0	0	0	0	0	0	0	0	0	0
15244	0	0	0	0	0	0	0	0	0	0	0	0	0	0	0	0	0	0	0	0	0	0	0	0	0	0	0	0	0	0	0	0	0	0	0	0	0	0	0	0	0	0	0	0	0	0	0	0	0
15728	0	0	0	0	0	0	0	0	0	0	0	0	0	0	0	0	0	0	0	0	0	0	0	0	0	0	0	0	0	0	0	0	0	0	0	0	0.0004	0	0	0	0	0	0	0	0	0	0	0	0
16054	0	0	0	0	0	0	0	0	0	0	0	0	0	0	0	0	0	0	0	0	0	0	0	0	0	0	0	0	0	0	0	0	0	0	0	0	0	0	0	0	0	0	0	0	0	0	0	0	0
16084	0	0	0	0	0	0	0	0	0	0	0	0	0	0	0	0	0	0	0	0	0	0	0	0	0	0	0	0	0	0	0	0	0	0	0	0	0	0	0	0.001	0	0	0	0	0	0	0	0	0
16191	0.0024	0	0	0	0	0	0	0	0	0	0	0	0	0	0	0	0	0	0	0	0	0	0	0	0	0	0	0	0	0	0	0	0	0	0	0	0	0	0	0	0	0	0	0	0	0	0	0	0
18850	0	0	0	0	0	0	0	0	0	0	0	0	0	0	0	0	0	0	0	0	0	0	0	0	0	0	0	0	0	0	0	0	0	0	0	0	0	0	0	0	0	0	0	0	0	0	0	0	0
23706	0	0	0	0	0	0	0	0	0	0	0	0	0	0	0	0.0048	0	0	0	0	0	0	0	0	0	0	0	0	0	0	0	0	0	0	0	0	0	0	0	0	0	0	0	0	0	0	0	0	0
25858	0	0.0002	0	0	0	0	0	0	0	0	0	0	0	0	0	0	0	0	0	0	0	0	0	0	0	0	0	0	0	0	0	0	0	0	0	0	0	0	0	0	0	0	0	0	0	0	0	0	0
27535	0	0	0	0	0	0	0	0	0	0	0	0	0	0	0	0	0	0	0	0	0	0	0	0	0	0	0	0	0	0	0	0	0	0	0	0	0	0	0	0	0	0	0	0	0	0	0	0	0
29823	0	0	0	0	0	0	0	0	0	0	0	0.0078	0	0	0	0	0	0	0	0	0	0	0	0	0	0	0	0	0	0	0	0	0	0	0	0	0	0	0	0	0	0	0	0	0	0	0.0002	0	0
34447	0	0	0	0	0	0	0	0	0	0	0	0	0	0	0	0	0	0	0	0	0	0	0	0	0	0	0	0	0	0	0	0	0	0	0	0	0	0	0	0	0	0	0	0	0	0	0	0	0
35291	0	0	0	0	0	0	0	0	0	0	0	0	0	0	0	0	0	0	0	0	0	0	0	0	0	0	0.0006	0	0	0	0	0	0	0	0	0	0	0	0	0	0	0	0	0	0	0	0	0	0
37911	0	0	0	0	0	0	0	0	0	0	0.0008	0	0	0	0	0	0	0	0	0	0	0	0	0	0	0	0	0	0	0	0	0	0	0	0	0	0	0	0	0	0	0	0	0	0	0	0	0	0
38610	0	0	0	0	0	0	0	0	0	0	0	0	0	0	0	0	0	0	0	0	0	0	0	0	0	0	0	0	0	0	0	0	0	0	0	0	0	0	0	0	0	0	0	0	0	0	0	0	0
39505	0	0	0	0	0	0	0	0	0	0	0	0	0	0	0	0	0	0	0	0	0	0	0	0	0	0	0	0	0	0	0	0	0	0	0	0	0	0	0	0	0	0	0	0	0	0	0	0	0
40380	0	0	0	0	0	0	0	0	0	0	0	0	0	0	0	0	0	0	0	0	0	0	0	0	0	0	0	0	0	0	0	0	0	0	0	0	0	0	0	0	0	0	0	0	0	0	0	0	0
41028	0	0	0	0	0	0	0	0	0	0	0	0	0	0	0	0	0	0	0	0	0	0	0	0	0	0	0	0	0	0	0	0	0	0	0	0	0	0	0	0	0	0	0	0	0	0	0	0	0
43120	0	0	0	0	0	0	0	0	0	0	0	0	0	0	0	0	0	0	0	0	0	0	0	0	0	0	0	0	0	0	0	0	0	0	0	0	0	0	0	0	0	0	0	0	0	0	0	0	0
43373	0	0	0	0	0	0	0	0	0	0	0	0	0	0	0	0	0	0	0	0	0	0	0	0	0	0	0	0	0	0.0002	0	0	0	0	0	0	0	0	0	0	0	0	0	0	0	0	0	0	0
47887	0	0	0	0	0	0	0	0	0	0	0	0	0	0	0	0	0	0	0	0	0	0	0	0	0	0	0	0	0	0	0	0	0	0	0	0	0	0	0	0	0	0	0	0	0	0	0	0	0
48811	0	0	0	0	0	0	0	0	0	0	0	0	0	0	0	0	0	0	0	0	0	0	0	0	0	0	0	0	0	0	0	0	0	0	0	0	0	0	0	0	0	0	0	0	0	0	0	0	0
53180	0	0	0	0	0	0.0016	0	0	0	0	0	0	0	0	0	0	0	0	0	0	0	0	0	0	0	0	0	0	0	0	0	0	0	0	0	0	0	0	0	0	0	0	0	0	0	0	0	0	0
56503	0	0	0	0	0	0	0	0	0.0016	0	0	0	0	0	0	0	0	0	0	0	0	0	0	0	0	0	0	0	0	0	0	0	0	0	0	0	0	0	0	0	0	0	0	0	0	0	0	0	0
63958	0	0	0	0	0	0	0	0	0	0	0	0	0	0	0	0	0	0	0	0	0	0	0	0	0	0	0	0	0	0	0	0	0	0	0	0	0	0	0	0	0	0	0	0	0	0	0	0	0
70091	0	0	0	0	0	0	0	0	0	0	0	0	0	0	0	0	0	0	0	0	0	0	0	0	0	0	0	0	0	0	0	0	0	0	0	0	0	0	0.0016	0	0	0	0	0	0	0	0	0	0
70391	0	0	0	0	0	0	0	0	0	0	0	0	0	0	0	0	0	0	0	0	0	0	0	0	0	0	0	0.0006	0	0	0	0	0	0	0	0	0	0	0	0	0	0	0	0	0	0	0	0	0
71248	0	0	0.0008	0	0	0	0	0	0	0	0	0	0	0	0	0	0	0	0	0	0	0	0	0	0	0	0	0	0	0	0	0	0	0	0	0	0	0	0	0	0	0	0	0	0	0	0	0	0
73570	0	0	0	0	0	0	0	0	0	0	0	0	0	0	0	0	0	0	0	0	0	0	0	0	0	0	0	0	0	0	0	0	0	0	0	0	0	0	0	0	0	0	0	0	0	0	0	0	0.0024
73782	0	0	0	0	0	0	0	0	0	0	0	0	0	0	0	0	0	0	0	0	0	0	0	0	0	0	0	0	0	0.0004	0	0	0	0	0	0	0	0	0	0	0	0	0	0	0	0	0	0	0
73954	0	0	0	0	0	0	0	0	0.0014	0	0	0	0	0	0	0	0	0	0	0	0	0	0	0	0	0	0	0	0	0	0	0	0	0	0	0	0	0	0	0	0	0	0	0	0	0	0	0	0
75921	0	0	0	0	0	0	0	0	0	0	0	0	0	0	0	0	0	0	0	0	0	0	0	0	0	0	0	0	0	0	0	0	0	0	0	0	0	0	0	0	0	0	0	0	0	0	0	0	0
80820	0	0	0	0	0.0002	0	0	0	0	0	0	0	0	0	0	0	0	0	0	0	0	0	0	0	0	0	0	0	0	0	0	0	0	0	0	0	0	0	0	0	0	0	0	0	0	0	0	0	0
88193	0	0	0	0	0	0	0	0	0	0	0	0	0	0	0	0	0	0	0	0	0	0	0	0	0	0	0	0	0	0	0	0	0	0	0	0	0	0	0	0	0	0	0	0	0	0	0	0.0004	0
88989	0	0	0	0	0	0	0	0	0	0	0	0	0	0	0	0	0.0012	0	0	0	0	0	0	0	0	0	0	0	0	0	0	0	0	0	0	0	0	0	0	0	0	0	0	0	0	0	0	0	0
93641	0	0	0	0	0	0	0	0	0.0014	0	0	0	0	0	0	0	0	0	0	0	0	0	0	0	0	0	0	0	0	0	0	0	0	0	0	0	0	0	0	0	0	0	0	0	0	0	0	0	0
94847	0	0	0	0	0	0	0	0	0	0	0	0	0	0	0	0	0	0	0	0	0	0	0	0	0	0	0	0	0	0	0	0	0	0	0	0	0	0.0002	0	0	0	0	0	0	0	0	0	0	0
98891	0	0	0	0	0	0	0	0	0	0	0	0	0	0	0	0	0	0	0	0	0	0	0	0	0	0.0002	0	0	0	0	0	0	0	0	0	0	0	0	0	0	0	0	0	0	0	0	0	0	0
99193	0	0	0	0	0	0	0	0	0	0	0	0	0	0	0	0	0	0	0	0	0	0	0	0	0	0	0	0	0	0	0	0	0	0	0	0	0	0	0	0	0	0	0	0	0	0	0	0	0
100267	0	0	0	0	0	0	0	0	0	0	0	0	0	0	0	0	0	0	0	0	0	0	0	0.0006	0	0	0	0	0	0	0	0	0	0	0	0	0	0	0	0	0	0	0	0	0	0	0	0	0
100316	0	0	0	0	0	0	0	0	0	0	0	0	0	0	0	0	0	0	0	0	0	0	0	0	0	0	0	0	0	0	0	0	0	0	0	0	0	0	0	0	0	0	0	0	0	0	0	0	0
101682	0	0	0	0	0	0	0	0	0	0	0	0	0.0246	0	0	0	0	0	0	0	0	0	0	0	0	0	0	0	0	0	0.0004	0	0	0	0	0	0	0	0	0	0	0	0	0	0	0	0	0	0
101860	0	0	0	0	0	0	0	0	0	0	0	0.0002	0	0	0	0	0	0	0	0	0	0	0	0	0	0	0	0	0	0	0	0	0	0	0	0	0	0	0	0	0	0	0	0	0	0	0	0	0
102284	0	0	0	0	0	0	0	0	0	0	0	0	0	0	0	0	0	0	0	0	0.0036	0	0	0	0	0	0	0	0	0	0	0	0	0	0	0	0	0	0	0	0	0	0	0	0	0	0	0	0
102676	0	0	0	0	0	0	0	0	0	0	0	0	0	0	0	0	0	0	0	0	0	0	0	0	0	0	0	0	0	0	0	0	0	0	0	0.0002	0	0	0	0	0	0	0	0	0	0	0	0	0
102764	0	0	0	0	0	0	0	0	0	0	0	0	0	0	0	0	0.0006	0	0	0	0	0	0	0	0	0	0	0	0	0	0	0	0	0	0	0	0	0	0	0	0	0	0	0	0	0	0	0	0
103229	0	0	0	0	0	0	0.0006	0	0	0	0	0	0	0	0	0	0	0	0	0	0	0	0	0	0	0	0	0	0	0	0	0	0	0	0	0	0	0	0	0.0006	0	0	0.0006	0	0	0	0	0	0
103285	0	0	0	0	0	0	0	0	0	0	0	0	0.0002	0	0	0	0	0	0	0	0	0	0	0	0	0	0	0	0	0	0	0	0	0	0	0	0	0	0	0	0	0	0	0	0	0	0	0	0
103997	0.0002	0.0002	0.001	0	0.0156	0	0	0	0.0006	0	0.0036	0	0	0	0.0132	0	0	0	0	0.0048	0.0054	0.004	0	0	0	0	0	0.0002	0.0088	0	0.0008	0.0004	0	0	0	0.0024	0.0144	0.0014	0.0002	0.0012	0.0002	0	0.0006	0	0.0172	0.0034	0.0002	0	0.009
104129	0	0	0	0	0	0	0	0	0.0026	0	0	0	0	0	0	0	0	0	0	0	0	0	0	0	0	0	0	0	0	0	0	0	0	0	0	0	0	0	0	0	0	0	0	0	0	0	0	0	0
104135	0	0	0	0	0	0	0	0	0	0	0	0	0	0	0	0	0	0	0	0	0	0	0	0	0	0	0	0	0	0	0	0	0	0	0	0	0	0	0	0	0	0	0	0	0	0	0	0	0
104710	0	0	0	0	0	0	0	0	0	0	0	0	0	0	0	0	0	0	0	0	0	0	0	0	0	0	0	0	0	0	0	0	0	0	0.0012	0	0	0	0	0	0	0	0	0	0	0	0	0	0
105908	0	0	0	0	0	0	0	0	0	0	0	0	0	0	0	0	0	0	0	0	0	0	0	0	0	0	0	0	0	0	0	0	0	0	0	0	0	0	0	0	0	0	0	0	0	0	0	0	0
107506	0	0	0	0	0	0	0	0	0	0	0	0	0	0	0	0	0	0	0	0	0	0	0	0	0	0	0	0	0	0	0	0	0	0	0	0	0	0	0	0	0	0	0	0	0	0	0	0	0
108921	0	0	0	0	0	0	0	0	0	0	0	0	0	0	0	0	0	0	0	0	0	0	0	0	0.0002	0	0	0	0	0	0	0	0	0	0	0	0	0	0	0	0	0	0	0	0	0	0	0	0
109591	0	0	0	0	0	0	0	0	0	0	0	0	0	0	0.0014	0	0	0	0	0	0	0	0	0	0	0	0	0	0	0	0	0	0	0	0	0	0	0	0	0	0	0	0	0	0	0	0	0	0
109663	0	0	0	0	0	0	0	0	0	0	0	0	0	0	0	0	0	0	0	0	0	0	0	0.0004	0	0	0	0	0	0	0	0	0	0	0	0	0	0	0	0	0	0	0	0	0	0	0	0	0
110450	0.0014	0	0	0	0	0	0	0	0	0	0	0	0	0	0	0	0	0	0	0	0	0	0	0	0	0.0024	0	0	0	0	0	0	0	0	0	0	0	0	0	0.0006	0	0	0	0	0	0	0	0	0
112057	0	0	0	0	0	0	0	0	0.0004	0	0	0	0	0	0	0	0	0	0	0	0	0	0	0	0	0	0	0	0	0	0	0	0	0	0	0	0	0	0	0	0	0	0	0	0	0	0	0	0
112239	0	0	0	0	0	0	0	0	0	0	0	0	0	0	0.0018	0	0	0	0	0	0	0	0	0	0	0	0	0	0	0	0	0	0	0	0	0	0	0	0	0	0	0	0	0	0	0	0	0	0
112983	0	0	0	0	0	0	0	0	0	0	0	0	0	0	0	0	0	0	0	0	0	0	0	0	0	0	0	0	0	0	0	0	0	0	0	0	0	0	0	0	0	0	0	0	0	0	0	0	0
113341	0	0	0	0	0	0.0002	0	0	0	0	0	0	0	0	0	0	0	0	0	0	0	0	0	0	0	0	0	0	0	0	0	0	0	0	0	0	0	0	0	0	0	0	0	0	0	0	0	0	0
114186	0	0	0	0	0	0	0	0	0	0	0	0	0	0	0	0	0	0	0	0	0	0	0	0	0	0	0	0	0	0	0	0	0.0058	0	0	0	0	0	0	0	0	0	0	0	0	0	0	0	0
119010	0	0	0	0	0	0	0	0	0	0	0	0	0	0	0	0	0	0	0	0	0	0	0	0	0.0006	0	0	0	0	0	0	0	0	0	0	0	0	0	0	0	0	0	0	0	0	0	0	0	0
128109	0	0	0	0	0	0	0	0	0	0	0	0	0	0	0	0	0	0	0	0	0	0	0	0	0	0	0	0	0	0	0	0	0	0	0	0	0	0	0	0	0	0	0	0	0	0	0	0	0
128637	0	0	0	0	0	0	0	0	0	0	0	0	0	0	0	0	0	0	0	0	0	0	0	0.0002	0	0	0	0	0	0	0	0	0	0	0	0	0	0	0	0	0	0	0	0	0	0	0	0	0
130703	0	0	0	0	0	0.0046	0	0	0	0	0	0	0	0	0	0	0	0	0	0	0	0	0	0	0	0	0	0	0	0	0	0	0	0	0	0	0	0	0	0	0	0	0	0	0	0	0	0	0
132220	0	0	0	0	0	0	0	0	0.0008	0	0	0	0	0	0	0	0	0	0	0	0.0018	0	0	0	0	0	0	0	0	0	0	0	0	0	0	0	0	0	0	0	0	0	0	0	0	0	0	0	0
132798	0	0	0	0	0	0	0	0	0	0	0	0	0	0	0	0	0	0	0	0	0	0	0	0	0	0	0	0	0	0	0	0	0	0	0	0	0	0	0	0	0	0	0	0	0	0	0	0	0
134564	0	0	0	0	0	0	0	0	0	0	0	0	0	0	0	0	0	0	0	0	0	0	0	0	0	0	0	0	0	0	0	0	0	0	0	0	0	0	0	0	0	0	0	0	0	0	0	0	0
135393	0	0	0.0012	0	0	0	0	0	0	0	0	0	0	0	0	0	0	0	0.0002	0	0	0	0	0	0	0	0	0	0	0	0	0	0.0002	0.0008	0	0	0	0	0	0.0002	0	0	0	0	0	0	0	0	0
136283	0	0	0	0	0	0	0	0	0	0	0	0	0	0	0	0	0	0	0	0	0	0	0	0	0	0	0	0	0	0	0	0	0	0	0	0	0	0	0	0	0	0	0	0	0.0002	0	0	0	0
136502	0	0	0	0	0	0	0	0	0	0	0	0	0	0	0	0	0	0	0	0	0.0002	0	0	0	0	0	0	0	0	0	0	0	0	0	0	0	0	0	0	0	0	0	0	0	0	0	0	0	0
137848	0	0	0	0	0	0	0	0	0	0	0	0	0	0	0	0	0	0	0	0	0	0	0	0	0	0	0	0	0	0	0	0	0	0	0	0	0	0	0	0	0	0	0	0	0	0	0	0	0
142110	0	0	0	0	0	0	0.0108	0	0	0	0	0	0	0	0	0	0	0	0	0	0	0	0	0	0	0	0	0	0	0	0.0076	0	0	0	0	0	0	0	0	0	0	0	0	0	0	0	0	0	0
142266	0	0	0	0	0	0	0	0	0	0	0	0	0	0	0.0004	0	0	0	0	0	0	0	0	0	0	0	0	0	0	0	0	0	0	0	0	0	0	0	0	0	0	0	0	0	0	0	0	0	0
143101	0	0	0	0	0	0	0	0	0	0	0	0	0	0	0	0	0	0	0	0	0	0	0	0	0	0	0	0	0	0	0	0	0	0	0	0	0	0	0	0	0	0	0	0	0	0	0	0	0
143201	0	0	0	0	0	0	0	0	0	0	0	0	0	0	0	0	0	0	0	0	0	0	0	0	0	0	0	0	0	0	0	0	0	0	0	0	0	0	0	0	0	0	0	0	0	0	0	0	0
146880	0	0	0	0	0	0	0	0	0	0	0	0	0	0	0	0	0	0	0	0	0	0	0	0	0.0002	0	0	0	0	0	0	0	0	0	0	0	0	0	0	0.0012	0	0	0	0	0	0	0	0	0.0004
148041	0	0	0	0	0	0	0	0.0014	0	0	0	0	0	0	0	0	0	0	0	0	0	0	0	0	0	0	0	0	0	0	0	0	0	0	0	0	0	0	0	0	0	0	0	0	0	0	0	0	0
148626	0	0	0	0	0	0	0	0	0	0	0	0	0	0	0	0	0	0	0	0	0	0	0	0	0	0	0	0	0	0	0	0	0	0	0	0	0	0	0	0	0	0	0	0	0	0	0.0074	0	0
149448	0	0	0	0	0	0	0	0	0	0	0	0	0	0	0	0	0	0	0	0	0	0	0	0	0	0	0	0	0	0	0	0	0	0	0	0	0	0	0	0	0.0004	0	0	0	0	0	0	0	0
150619	0.0008	0	0	0	0	0	0	0	0	0	0	0	0	0	0	0	0.0002	0	0	0	0	0	0	0	0	0	0	0	0	0	0	0	0	0	0	0	0	0	0	0	0	0	0	0	0.0002	0	0	0	0
153559	0	0	0	0	0	0	0.0012	0	0	0	0	0	0	0	0	0	0	0	0	0	0	0	0	0	0	0	0	0	0	0	0	0	0	0	0	0	0	0	0	0	0	0	0	0	0	0	0	0	0
154513	0	0	0	0	0	0	0	0	0	0	0	0	0	0	0	0	0	0	0	0	0	0	0	0	0	0	0	0	0	0	0	0	0	0	0	0	0	0	0	0	0	0	0	0	0	0	0	0	0
154606	0	0.0004	0	0	0	0	0	0	0	0	0	0	0	0	0	0	0	0	0	0	0	0	0	0	0	0	0	0	0	0	0	0	0	0	0	0	0	0	0	0	0	0	0	0	0	0	0	0	0
154635	0	0	0	0	0	0	0	0	0	0	0	0	0	0	0	0	0	0	0	0	0	0	0	0	0	0	0	0	0	0	0	0	0	0	0	0	0	0	0	0	0	0	0	0	0	0	0	0	0
156616	0	0	0	0	0	0	0	0	0	0	0	0	0	0.0002	0	0	0	0	0	0	0	0	0	0	0	0	0	0	0	0	0	0	0	0	0	0	0	0	0	0	0	0	0	0	0	0	0	0	0
157276	0	0	0	0	0	0	0	0	0	0	0	0	0	0	0	0	0	0	0	0	0	0	0	0	0	0	0	0	0	0	0	0	0	0	0	0	0	0	0	0	0	0	0	0	0	0	0	0	0
157299	0	0	0	0	0	0	0	0	0	0	0	0	0	0	0	0	0	0	0	0	0	0	0	0	0	0	0	0	0	0	0	0	0	0	0	0	0	0	0	0	0	0	0	0	0	0	0	0	0
158564	0	0	0.0002	0	0	0.0002	0	0	0	0	0	0	0	0	0	0	0	0	0	0	0	0	0	0	0	0	0	0	0	0	0	0	0	0	0	0	0	0	0	0.0002	0	0	0	0	0	0	0	0	0
158859	0	0	0	0	0	0	0	0	0	0	0	0	0	0	0	0	0	0	0	0	0	0	0	0	0	0	0	0	0	0	0	0	0	0	0	0	0	0	0	0	0	0	0	0	0	0	0	0	0
159299	0	0	0	0	0	0	0	0	0	0	0	0	0	0	0	0	0	0	0	0	0	0	0	0	0	0	0	0	0	0.0018	0	0	0	0	0	0	0	0	0	0	0	0	0	0	0	0	0	0	0
159805	0	0	0	0	0	0	0	0	0	0	0	0	0	0	0	0	0	0	0.0002	0	0	0	0	0	0	0	0	0	0	0	0	0	0	0	0	0	0	0	0	0	0	0	0	0	0	0	0	0	0
161507	0	0	0	0	0	0	0	0	0	0	0	0	0	0	0	0	0	0	0	0	0	0	0	0	0	0	0	0	0	0	0	0	0	0	0	0.009	0	0	0	0	0	0	0	0	0	0	0	0	0
161587	0	0	0	0	0	0	0	0	0	0	0	0	0	0	0	0	0	0	0	0	0	0	0	0	0	0	0	0	0	0	0	0	0	0.0014	0	0	0	0	0	0	0	0	0	0	0	0	0	0	0
162188	0	0	0.0008	0	0	0	0	0	0	0	0	0	0	0	0	0	0	0	0	0	0	0	0	0	0	0	0	0	0	0	0	0	0	0	0	0	0	0	0	0	0	0	0	0	0	0.012	0	0	0
165771	0	0	0	0	0	0	0	0	0	0	0	0	0	0	0	0	0	0	0	0	0	0	0	0	0	0	0	0	0	0	0	0	0	0	0	0	0	0	0	0	0	0	0	0	0	0	0	0	0
166372	0	0	0	0	0	0	0	0	0	0	0	0	0	0	0	0	0	0	0	0	0	0	0	0	0	0	0	0	0	0	0	0	0	0	0	0	0	0	0	0	0.0004	0	0	0	0	0	0	0	0
166591	0	0	0	0	0	0	0	0	0	0	0	0	0	0	0	0	0	0	0	0	0	0	0	0	0	0	0	0	0	0	0	0	0	0	0	0	0	0	0	0	0	0	0	0	0	0	0	0	0
168194	0	0	0	0	0	0	0	0	0	0	0	0	0	0	0	0	0	0	0	0	0	0	0	0	0	0	0	0	0	0	0	0	0	0	0	0	0	0	0	0	0	0	0	0	0	0	0	0	0
172911	0	0	0	0	0	0	0	0	0	0	0.0016	0	0	0	0	0	0	0	0	0	0	0	0	0	0	0.007	0	0	0	0	0	0	0	0.002	0	0	0	0	0	0	0	0	0	0	0	0	0	0	0
173476	0	0	0	0	0	0	0	0	0	0	0	0	0	0	0	0	0	0	0	0	0	0	0	0	0	0	0	0	0	0	0	0	0	0	0	0	0	0	0	0.0002	0.0016	0	0	0	0	0	0	0	0
175954	0	0	0	0	0	0	0	0	0	0	0	0	0	0	0	0	0	0	0	0	0	0	0	0	0	0	0	0	0	0	0	0	0	0	0	0	0	0	0	0	0	0	0	0	0	0	0	0	0
176838	0	0	0	0	0	0	0	0	0	0	0	0	0	0	0	0	0	0	0	0	0	0	0	0	0	0	0	0.0004	0	0	0	0	0	0	0	0	0	0	0	0	0	0	0	0	0	0	0	0	0
177394	0	0	0	0	0	0	0	0	0	0	0	0	0.0004	0	0	0	0	0	0	0	0	0	0	0	0	0	0	0	0	0	0	0	0	0	0	0	0	0	0	0	0	0	0	0	0	0	0	0	0
177773	0	0	0.002	0	0.001	0	0	0	0	0	0	0	0	0	0	0	0	0	0	0	0	0	0	0	0	0.0122	0	0	0	0	0	0	0	0	0	0	0	0	0	0	0	0	0	0	0	0	0	0	0
178759	0	0	0	0	0	0	0	0	0	0	0	0	0.0014	0	0	0	0	0	0	0	0	0	0	0	0	0	0	0	0	0.0016	0.0136	0	0	0	0	0	0	0	0	0	0	0	0	0	0	0	0	0	0
179806	0	0.0002	0	0	0	0	0	0	0	0	0	0	0.0002	0	0	0	0	0	0	0	0.0014	0	0	0	0	0	0	0	0	0	0	0	0	0	0	0	0	0	0	0	0	0	0.0006	0	0.0016	0	0	0	0
180363	0	0	0	0	0	0	0	0	0	0	0	0	0	0	0	0	0	0	0	0	0	0	0	0	0	0	0	0	0	0	0	0	0	0	0	0	0	0	0	0	0	0	0	0	0	0	0	0	0
180752	0	0	0	0	0	0	0	0	0	0	0	0	0	0	0	0	0	0	0	0	0	0	0	0	0	0	0	0	0	0	0.0004	0	0	0	0	0	0	0	0	0	0	0	0	0	0	0	0	0	0
184685	0	0	0	0	0	0	0	0	0	0	0	0	0	0	0	0	0	0	0	0	0	0	0	0	0	0	0	0	0	0	0	0	0	0	0	0	0	0	0.0002	0	0	0	0	0	0	0	0	0	0
187815	0	0	0	0	0	0	0	0	0	0	0	0	0	0	0	0	0	0	0	0	0	0	0	0	0	0	0	0	0	0	0	0	0	0	0	0	0	0	0	0	0	0	0	0	0	0	0	0	0
189873	0	0	0	0	0	0.0014	0	0	0	0	0	0	0	0	0	0	0	0	0	0	0	0	0	0	0	0.0002	0	0	0	0	0	0	0	0	0	0	0	0	0	0	0	0	0	0	0	0	0.0002	0	0
193970	0	0	0	0	0	0	0	0	0	0	0	0	0	0	0	0	0	0	0	0	0	0	0	0	0	0	0	0	0	0	0	0	0	0	0	0	0	0	0	0	0	0	0	0	0	0	0	0	0
194772	0	0	0	0	0	0	0	0	0	0	0	0	0	0	0	0	0	0	0	0	0.0002	0	0	0	0	0	0	0	0	0	0	0	0	0	0	0	0	0	0	0	0	0	0	0	0	0	0	0	0
199229	0	0	0	0	0	0	0	0	0	0	0	0	0	0	0	0	0	0	0	0	0	0	0	0	0	0	0	0	0	0	0	0	0	0	0	0	0	0	0	0	0	0	0	0	0	0	0	0	0
199654	0	0	0	0	0	0	0	0	0	0	0	0	0	0	0	0	0	0	0	0	0	0	0	0	0	0	0	0	0	0	0	0	0	0	0	0	0	0	0	0.0004	0	0	0	0	0	0	0	0	0
200370	0	0	0	0	0	0	0	0	0.0006	0	0	0	0	0	0	0	0	0	0	0	0	0	0	0	0	0	0	0	0	0	0	0	0	0	0	0	0	0	0	0	0	0	0	0	0	0	0	0	0
202055	0	0	0	0	0	0	0	0	0	0	0	0	0	0	0	0	0	0	0	0	0	0	0	0	0	0	0	0	0	0	0	0	0	0	0	0	0	0	0	0	0	0	0	0	0	0	0	0	0
202224	0	0	0	0	0	0	0	0	0	0	0	0	0	0	0	0	0	0	0	0	0	0	0	0.0002	0	0	0	0	0	0	0	0	0	0	0	0	0	0	0	0	0	0	0	0	0	0	0	0	0
203358	0	0	0	0	0	0	0	0	0	0	0	0	0	0	0	0	0	0	0	0.0006	0	0	0	0	0	0	0	0	0	0	0	0	0	0	0	0	0	0	0	0	0	0	0	0	0	0	0	0	0
204816	0	0	0	0	0	0	0	0	0	0	0	0	0	0	0	0	0	0	0	0	0.0002	0	0	0	0	0	0	0	0	0	0	0	0	0	0	0	0	0	0	0	0	0	0	0	0	0	0	0	0
205523	0	0	0	0	0	0	0	0.0006	0	0	0	0	0	0	0	0	0	0	0	0	0.0002	0	0	0	0	0	0	0	0	0	0	0	0	0	0	0	0	0	0	0	0	0	0	0	0	0	0	0.0014	0
208234	0	0	0	0	0	0	0	0	0	0	0	0	0	0	0	0	0	0	0	0	0	0	0	0	0	0	0	0	0	0	0	0	0	0	0	0	0	0	0	0	0	0	0	0	0	0	0	0	0
208982	0	0	0	0	0	0	0	0	0.0002	0	0	0	0	0	0	0	0	0	0	0	0	0	0	0	0	0	0	0	0	0	0	0	0	0	0	0	0	0	0	0	0	0	0	0	0	0	0	0	0
209237	0	0	0	0	0	0	0	0	0	0	0	0	0	0	0	0	0	0	0	0	0	0	0	0	0	0	0	0	0	0	0	0	0	0	0	0	0	0	0	0	0	0	0	0	0	0	0	0	0
210576	0	0	0	0	0	0	0	0	0	0	0	0	0	0	0	0	0	0	0	0	0	0	0	0	0	0	0	0	0	0	0	0	0	0	0	0	0	0	0	0	0	0	0	0	0	0	0	0	0
211188	0	0	0	0	0	0.0024	0	0	0	0	0	0	0	0	0	0	0	0	0	0	0	0	0	0	0	0	0	0	0	0	0	0	0	0	0	0	0	0	0	0	0	0	0	0	0	0	0	0	0
215689	0	0	0	0	0	0	0	0	0	0	0	0	0	0	0	0	0	0	0	0	0	0	0	0	0	0	0.002	0	0	0	0	0	0	0	0	0	0	0	0	0	0	0	0	0	0	0	0	0	0
217881	0	0	0	0	0	0	0	0	0.0008	0.0002	0	0	0	0	0	0	0	0	0	0	0	0	0.0002	0	0	0	0.0002	0	0.0038	0.0002	0.002	0	0	0	0	0	0	0	0	0	0	0	0	0	0	0	0	0	0
218235	0	0	0	0	0	0.0006	0	0	0	0	0	0	0	0	0	0	0	0	0	0	0	0	0	0	0	0	0	0	0	0	0	0	0	0	0	0	0	0	0	0	0	0	0	0	0	0	0	0	0
221771	0	0	0	0	0	0	0	0	0.0074	0	0	0	0	0	0	0	0	0	0	0	0	0	0	0	0	0	0	0	0	0	0	0	0	0	0	0	0	0	0	0	0	0	0	0	0	0	0	0	0
222176	0	0	0	0	0	0	0	0	0	0	0	0	0	0	0	0	0	0	0	0	0	0.0002	0	0	0	0	0	0	0	0	0	0	0	0	0	0	0	0	0	0	0	0	0	0	0	0	0	0	0
222343	0	0.0022	0	0	0	0	0	0	0	0	0	0	0	0	0	0	0	0	0	0	0	0	0	0	0	0	0	0	0	0	0	0	0	0	0	0	0	0	0	0	0	0	0	0	0	0	0	0	0
224138	0	0	0	0	0	0	0	0	0	0	0	0	0.0006	0	0	0	0	0	0	0	0	0	0	0	0	0	0	0	0	0	0	0	0	0	0	0	0	0	0	0	0	0	0	0	0	0	0	0	0
224503	0	0	0	0	0	0	0	0	0	0	0	0	0	0	0	0	0	0	0	0	0	0	0	0	0	0	0	0	0	0	0	0	0	0	0	0	0	0	0	0	0	0	0	0	0	0	0	0	0
225145	0	0	0	0	0	0	0	0	0	0	0	0	0	0	0.0006	0	0	0	0	0	0	0	0	0	0	0	0	0	0	0	0	0	0	0	0	0	0	0	0	0	0	0	0	0	0	0	0	0	0
227273	0	0	0	0	0	0	0	0	0	0	0	0	0	0	0	0	0	0	0	0	0	0	0	0.0018	0	0	0	0	0	0	0	0	0	0	0	0	0	0	0	0	0	0	0	0	0	0	0	0	0
229009	0.0002	0	0	0	0	0	0	0	0	0	0	0	0	0	0	0	0	0	0	0	0	0	0	0	0	0	0	0	0	0	0	0	0	0	0	0	0	0	0	0	0	0	0	0	0	0	0	0	0
229118	0	0	0	0	0	0	0	0	0.0002	0	0	0	0	0	0	0	0	0	0	0	0	0	0	0	0	0	0	0	0	0	0	0	0	0	0	0	0	0	0	0	0	0	0	0	0	0	0	0	0
232541	0	0	0	0	0	0	0	0	0	0	0	0	0	0	0	0	0	0	0	0	0	0	0	0	0	0	0	0	0	0	0	0	0	0	0	0	0	0	0	0	0	0	0	0	0	0	0	0	0
238607	0	0	0	0	0	0	0	0	0	0	0	0	0	0	0	0	0	0	0	0	0	0	0	0	0	0	0	0	0	0	0	0	0	0	0	0	0	0	0	0	0	0	0	0	0	0	0	0	0
239147	0	0	0.0002	0	0	0	0.0002	0	0.0008	0	0	0.0004	0	0	0.0004	0	0	0	0	0	0	0	0	0	0	0	0	0	0	0	0	0	0	0	0	0.0004	0	0	0	0	0	0	0	0	0	0.0004	0	0	0
239758	0	0	0	0	0	0	0	0	0	0	0	0	0	0	0	0	0	0	0	0	0	0	0	0	0	0	0	0	0	0	0	0	0	0	0	0	0	0	0	0	0	0	0	0	0	0	0	0	0
241614	0	0	0	0	0	0	0	0	0	0	0	0	0	0	0	0	0	0	0	0	0	0	0	0	0	0	0	0	0	0	0	0	0	0	0	0	0	0	0	0	0.0006	0	0	0	0	0	0	0	0
241659	0	0	0	0	0	0	0	0	0	0	0	0	0	0	0	0	0	0	0	0	0	0	0	0	0	0	0	0	0	0	0	0	0	0	0	0	0	0	0	0	0	0	0	0	0	0	0	0	0
242318	0	0	0	0	0	0	0	0	0	0	0	0	0	0	0	0	0	0	0	0	0.0004	0	0	0	0	0	0	0	0	0	0	0	0	0	0	0	0	0	0	0	0	0	0	0	0	0	0	0	0
243181	0	0	0	0	0	0.01	0	0	0	0	0	0	0	0	0	0	0	0	0	0	0	0	0	0	0	0	0	0	0	0	0	0	0	0	0	0	0	0	0	0	0	0	0	0	0	0	0	0	0
244000	0	0	0.0002	0	0	0	0	0	0	0	0	0	0	0	0	0	0	0	0	0	0	0.0002	0	0	0	0	0	0	0	0	0	0	0	0	0	0	0	0	0	0	0	0	0	0	0	0	0	0	0
244559	0.0012	0.0006	0	0	0	0	0	0	0	0	0	0	0	0	0	0	0	0	0	0	0	0	0	0	0	0	0	0	0	0	0	0	0	0	0	0	0	0	0	0	0	0	0	0	0	0	0	0	0
245029	0	0	0.0006	0	0	0	0	0	0	0	0	0	0	0	0	0	0	0	0	0	0	0	0	0	0	0	0	0	0	0	0	0	0	0	0	0	0	0	0	0	0	0	0	0	0	0	0	0	0
246054	0	0	0	0	0	0	0	0	0	0	0	0	0	0	0	0	0	0	0	0	0	0	0	0	0	0	0	0	0	0	0	0	0	0	0	0	0	0	0	0	0	0	0	0	0	0	0	0	0
247055	0.001	0	0	0	0	0	0	0	0	0	0	0	0	0	0	0	0	0	0	0	0	0	0	0	0	0	0	0	0	0	0	0	0	0	0	0	0	0	0	0	0	0	0	0	0	0	0	0	0
248170	0	0	0	0	0	0.0008	0	0	0	0	0	0	0	0	0	0	0	0	0	0	0	0	0	0	0	0	0	0	0	0	0	0	0	0	0	0	0	0	0	0	0	0	0	0	0	0	0	0	0
248172	0	0	0	0	0	0	0	0	0	0	0	0	0	0	0	0	0	0	0	0	0	0	0	0	0	0	0	0	0	0	0	0	0	0	0	0	0	0	0	0	0.0002	0	0	0	0	0	0	0	0
249359	0	0	0	0	0.0002	0	0	0	0	0	0	0	0	0	0	0	0	0	0	0	0	0	0	0	0	0	0	0	0	0	0	0	0	0	0	0	0	0	0	0	0	0	0	0	0	0	0	0	0
250148	0	0	0	0	0	0	0	0	0	0	0	0	0	0	0	0	0	0	0	0	0	0	0	0	0	0	0	0	0	0	0	0	0	0	0	0	0	0	0	0	0	0	0	0	0	0	0	0	0
250572	0	0	0	0	0	0.0012	0	0	0	0	0	0	0	0	0	0	0	0	0	0	0	0	0	0	0	0	0	0	0	0	0	0	0	0	0	0	0	0	0	0	0	0	0	0	0	0	0	0	0
250910	0	0	0	0	0	0	0	0	0	0	0	0	0	0	0	0	0	0	0	0	0	0	0	0	0	0	0	0	0	0	0	0.001	0	0	0	0	0	0	0	0	0	0	0	0	0	0	0	0	0
251539	0	0.0002	0	0	0	0	0	0	0	0	0	0	0	0	0	0	0	0	0	0	0	0	0	0	0	0	0	0	0	0	0	0	0	0	0	0	0	0	0	0	0	0	0	0	0	0	0	0	0
251628	0	0	0	0	0	0	0	0	0	0	0	0	0	0	0	0	0	0	0	0	0	0	0	0	0	0	0	0	0	0	0	0	0	0	0	0	0	0	0	0.0032	0	0	0	0	0	0	0	0	0
251702	0	0	0	0	0	0	0	0	0	0	0	0	0	0	0	0	0	0	0	0	0	0	0	0	0	0	0	0	0	0	0	0	0	0	0	0	0	0	0	0	0	0	0	0	0	0	0	0	0.0024
251965	0	0	0	0	0	0	0	0	0	0	0	0	0	0	0	0	0	0	0	0	0	0	0	0	0	0	0	0	0	0	0	0	0	0	0	0	0	0	0	0	0	0	0	0	0	0	0.0002	0	0
252006	0	0	0	0	0	0	0	0	0	0	0	0	0	0	0	0	0	0	0	0	0	0	0	0	0	0	0	0	0	0	0	0	0	0	0	0	0	0	0	0	0	0	0	0.0002	0	0	0	0	0
252547	0	0	0	0	0	0	0	0	0	0	0	0	0	0	0	0	0	0	0	0	0	0	0	0	0	0	0	0	0	0	0	0	0	0	0	0	0	0	0	0	0	0	0	0	0	0	0	0	0
253126	0	0	0	0	0	0	0	0	0	0	0	0	0	0	0	0	0	0	0	0	0	0	0	0	0	0	0	0	0	0	0	0	0.0002	0	0	0	0	0	0	0	0	0	0	0	0	0	0	0	0
253403	0	0	0	0	0	0	0	0	0	0	0	0	0	0	0	0	0	0	0	0	0	0	0	0	0	0	0	0.0002	0	0	0	0	0	0	0	0	0	0	0	0	0	0	0	0	0	0	0	0	0
255643	0	0.0004	0	0	0	0	0	0	0	0	0.0022	0	0	0	0	0	0	0	0	0	0	0	0	0	0	0	0	0	0	0	0	0	0	0	0	0	0	0	0	0	0	0	0	0	0	0	0	0	0
255657	0	0	0	0	0	0	0	0	0	0	0	0	0	0	0	0	0	0	0	0	0	0	0	0	0	0	0	0	0	0	0	0	0	0	0	0	0	0	0	0	0	0	0	0	0	0	0	0	0.0002
256106	0	0	0	0	0	0.0008	0	0	0	0	0	0	0	0	0	0	0	0	0	0	0	0	0	0	0	0	0	0	0	0	0	0	0	0	0	0	0	0	0	0	0	0	0	0	0	0	0	0	0
256432	0	0	0	0	0	0	0	0	0	0	0	0	0	0	0	0	0	0	0	0	0	0	0	0	0	0	0	0	0	0	0	0	0	0	0	0	0	0	0	0	0	0	0	0	0	0	0	0	0
256579	0	0	0	0	0	0	0	0	0	0	0	0	0	0	0	0	0	0	0	0	0	0	0	0	0	0	0	0	0	0	0	0	0	0	0	0	0	0	0	0	0	0	0	0	0	0	0	0	0
256685	0	0	0	0	0	0	0	0	0	0	0	0	0	0	0	0	0	0	0	0	0.002	0	0	0	0	0	0	0	0	0	0	0	0	0	0	0	0	0	0	0	0	0	0	0	0	0	0	0	0
259258	0	0	0	0	0	0	0	0	0.0002	0	0	0	0	0	0	0	0	0	0	0	0	0	0	0	0	0	0	0	0	0	0	0	0	0	0	0	0	0	0	0	0	0	0	0	0	0	0	0	0
259732	0	0	0	0	0	0	0	0	0	0	0	0	0	0	0	0	0	0	0	0	0	0	0	0	0	0	0	0	0	0	0	0	0	0	0	0	0	0	0	0	0	0	0	0	0	0	0	0	0
259898	0	0.0012	0	0	0	0	0	0	0	0	0	0.002	0	0	0	0	0	0	0	0	0.0014	0.0004	0	0	0	0.0004	0	0	0	0	0	0	0	0.0004	0	0	0	0	0	0	0	0	0	0	0.005	0	0	0	0
261386	0	0	0	0	0	0	0	0	0	0	0	0	0	0	0	0	0	0	0	0	0	0	0	0	0	0	0	0	0	0	0	0	0	0	0	0	0	0	0	0	0	0	0	0	0	0	0	0	0
262857	0	0	0	0	0	0	0	0	0	0	0	0	0	0	0	0	0	0	0	0	0	0	0	0	0	0	0	0	0	0	0	0	0	0	0.0024	0	0	0	0	0	0	0	0	0	0	0	0	0	0
263809	0	0	0	0	0	0	0	0	0	0	0	0	0	0	0	0	0	0	0	0	0	0	0	0	0	0	0	0	0.0002	0	0	0	0	0	0	0	0	0	0	0	0	0	0	0	0	0	0	0	0
265790	0	0	0	0	0	0	0	0	0	0	0	0	0	0	0	0	0	0	0	0	0	0	0	0	0	0	0	0	0	0	0	0	0	0	0	0	0	0	0	0	0	0	0	0	0	0	0	0	0
267491	0	0	0	0.0002	0	0	0	0	0	0	0	0	0	0	0	0	0	0	0	0	0	0	0	0	0	0	0	0	0	0	0	0	0	0	0	0	0	0	0	0	0	0	0	0	0	0	0	0	0
270229	0	0	0	0	0	0	0	0	0	0	0	0	0	0	0	0	0	0	0	0	0	0	0	0	0	0	0	0	0	0	0	0	0	0	0	0	0	0	0	0	0	0	0	0	0	0	0	0	0.0002
271943	0	0	0	0	0	0	0	0	0	0	0	0	0	0	0	0	0	0	0	0	0	0	0	0	0	0	0	0	0	0	0	0	0	0	0	0	0.0022	0	0	0	0	0	0	0	0	0	0	0	0
273717	0	0	0	0	0	0	0	0	0	0	0	0	0.0002	0	0	0	0	0	0	0	0	0	0	0	0	0	0	0	0	0	0	0	0	0	0	0	0	0	0	0	0	0	0	0	0	0	0	0	0
284592	0	0	0	0	0	0	0	0	0	0	0	0	0	0	0	0	0	0	0	0	0	0	0	0	0	0	0	0	0	0	0	0	0	0	0	0	0	0	0	0	0	0	0	0	0	0	0	0	0
285456	0	0	0	0	0	0	0	0	0	0	0	0	0	0	0	0	0	0	0	0	0	0	0	0	0	0	0	0	0	0	0	0	0	0	0	0.0066	0	0	0	0	0	0	0	0	0	0	0	0	0
289216	0	0	0	0	0	0	0	0	0	0	0	0	0	0	0	0	0	0	0	0	0	0	0	0	0	0	0	0	0	0	0	0	0	0	0	0	0	0	0	0	0	0	0	0	0	0	0	0	0
294324	0	0	0	0	0	0	0	0	0	0	0	0	0	0	0	0	0	0	0	0	0	0	0	0	0	0	0.0008	0	0	0	0	0	0	0	0	0	0	0	0	0	0	0	0	0	0	0	0	0	0
295166	0	0	0	0	0	0	0	0	0	0	0	0	0	0	0	0	0	0	0	0	0	0	0	0	0	0	0	0	0	0	0	0	0	0.0002	0	0	0	0	0	0	0	0	0	0	0	0	0	0	0
297371	0	0	0	0	0	0	0	0	0	0	0	0	0	0	0	0	0	0	0	0	0	0.001	0	0	0	0	0	0	0	0	0	0	0	0	0	0	0	0	0	0	0	0	0	0	0	0	0	0	0
302718	0	0.0004	0	0	0	0	0	0	0	0	0	0	0	0	0	0	0	0	0	0	0	0	0	0	0	0	0	0	0	0	0	0	0	0	0	0	0	0	0	0	0	0	0	0	0	0	0	0	0
303554	0	0	0	0	0	0	0	0	0	0	0	0	0	0	0	0	0	0	0	0	0	0	0	0	0	0	0	0	0	0	0	0	0	0	0	0.0076	0	0	0	0	0	0	0	0	0	0	0	0	0
304006	0	0	0	0	0	0	0	0	0	0	0	0	0	0	0	0	0	0	0	0	0	0	0	0	0	0	0	0	0	0	0	0	0	0	0	0	0	0	0	0	0	0	0	0	0	0	0	0	0
306708	0	0	0	0	0	0.0028	0	0	0	0	0	0	0	0	0	0	0	0	0	0	0	0	0	0	0	0	0	0.0002	0	0	0	0	0	0	0	0	0	0	0	0	0	0	0	0	0	0	0	0	0
306816	0	0	0	0	0	0	0	0	0	0	0	0	0	0	0	0	0	0	0	0	0	0	0	0	0	0	0	0	0	0	0	0	0	0	0.0004	0	0	0	0	0	0	0	0	0	0	0	0	0	0
307846	0	0	0	0	0	0	0	0	0	0	0	0	0	0	0	0	0	0	0	0	0.0002	0	0	0	0	0	0	0	0	0	0	0	0	0	0	0	0	0	0	0	0	0	0	0	0	0	0	0	0
309683	0.0006	0	0	0	0	0	0	0	0	0	0	0	0	0	0	0	0	0	0	0	0	0	0	0	0	0	0	0	0	0	0	0	0	0	0	0	0	0	0	0	0	0	0	0	0	0	0	0	0
311934	0	0	0	0	0	0	0	0	0	0	0	0	0	0	0	0	0	0	0	0	0	0	0	0	0	0	0	0	0	0.0014	0	0	0	0	0	0	0	0	0	0	0	0	0	0	0	0	0	0	0
317451	0	0	0	0	0	0	0	0	0	0	0	0	0	0	0	0	0	0	0	0	0	0	0	0	0	0	0	0	0	0	0.0012	0	0	0	0	0	0	0	0	0	0	0	0	0	0	0	0	0	0
318633	0	0	0.0002	0	0	0	0	0	0	0	0	0	0	0	0	0	0	0	0	0	0	0	0	0	0	0	0	0	0	0	0	0	0	0	0	0	0	0	0	0	0	0	0	0	0	0	0	0	0
320974	0	0	0	0	0	0	0	0	0	0	0	0.003	0	0	0	0	0	0	0	0	0	0	0	0	0	0	0	0	0	0	0	0	0	0	0	0	0	0	0	0	0	0	0	0	0	0	0	0	0
321124	0	0	0	0	0	0	0	0	0	0	0	0	0	0	0	0	0	0	0	0	0	0	0	0	0	0	0	0	0	0	0	0	0	0	0	0	0	0	0	0	0	0	0	0	0	0	0	0	0
325609	0	0	0	0	0	0	0	0	0.0022	0	0	0	0	0	0	0	0	0	0	0	0	0	0	0	0	0	0	0	0	0	0	0	0	0	0	0	0	0	0	0	0	0	0	0	0	0	0	0	0
327271	0	0	0	0	0	0	0	0	0	0	0	0	0	0	0	0	0	0	0	0	0	0	0	0	0	0	0	0	0	0	0	0	0	0	0	0	0	0	0	0	0	0	0	0	0	0	0	0	0
328135	0.0014	0	0	0	0	0	0	0	0	0	0	0	0	0	0	0	0	0	0	0	0	0	0	0	0	0	0	0	0	0	0	0	0	0	0	0	0	0	0	0	0	0	0	0	0	0.0002	0	0	0
329490	0	0	0	0	0	0	0.003	0	0	0	0	0	0	0	0	0	0	0	0	0	0	0	0	0	0	0	0	0	0	0	0	0	0	0	0	0	0	0	0	0	0	0	0	0	0	0	0	0	0
329759	0	0	0	0	0	0	0	0	0	0	0.0008	0	0	0	0	0	0	0	0	0	0.0002	0	0	0	0	0	0	0	0	0	0	0	0	0	0	0	0	0	0	0	0	0	0	0	0.0004	0	0	0	0
330662	0	0	0	0	0	0	0	0	0	0	0	0	0	0	0	0	0	0	0	0	0	0	0	0	0	0	0	0	0	0	0	0	0	0	0	0	0	0	0	0	0	0	0	0	0	0.0004	0	0	0
332958	0	0	0	0	0	0	0	0	0	0	0	0	0	0	0	0	0	0	0	0	0	0	0	0	0	0	0	0	0	0	0	0	0	0	0	0	0.001	0	0	0	0	0	0	0	0	0	0	0	0
336177	0	0	0	0	0	0	0	0	0	0	0	0	0	0	0	0	0	0	0	0	0	0	0	0	0	0	0	0	0	0	0	0	0	0	0	0	0	0	0	0	0	0	0	0	0	0	0	0	0
336852	0	0	0	0	0	0	0	0	0	0	0	0	0	0	0	0	0	0	0	0	0	0	0	0	0	0	0	0	0	0	0	0	0	0	0	0	0	0	0	0	0	0	0	0	0	0	0	0	0
337783	0	0	0	0	0	0	0	0	0	0	0	0	0	0	0	0	0	0	0	0	0	0	0	0	0	0	0	0	0	0	0	0	0	0	0	0	0	0	0	0	0.0002	0	0	0	0	0	0	0	0
337984	0	0	0	0	0	0	0	0	0	0	0	0	0	0	0	0	0	0	0	0	0	0	0	0	0	0	0	0	0	0	0	0	0	0	0	0	0	0	0	0	0	0	0	0	0	0	0	0	0
342017	0	0	0	0	0	0	0	0	0	0	0	0	0	0	0	0	0	0	0	0	0	0	0	0	0	0	0	0	0	0	0	0	0	0	0	0	0	0	0	0.0012	0	0	0	0	0	0	0	0	0
343620	0	0	0	0	0	0	0	0	0	0	0	0	0	0	0	0	0	0	0	0	0	0	0	0	0	0	0	0	0	0	0	0	0	0	0	0	0	0	0	0	0	0	0	0	0	0	0	0	0
346389	0	0	0	0	0	0	0	0	0	0	0	0.0002	0	0	0	0	0	0	0	0	0	0	0	0	0	0	0	0	0	0	0	0	0	0	0	0	0	0	0	0	0	0	0	0	0	0	0	0	0
347570	0	0	0	0	0	0	0	0	0	0	0	0	0	0	0	0	0	0	0	0	0	0	0	0	0	0	0	0	0	0	0	0	0	0	0	0	0	0	0	0	0	0	0	0	0	0	0	0	0
347704	0	0	0	0	0	0	0	0	0	0	0	0	0	0	0	0	0	0	0	0	0	0	0	0	0	0	0	0	0	0	0	0	0	0	0	0	0	0	0	0	0	0	0	0	0	0	0	0	0
351494	0	0	0	0	0	0	0	0	0	0	0	0	0	0	0	0	0	0	0	0	0	0	0	0	0	0.0002	0	0	0	0	0	0	0	0	0	0	0	0	0	0	0	0	0	0	0	0	0	0	0
352468	0	0	0	0	0	0	0	0	0	0	0	0	0	0	0	0	0	0	0	0	0	0	0	0	0	0	0	0	0	0	0	0	0	0	0	0	0	0	0	0	0	0	0	0	0	0	0	0	0
353494	0	0	0	0	0	0	0	0	0	0	0	0	0	0	0	0	0	0	0	0	0	0	0	0	0	0	0	0	0	0	0	0	0	0	0	0	0	0	0	0	0	0	0	0	0	0	0	0	0
354839	0	0	0	0	0	0	0	0	0	0	0	0	0	0	0	0	0	0	0	0	0	0	0	0	0	0	0	0	0	0	0	0	0	0	0	0	0	0	0	0	0	0	0	0	0	0	0	0	0
356589	0	0.0014	0.0002	0	0	0	0	0	0	0	0	0	0	0.0002	0	0	0	0	0	0	0	0	0	0	0	0	0	0	0	0	0.0002	0	0	0	0	0	0	0	0	0	0	0	0	0	0	0	0	0	0
356964	0	0	0	0	0	0	0	0	0	0	0	0	0	0	0	0	0	0	0	0	0	0	0	0	0	0.0002	0	0	0	0	0	0	0	0	0	0	0	0	0	0	0	0	0	0	0	0	0	0	0
362083	0	0	0	0	0	0	0	0	0	0	0	0	0	0.004	0	0	0	0	0	0	0	0	0	0	0	0	0	0	0	0	0	0	0	0	0	0	0	0	0	0	0	0	0	0	0	0	0	0	0
367951	0	0	0	0	0	0	0	0	0	0	0	0	0	0	0	0	0	0	0	0	0	0	0	0	0	0	0	0	0	0	0	0	0	0	0	0	0	0	0	0	0	0	0	0	0	0	0	0	0
370000	0	0	0	0	0	0	0	0	0	0	0	0	0.0002	0	0	0	0	0	0	0	0	0	0	0	0	0	0	0	0	0	0	0	0	0	0	0	0	0	0	0	0	0	0	0	0	0	0	0	0
373685	0	0	0	0	0	0	0	0	0	0	0	0	0.0002	0	0	0	0	0	0	0	0	0	0	0	0	0	0	0	0	0	0	0	0	0	0	0	0	0	0	0	0	0	0	0	0	0	0	0	0
384573	0	0	0	0	0	0	0	0	0	0	0	0	0	0	0	0	0	0	0	0	0	0	0	0	0	0	0	0	0	0	0	0	0	0	0	0	0	0	0	0	0	0	0	0	0	0	0	0	0
408093	0	0	0	0	0	0.0002	0	0	0	0	0	0	0	0	0	0	0	0	0	0	0	0	0	0	0	0	0	0	0	0	0	0	0	0	0	0	0	0	0	0	0	0	0	0	0	0	0	0	0
422295	0	0	0	0	0	0	0	0.0224	0	0	0	0	0	0	0	0	0	0	0	0	0	0	0	0	0	0	0	0	0	0	0	0	0	0	0	0	0	0	0	0	0	0	0	0	0	0	0	0	0
429048	0	0	0	0	0	0	0	0	0	0	0	0	0	0	0	0	0	0	0	0	0	0	0	0	0	0	0	0	0	0	0	0	0	0	0	0	0	0	0	0	0	0	0	0	0	0	0	0	0
430191	0	0	0	0	0	0	0	0	0	0	0	0	0	0	0	0	0	0	0	0	0	0	0	0	0	0	0	0	0	0	0	0	0	0	0	0	0	0	0	0	0	0	0	0	0	0	0	0	0
439457	0	0	0	0	0	0	0	0	0	0	0	0	0	0	0	0	0	0	0	0	0	0	0	0	0	0	0	0	0	0	0	0	0	0	0	0	0	0	0	0.003	0	0	0	0	0	0	0	0	0
440184	0	0	0	0.0002	0	0	0	0	0	0	0	0	0	0	0	0	0	0	0	0	0	0	0	0	0	0	0	0	0	0	0	0	0	0	0	0	0	0	0	0	0	0	0	0	0	0	0	0	0
470117	0	0	0	0	0	0	0	0	0	0	0	0	0	0	0	0	0	0	0	0	0	0	0	0	0	0	0.0028	0	0	0	0	0	0	0	0	0	0	0	0	0	0	0	0	0	0	0	0	0	0
471412	0	0	0	0	0	0	0	0	0	0	0	0	0	0	0	0	0	0	0	0	0	0	0	0	0	0	0	0	0	0	0	0	0	0	0	0	0	0	0	0	0	0	0	0	0	0	0	0	0
484439	0	0	0	0.0004	0	0	0	0	0	0.0004	0	0	0	0	0	0	0	0	0	0	0	0	0	0	0	0	0	0	0	0	0	0	0.019	0	0	0	0	0	0	0	0	0	0	0	0	0	0	0	0
494971	0	0	0	0	0	0	0	0	0	0	0	0	0	0	0	0	0	0.0012	0	0	0	0	0	0	0	0	0	0	0	0	0	0	0	0	0	0	0	0	0	0	0	0	0	0	0	0	0	0	0
495007	0	0	0	0	0	0	0.0002	0	0	0	0	0	0	0	0	0	0	0	0	0	0	0	0	0	0	0	0	0	0	0	0	0	0	0	0	0	0	0	0	0	0	0	0	0	0	0	0	0	0
509364	0	0	0	0	0	0	0	0	0	0	0	0	0.0016	0	0	0	0	0	0	0	0	0	0	0	0	0	0	0	0	0	0	0	0	0	0	0	0	0	0	0	0	0	0	0	0	0	0	0	0
510204	0	0	0	0	0	0	0	0	0	0	0	0	0	0	0	0	0	0	0	0	0.0006	0	0	0	0	0	0	0	0	0	0	0	0	0	0	0	0	0	0	0	0	0	0	0	0	0	0	0	0
513513	0	0	0	0	0	0	0	0	0	0	0	0	0	0.0004	0	0	0	0	0	0	0	0	0	0	0	0	0	0	0	0	0	0	0	0	0	0	0	0	0	0	0	0	0	0	0	0	0	0	0
513773	0	0	0	0	0	0	0	0	0	0	0	0	0	0	0	0	0	0	0	0	0	0	0	0	0	0	0	0	0	0	0	0	0	0	0	0	0	0	0	0.0006	0	0	0	0	0	0	0	0	0
515827	0	0	0	0	0	0	0	0	0	0	0	0	0	0	0.0002	0	0	0	0	0	0	0	0	0	0	0	0	0	0	0	0	0	0	0	0	0	0	0	0	0	0	0	0	0	0	0	0	0	0
520731	0	0	0	0	0	0	0	0	0	0	0	0	0	0	0	0	0	0	0	0	0	0	0	0	0	0	0	0	0	0	0	0	0	0	0	0	0	0	0	0	0	0	0	0	0	0	0	0	0
526243	0	0	0	0	0	0	0	0	0	0	0	0	0	0	0	0	0	0	0	0	0	0	0	0	0	0	0	0	0	0	0	0	0	0	0	0.0024	0	0	0	0	0	0	0	0	0	0	0	0	0
528193	0	0.0004	0	0	0	0	0	0	0	0	0	0	0	0	0	0	0	0	0	0	0	0	0	0	0	0	0	0	0	0	0	0	0	0	0	0	0	0	0	0	0	0	0	0	0.0008	0	0	0	0
528594	0	0	0	0	0	0	0	0	0	0	0	0	0	0	0	0	0	0	0	0	0	0	0	0	0	0	0	0	0	0	0	0	0.0028	0	0	0	0	0	0	0	0	0	0	0	0	0	0	0	0
528628	0	0	0	0	0	0	0	0	0	0	0	0	0	0	0	0	0	0	0	0	0	0	0	0	0	0	0	0	0	0	0	0	0.0052	0	0	0	0	0	0	0	0	0	0	0	0	0	0	0	0
530502	0	0	0	0	0	0	0	0	0	0	0	0	0	0	0	0	0	0	0	0.0018	0	0	0	0	0	0	0	0	0	0.0004	0	0	0	0	0	0	0	0	0	0	0	0	0	0	0	0	0	0	0
530612	0	0	0	0	0.0002	0	0	0	0	0	0	0	0	0	0	0	0	0	0	0	0	0	0	0	0	0	0	0	0	0	0	0	0	0	0	0	0	0	0	0	0	0	0	0	0	0	0	0	0
534672	0.0006	0	0	0	0	0	0	0	0	0	0	0	0	0	0	0	0	0	0	0	0	0	0	0	0	0	0	0	0	0	0	0	0	0	0	0	0	0	0	0	0	0	0	0	0	0	0	0	0
534898	0	0	0	0	0	0	0	0	0	0	0	0	0	0	0	0	0	0	0	0	0	0	0	0	0	0	0	0	0	0	0	0	0	0	0	0	0	0	0	0	0	0	0	0	0	0	0	0	0
535979	0	0	0	0	0	0	0	0	0	0	0	0	0	0	0	0	0	0	0	0	0.0002	0	0	0	0	0	0	0	0	0	0	0	0	0	0	0	0	0	0	0	0	0	0	0	0	0	0	0	0
535992	0	0	0	0	0	0	0	0	0	0	0	0	0	0	0	0	0	0	0	0	0	0	0	0	0	0	0	0	0	0	0	0	0	0	0	0	0	0.0004	0	0	0	0	0	0	0	0	0	0	0
536202	0	0	0	0	0	0	0	0	0	0	0	0	0	0	0	0	0	0	0	0	0	0.0002	0	0	0	0	0	0	0	0	0	0	0	0	0	0	0	0	0	0	0	0	0	0	0	0	0	0	0
536754	0	0	0	0	0	0	0	0	0	0	0	0	0	0	0	0	0	0	0	0	0	0	0	0	0	0	0	0	0	0	0	0	0	0	0	0	0	0	0	0	0	0	0	0	0	0	0	0	0
539432	0	0	0	0	0	0	0	0	0	0	0	0	0	0	0	0	0	0	0	0	0	0	0	0	0	0	0	0	0	0	0	0	0	0	0	0	0	0	0	0	0	0	0.0012	0	0	0	0	0	0
539839	0	0	0.0002	0	0	0	0	0	0	0	0	0	0	0	0	0	0	0	0	0	0	0	0	0	0	0	0	0	0	0	0	0	0	0	0	0	0	0	0	0	0	0	0	0	0	0	0	0	0
540202	0	0	0	0	0	0	0	0	0	0	0	0	0	0	0	0	0	0	0	0	0	0	0	0	0	0	0	0	0	0	0	0	0	0	0	0	0	0	0	0	0	0	0	0	0	0	0	0	0
540478	0	0	0	0	0	0	0	0	0	0	0	0	0	0	0	0	0	0	0	0	0	0	0	0	0	0	0	0	0	0	0	0	0	0	0	0	0	0	0	0.0078	0	0	0	0	0	0	0	0	0
541736	0	0	0	0	0	0	0	0	0	0	0	0	0	0	0	0	0	0	0	0	0	0	0	0	0	0	0	0	0	0	0	0	0	0	0	0	0	0	0	0	0	0	0	0	0	0	0	0	0
542453	0	0	0	0	0	0	0	0	0	0	0	0	0	0	0	0	0	0	0	0	0	0	0	0	0	0	0	0	0	0	0	0	0	0	0	0	0	0	0	0	0	0	0	0	0	0	0	0	0
543675	0	0	0	0	0	0	0	0	0	0	0	0	0	0	0	0	0	0	0	0	0	0	0	0	0	0	0	0	0	0	0	0	0	0	0	0	0	0	0.0002	0	0	0	0	0	0	0	0	0	0
545511	0	0	0	0	0	0	0	0	0	0	0	0	0	0	0	0	0	0	0	0	0	0	0	0	0	0	0	0	0	0	0	0	0	0	0	0	0	0	0	0	0	0	0	0	0	0	0	0	0
547097	0	0	0	0	0	0.0012	0.0004	0	0	0	0	0	0	0	0	0	0	0	0	0	0	0	0	0	0.0002	0	0	0	0	0	0	0	0	0.0002	0	0	0	0	0	0	0	0	0	0	0	0	0	0	0
547579	0	0	0	0	0	0	0	0	0	0	0	0	0.0006	0	0	0	0	0	0	0	0	0	0	0	0	0	0	0	0	0	0	0	0	0	0	0	0	0	0	0	0	0	0	0	0	0	0	0	0
548689	0	0	0	0	0	0	0	0	0	0	0	0	0	0	0	0	0	0	0	0	0	0	0	0	0	0	0	0	0	0	0	0	0	0	0	0	0	0	0	0.0066	0	0	0	0	0	0	0	0	0
549232	0	0	0	0	0	0	0	0	0	0	0	0	0	0	0	0	0	0	0	0	0	0	0	0	0	0	0	0	0	0	0	0	0	0	0	0	0	0	0	0	0	0	0.0004	0	0	0	0	0	0
550415	0	0	0	0	0	0	0	0	0	0	0	0	0	0	0	0	0	0	0	0	0	0	0	0	0	0	0	0	0	0	0	0	0	0	0	0	0	0	0	0	0	0	0	0	0.0002	0	0	0	0
550712	0	0	0	0	0	0.0002	0	0	0	0	0	0	0	0	0	0	0	0	0	0	0	0	0	0	0	0	0	0	0	0	0	0	0	0	0	0	0	0	0	0	0	0	0	0	0	0	0	0	0
551756	0	0	0.0006	0	0	0	0	0	0	0	0	0	0	0	0	0	0	0	0	0	0	0	0	0	0	0	0	0	0	0	0	0	0	0	0	0	0	0	0	0	0	0	0	0	0	0	0	0	0
552351	0	0	0	0	0	0	0	0	0	0	0	0	0	0	0	0	0	0	0	0	0	0	0	0	0	0	0	0	0	0	0	0	0	0	0	0	0	0	0	0	0	0	0	0	0	0	0	0	0
553111	0	0	0	0	0	0	0	0	0	0	0	0	0	0	0	0	0	0	0	0	0	0	0	0	0	0	0	0	0	0	0	0	0	0	0	0	0	0	0	0.0012	0	0	0	0	0	0	0	0	0
553146	0	0	0	0	0	0	0	0	0	0	0	0	0	0	0	0	0	0	0	0	0	0	0	0	0	0	0	0	0	0	0	0	0	0	0	0	0	0	0	0	0	0	0	0	0	0	0	0	0
554431	0	0	0	0	0	0	0	0	0	0	0	0	0	0	0	0	0	0	0	0	0	0	0	0	0	0	0	0	0	0	0	0	0	0	0	0	0	0	0	0	0	0	0	0	0	0	0	0	0
555338	0	0	0	0	0	0	0	0	0	0	0	0	0	0	0	0	0	0	0	0	0	0	0	0	0	0	0	0	0	0	0	0	0	0	0	0	0	0	0	0	0	0	0	0	0	0	0	0	0
556277	0	0	0	0	0	0	0.0034	0	0	0	0	0	0	0	0	0	0	0	0	0	0	0	0	0	0	0	0	0	0	0	0	0	0	0	0	0	0	0	0	0	0	0	0	0	0	0.0004	0	0	0
558528	0	0	0.0014	0	0	0	0	0	0	0	0	0	0	0	0	0	0	0	0	0	0	0	0	0	0	0	0	0	0	0	0	0	0	0	0	0	0	0	0	0	0	0	0	0	0	0	0	0	0
558911	0	0	0	0	0	0.0012	0	0	0	0	0	0	0	0	0	0	0	0	0	0	0	0	0	0	0	0	0	0	0	0	0	0	0	0	0	0	0	0	0	0	0	0	0	0	0	0	0	0	0
559105	0	0	0	0	0	0	0	0	0.0012	0	0	0	0	0	0	0	0	0	0	0	0	0	0	0	0	0	0	0	0	0	0	0	0	0	0	0	0	0	0	0	0	0	0	0	0	0	0	0.0008	0
562251	0	0	0	0	0	0	0	0	0	0	0	0	0	0	0	0	0	0	0	0	0	0	0	0	0	0	0	0	0	0.0002	0	0	0	0	0	0	0	0	0	0	0	0	0	0	0	0	0	0	0
563741	0	0	0	0	0	0	0	0	0	0	0	0	0	0	0	0	0	0	0	0	0	0	0	0	0	0	0	0	0	0	0.0006	0	0	0	0	0	0	0	0	0	0	0	0	0	0	0	0	0	0
567491	0	0	0	0	0	0	0	0	0	0	0	0	0	0	0	0	0	0	0	0	0	0	0	0	0	0	0	0	0	0	0	0	0	0	0	0	0	0	0	0.005	0	0	0	0	0	0	0	0	0
568429	0	0	0	0	0	0.0002	0	0	0	0	0	0	0	0	0	0	0	0	0	0	0	0	0	0	0	0	0	0	0	0	0	0	0	0	0	0	0	0	0	0	0	0	0	0	0	0	0	0	0
569939	0	0	0	0	0	0	0	0	0	0	0	0	0	0	0	0	0	0	0	0	0	0	0	0	0	0	0	0	0	0	0	0	0	0.0002	0	0	0	0	0	0	0	0	0	0	0	0	0	0	0
570232	0	0	0	0	0	0	0	0	0	0	0	0	0	0	0	0	0	0	0	0	0	0	0	0	0	0	0	0	0	0	0	0	0	0.0004	0	0	0	0	0	0	0	0	0	0	0	0	0	0	0
570256	0	0	0	0	0	0	0	0	0	0	0	0	0	0	0	0	0	0	0	0	0	0	0	0	0	0	0	0	0	0	0	0	0	0	0	0	0	0	0	0	0	0.0002	0	0	0	0	0	0	0
570670	0	0	0	0	0	0	0	0	0	0	0	0	0	0	0	0	0	0	0	0	0	0	0	0	0	0	0	0	0	0	0	0	0	0	0	0	0	0	0	0	0	0	0	0	0	0	0	0	0
571311	0	0	0	0	0	0	0	0	0	0	0	0	0	0	0	0	0	0	0	0	0	0	0	0	0	0	0	0	0	0	0	0	0	0	0	0	0	0.0002	0	0	0	0	0	0	0	0	0	0	0
573240	0	0	0	0	0	0	0	0	0	0	0	0	0	0	0	0	0	0	0	0	0	0	0	0	0	0	0	0	0	0	0	0	0	0	0	0	0	0	0	0	0	0	0	0	0	0	0	0	0
574380	0	0	0	0	0	0	0	0	0	0	0	0	0	0	0	0	0	0	0	0	0	0	0	0	0	0	0	0	0	0	0	0	0	0	0	0	0	0	0	0	0	0	0	0	0	0	0	0	0.0002
576819	0	0	0	0	0.0002	0	0	0	0	0	0	0	0	0	0	0	0	0	0	0	0	0	0	0	0	0	0	0	0	0	0	0	0	0	0	0	0	0	0	0	0	0	0	0	0	0	0	0	0
577261	0	0	0	0	0	0	0	0	0	0	0	0	0	0	0	0	0	0.0056	0	0	0	0	0	0	0	0	0	0	0	0	0	0	0	0	0	0	0	0	0	0	0	0	0	0	0	0	0	0	0
579412	0	0	0	0	0	0	0	0	0	0	0	0	0	0	0	0	0	0	0	0	0	0	0	0	0	0	0	0	0	0	0	0	0	0	0	0	0	0	0	0	0	0	0	0	0	0	0	0	0
580972	0	0	0	0	0	0	0	0	0	0	0	0	0	0	0	0	0	0	0	0	0.0006	0	0	0	0	0	0	0	0	0	0	0	0	0	0	0	0	0	0	0	0	0	0	0	0	0	0	0	0
582828	0	0	0	0	0	0	0	0	0	0	0	0	0	0	0	0	0	0	0	0	0	0	0	0	0	0	0	0	0	0	0	0	0	0	0	0	0	0	0	0	0	0	0	0	0	0	0	0	0
583002	0	0	0	0	0	0	0	0	0	0	0	0	0	0	0	0	0	0	0	0	0	0	0	0	0	0	0	0	0	0	0	0	0	0	0	0	0	0	0	0	0	0	0	0	0	0	0	0	0
583768	0	0	0	0	0	0	0	0	0	0	0	0	0	0	0	0	0	0	0	0	0	0	0	0	0	0	0	0	0	0	0	0	0	0	0	0	0	0	0	0	0	0	0	0	0	0	0	0	0
584469	0	0	0	0	0	0	0	0	0	0	0.0006	0	0	0	0	0	0	0	0	0	0	0	0	0	0	0	0	0	0	0	0	0	0	0	0	0	0	0	0	0	0	0	0	0	0	0	0	0	0
587570	0	0	0	0	0	0.0002	0	0	0	0	0	0	0	0	0	0	0	0	0	0	0	0	0	0	0	0	0	0	0	0	0	0	0	0	0	0	0	0	0	0	0	0	0	0	0	0	0	0	0
588835	0	0	0	0	0	0	0	0	0	0	0	0	0	0	0	0	0	0	0	0	0	0	0	0	0	0	0	0	0	0	0	0	0	0	0	0	0	0	0	0	0	0	0	0	0	0	0	0	0
589010	0	0	0	0	0	0	0	0	0	0	0	0	0	0	0	0	0	0	0	0	0	0	0	0	0	0	0	0	0	0	0	0	0	0.0002	0	0	0	0	0	0	0	0	0	0	0	0	0	0	0
590137	0	0	0	0	0	0	0	0	0	0	0	0	0	0	0	0	0	0	0	0	0	0	0	0	0	0	0	0	0	0	0	0	0	0	0	0	0	0	0	0.002	0	0	0	0	0	0	0	0	0
593808	0	0	0	0	0	0	0	0	0	0	0	0	0	0	0	0	0	0	0	0	0	0	0	0	0	0	0	0	0	0	0	0	0	0	0	0	0	0	0	0	0	0	0	0	0	0	0	0	0
593817	0	0	0	0	0	0	0	0	0	0	0	0	0	0	0	0	0	0	0	0	0.0002	0	0	0	0	0	0	0	0	0	0	0	0	0	0	0	0	0	0	0	0	0	0	0	0	0	0	0	0
610486	0	0	0	0	0	0	0	0	0	0	0	0	0	0	0	0	0	0	0	0	0	0	0	0	0	0	0	0	0	0	0	0	0	0	0	0	0	0	0	0	0	0	0	0	0	0	0	0	0.0028
611288	0	0	0	0	0	0.0002	0	0	0	0	0	0	0	0	0	0	0	0	0	0	0	0	0	0	0	0	0	0	0	0	0	0	0	0	0	0	0	0	0	0	0	0	0	0	0	0	0	0	0
611748	0	0	0	0	0	0	0	0	0	0	0	0	0	0	0	0	0	0	0	0	0	0	0	0	0	0	0	0	0	0	0	0	0	0	0.0006	0	0	0	0	0	0	0	0	0	0	0	0	0	0
623345	0	0	0	0	0	0	0	0	0	0	0	0	0.0002	0	0	0	0	0	0	0	0	0	0	0	0	0	0	0	0	0	0	0	0	0	0	0	0	0	0	0	0	0	0	0	0	0	0	0	0
623374	0	0	0	0	0	0	0	0	0	0.0006	0	0	0	0	0	0	0	0	0	0	0	0	0	0	0	0	0	0	0	0	0	0	0	0	0	0	0	0	0	0	0	0	0	0	0	0.0006	0	0	0
636816	0	0	0	0	0	0	0	0	0	0	0	0	0	0	0	0	0	0	0	0	0	0	0	0.0016	0	0	0	0	0	0	0	0	0	0	0	0	0	0	0	0	0	0	0	0	0	0	0	0	0.0018
640833	0	0	0	0	0	0	0	0	0	0	0	0	0	0	0	0	0	0	0	0	0	0	0	0	0	0	0	0	0	0	0	0	0	0	0	0	0	0	0	0	0	0	0	0.0002	0	0	0	0	0
641210	0	0	0	0	0	0	0	0	0	0	0	0	0	0	0	0	0	0	0	0	0	0	0	0	0	0	0	0	0	0	0	0	0	0	0	0	0	0	0	0	0	0	0	0	0	0	0	0	0
643311	0	0	0	0	0	0	0	0	0	0	0	0	0	0	0	0	0	0	0	0	0	0	0	0	0	0	0	0	0	0	0	0	0	0	0	0	0	0	0	0	0	0	0	0	0	0	0	0	0
645617	0	0.0002	0	0	0	0	0	0	0	0	0	0	0	0	0	0	0	0	0	0	0	0	0	0	0	0	0	0	0	0	0	0	0	0	0	0	0	0	0	0	0	0	0	0	0	0	0	0	0
649143	0	0	0	0	0	0	0	0	0	0	0	0	0.0002	0	0	0	0	0	0	0	0	0	0	0	0	0	0	0	0	0	0	0	0	0	0	0	0	0	0	0	0	0	0	0	0	0	0	0	0
649598	0	0	0	0	0	0	0	0	0	0	0	0	0	0	0	0	0	0	0	0	0	0	0	0	0	0	0	0	0	0	0	0	0	0	0	0	0	0	0	0	0	0	0	0	0	0	0	0	0
654003	0	0	0	0	0	0	0	0	0	0	0	0	0	0	0	0	0	0	0	0	0	0	0	0.0028	0	0	0	0	0	0	0	0	0	0	0	0	0	0	0	0	0	0	0	0	0	0	0	0	0
662645	0	0	0	0	0.0002	0	0	0	0	0	0	0	0	0	0	0	0	0	0	0	0	0	0	0	0	0	0	0	0	0	0	0	0	0	0	0	0	0	0	0	0	0	0	0	0	0	0	0	0
662796	0	0	0	0	0	0	0	0	0	0	0	0	0	0	0	0	0	0	0	0	0	0	0	0	0	0	0	0	0	0	0	0	0	0	0	0	0	0.0006	0	0	0	0	0	0	0	0	0	0	0
665088	0	0	0	0	0	0	0.0002	0	0	0	0	0	0	0	0	0	0	0	0	0	0	0	0	0	0	0	0	0	0	0	0	0	0	0	0	0	0	0	0	0	0	0	0	0	0	0	0	0	0
668105	0	0	0	0	0	0	0	0	0	0	0	0	0	0	0	0	0	0	0	0	0	0	0.0022	0	0	0	0	0	0	0	0	0	0	0	0	0	0	0	0	0	0	0	0	0	0	0	0	0	0
669776	0	0	0	0	0	0	0	0	0	0	0	0	0	0	0	0	0	0	0	0	0.0004	0	0	0	0	0	0	0	0	0	0	0	0	0	0	0	0	0	0	0	0	0	0	0	0	0	0	0	0
670511	0	0	0	0	0	0	0	0	0	0	0	0	0	0	0	0	0	0	0	0	0	0	0	0	0	0	0	0	0	0	0	0	0	0	0	0	0	0	0	0	0	0	0	0	0	0	0	0	0
676511	0	0	0	0	0	0	0	0	0	0	0	0	0	0	0	0	0	0	0	0	0	0	0	0	0	0	0	0	0	0	0	0	0	0	0	0	0	0	0	0	0	0	0	0	0	0	0	0	0
679970	0	0	0	0	0	0	0	0	0	0	0	0	0	0	0	0	0	0	0	0	0	0	0	0	0	0	0	0	0	0	0	0	0	0	0	0	0	0	0	0	0	0	0	0	0	0	0	0	0.0044
694760	0	0	0	0	0	0	0	0	0	0	0	0	0	0	0	0	0	0	0	0	0	0.0008	0	0	0	0	0	0	0	0	0	0	0	0	0	0	0	0	0	0	0	0	0	0	0	0	0	0	0
705241	0	0	0	0	0	0	0	0	0	0	0	0	0	0	0	0	0	0	0	0	0	0	0	0	0	0	0	0	0	0.0002	0	0	0	0	0	0	0	0	0	0	0	0	0	0	0	0	0	0	0
706555	0	0	0	0	0	0	0	0	0	0	0	0	0	0	0	0	0	0	0	0	0	0	0	0	0	0	0	0	0	0	0	0	0	0	0	0	0	0	0	0	0	0	0	0	0	0	0	0	0
706818	0	0	0	0	0	0	0	0	0	0	0	0	0	0	0	0	0	0	0	0	0	0	0	0	0	0	0	0	0	0	0	0	0	0	0	0	0	0	0	0	0	0	0	0	0	0	0	0	0
708264	0.0002	0	0	0	0	0	0	0	0	0	0	0	0	0	0	0	0	0	0	0	0	0	0	0	0	0	0	0	0	0	0	0	0	0	0	0	0	0	0	0	0	0	0	0	0	0	0	0	0
709371	0	0	0	0	0	0	0	0	0	0	0	0	0	0	0	0	0	0	0	0	0	0	0	0	0	0	0	0	0	0	0	0	0	0	0	0	0	0	0	0	0	0	0	0	0	0	0	0	0
714278	0	0	0	0	0	0	0	0	0	0	0	0	0	0	0	0	0	0	0	0	0	0	0	0	0	0	0	0	0	0	0	0	0	0	0	0	0	0	0	0.0002	0	0	0	0	0	0	0	0	0
715913	0	0	0	0	0	0	0	0	0	0	0	0	0	0	0	0	0	0	0	0	0	0	0	0	0	0	0	0	0	0	0	0	0	0	0	0	0	0	0	0	0	0	0	0	0	0	0	0	0
733009	0	0	0.0008	0	0	0	0	0	0	0	0	0	0	0	0	0	0	0	0	0	0	0	0	0	0	0	0	0	0	0	0	0	0	0	0	0	0	0	0	0	0	0	0	0	0	0	0	0	0
737835	0	0	0	0	0	0	0	0	0	0	0	0	0	0	0	0	0	0	0	0	0	0	0	0	0	0	0	0	0	0	0	0	0	0	0	0	0	0	0	0.001	0	0	0	0	0	0	0	0	0
741571	0	0	0	0	0	0	0	0	0	0	0	0	0	0	0	0	0	0	0	0	0	0	0	0	0	0	0	0	0	0	0	0	0	0	0	0.001	0	0	0	0	0	0	0	0	0	0	0	0	0
742264	0	0	0.0036	0	0	0	0	0	0	0	0	0	0	0	0	0	0	0	0	0	0	0	0	0	0	0	0	0	0	0	0	0	0	0	0	0	0	0	0	0	0	0	0	0	0	0	0	0	0
744029	0	0	0	0	0	0	0	0	0	0	0	0	0	0	0	0	0	0	0	0	0	0	0	0	0	0	0	0	0	0	0	0	0	0	0	0	0	0	0	0	0	0	0	0	0	0	0	0	0
744553	0	0	0	0	0	0	0	0	0	0	0	0	0	0	0	0	0	0	0	0	0	0	0	0	0	0	0	0	0	0	0	0	0	0	0	0	0	0	0	0	0	0	0	0	0	0	0	0	0
745479	0	0	0	0	0	0	0	0	0	0	0	0	0	0.0004	0	0	0	0	0	0	0	0	0	0	0	0	0	0	0	0	0	0	0	0	0	0	0	0	0	0	0	0	0	0	0	0	0	0	0
747795	0	0	0	0	0	0	0	0	0	0	0	0	0	0	0	0	0	0	0	0	0	0.0004	0	0	0	0	0	0	0	0	0	0	0	0	0	0	0	0	0	0	0	0	0	0	0	0	0	0	0
748886	0	0	0	0	0	0	0	0	0.0002	0	0	0	0	0	0	0	0	0	0	0	0	0	0	0	0	0	0	0	0	0	0	0	0	0	0	0	0	0	0	0	0	0	0	0	0	0	0	0	0
750262	0	0	0	0	0	0	0	0	0.001	0	0	0	0	0	0	0	0	0	0	0	0	0	0	0	0	0	0	0	0	0	0	0	0	0	0	0	0	0	0	0	0	0	0	0	0	0	0	0	0.0004
758764	0	0	0	0	0	0	0	0	0	0	0	0	0	0	0	0	0	0	0	0	0	0	0	0	0	0	0	0	0	0	0	0	0	0	0	0.0002	0	0	0	0	0	0	0	0	0	0	0	0	0
766748	0	0	0	0	0	0	0	0	0	0	0	0	0	0	0	0	0	0	0	0	0	0	0	0	0	0	0	0	0	0	0	0	0	0	0	0	0	0	0	0	0	0	0	0	0	0	0	0	0
768514	0	0	0	0	0	0	0	0	0	0	0	0	0	0	0	0	0	0	0	0	0	0	0	0	0	0	0	0	0	0.0004	0	0	0	0	0	0	0	0	0	0	0	0	0	0	0	0	0	0	0
768898	0.0008	0	0	0	0	0	0	0	0	0	0	0	0	0	0	0	0	0	0	0	0	0	0	0	0	0	0	0	0	0	0	0	0	0	0	0	0	0	0	0	0	0	0	0	0	0	0	0	0
769631	0	0	0.0004	0	0	0	0	0	0	0	0	0	0	0	0	0	0	0	0	0	0	0	0	0	0	0	0	0	0	0	0	0	0	0	0	0	0	0	0	0	0	0	0	0	0	0	0	0	0
773399	0	0	0	0	0	0	0	0	0	0	0	0	0	0	0	0	0	0	0	0	0	0	0	0	0	0	0	0	0	0	0	0	0	0	0	0	0	0	0	0.0008	0	0	0	0	0	0	0	0	0
775953	0	0	0	0	0	0	0	0	0	0	0	0	0	0	0	0	0	0	0	0	0.0004	0	0	0	0	0	0	0	0	0	0	0	0	0	0	0	0	0	0	0	0	0	0	0	0	0	0	0	0
781371	0	0	0	0	0	0	0	0	0	0	0	0	0	0	0	0	0.0004	0	0	0	0	0	0	0	0	0	0	0	0	0	0	0	0	0	0	0	0	0	0	0	0	0	0	0	0	0	0	0	0
782042	0.0002	0	0	0	0	0	0	0	0	0	0	0	0	0	0	0	0	0	0	0	0	0	0	0	0	0	0	0	0	0	0	0	0	0	0	0	0	0	0	0	0	0	0	0	0	0	0	0	0
784643	0	0	0	0	0	0	0	0	0	0	0	0	0	0	0	0	0	0	0	0	0	0	0	0	0	0	0	0	0	0	0	0	0	0	0	0	0	0	0	0	0	0	0.0008	0	0	0	0	0	0
789526	0	0	0	0	0	0	0	0	0	0	0	0	0	0	0	0	0	0	0	0	0	0	0	0	0	0	0	0	0	0	0	0	0	0	0	0	0	0	0	0	0	0	0	0	0	0	0	0	0
790312	0	0	0	0	0	0	0	0	0	0	0	0	0	0	0	0	0	0	0	0	0	0	0	0	0	0	0	0	0	0	0	0	0	0	0	0	0	0	0	0.003	0	0	0	0	0	0	0	0	0
791348	0	0.0002	0	0	0	0	0	0	0	0	0	0	0	0	0	0	0	0	0	0	0	0	0	0	0	0	0	0	0	0	0	0	0	0	0	0	0	0	0	0	0	0	0	0	0	0	0	0	0
793461	0	0	0	0	0	0	0	0	0	0	0	0	0	0	0	0	0	0	0	0	0	0	0	0	0	0	0	0	0	0	0	0	0	0	0	0	0	0	0	0	0	0	0	0	0	0	0	0	0
796826	0	0	0	0	0	0	0	0	0	0	0	0	0	0	0	0	0	0	0	0	0	0	0	0	0	0	0	0	0	0	0	0	0	0	0	0	0	0	0	0	0	0	0	0	0	0	0	0	0
800082	0	0	0	0	0	0	0	0	0	0	0	0	0	0	0	0	0	0	0	0	0	0	0	0	0	0	0	0	0	0	0	0	0	0	0	0	0	0	0	0	0	0	0	0	0	0	0	0	0
802792	0	0	0	0	0	0	0	0	0	0	0	0	0	0	0	0	0	0	0	0	0	0	0	0	0	0	0	0	0	0	0	0	0	0	0	0	0	0	0	0.0002	0	0	0	0	0	0	0	0	0
807548	0.0018	0	0	0	0	0	0	0	0	0	0	0	0	0	0	0	0	0	0	0	0	0	0	0	0	0	0	0	0	0	0	0	0	0	0	0	0	0	0	0	0	0	0	0	0	0	0	0	0
807935	0	0	0	0	0	0	0	0	0	0	0	0	0	0	0	0	0	0	0	0	0	0	0	0	0	0	0	0	0	0	0	0	0	0	0	0	0	0	0	0	0	0	0	0	0	0	0	0	0
808716	0	0	0	0	0	0	0	0	0	0	0	0	0	0	0	0	0	0	0	0	0.0002	0	0	0	0	0	0	0	0	0	0	0	0	0	0	0	0	0	0	0	0	0	0	0	0	0	0	0	0
808919	0	0	0	0	0	0	0	0	0	0	0	0.0012	0	0	0	0	0	0	0	0	0	0	0	0	0	0	0	0	0	0	0	0	0	0	0	0	0	0	0	0	0	0	0	0	0	0	0	0	0
809179	0	0	0	0	0	0	0	0	0	0	0	0	0	0	0	0	0	0	0	0	0	0	0	0	0	0	0	0	0	0	0	0	0	0	0	0	0	0	0	0	0	0	0	0	0	0	0	0	0
809841	0	0	0	0	0	0	0	0	0	0	0	0	0	0	0	0	0	0	0	0	0	0	0	0	0	0	0	0	0	0	0	0	0	0	0	0	0	0.0006	0	0	0	0	0	0	0	0	0	0	0
810853	0	0	0	0	0	0	0	0	0	0	0	0	0	0	0	0	0	0	0	0	0	0	0	0	0	0	0	0	0	0	0	0	0	0	0	0	0	0	0	0	0	0	0	0	0	0	0	0	0
812476	0	0	0	0	0	0	0	0	0	0	0	0	0	0	0	0	0	0	0	0	0	0	0	0	0	0	0	0	0	0	0	0	0	0	0	0	0	0	0	0	0	0	0	0	0.0124	0	0	0	0
813304	0	0	0	0	0	0	0	0	0	0.0022	0	0	0	0	0	0	0	0	0	0	0	0	0	0	0	0	0	0	0	0	0	0	0	0	0	0	0	0	0	0	0	0	0	0	0	0	0	0	0
813726	0	0	0	0	0	0	0	0	0	0	0	0	0	0	0	0	0	0	0	0	0	0	0	0	0	0	0	0	0	0	0	0	0	0	0	0	0	0	0	0	0	0	0	0	0	0	0	0	0
814252	0	0	0	0	0	0	0	0	0	0	0	0	0	0	0	0	0	0	0	0	0	0	0	0	0	0	0	0	0	0	0	0	0	0	0.0006	0	0	0	0	0	0	0	0	0	0	0	0	0	0
816189	0	0	0	0	0	0	0	0	0	0	0	0	0	0	0	0	0	0	0	0	0.0006	0	0	0	0	0	0	0	0	0	0	0	0	0	0	0	0	0	0	0	0	0	0	0	0	0	0	0	0
818344	0	0	0	0.0002	0	0	0	0	0	0	0	0	0	0	0	0	0	0	0	0	0	0	0	0	0	0	0	0	0	0	0	0	0	0	0	0	0	0	0	0	0	0	0	0	0	0	0	0	0
820249	0	0	0	0	0	0	0	0	0	0	0	0	0	0	0	0	0	0	0	0	0	0	0	0	0	0	0	0	0	0	0	0	0	0	0	0	0	0	0	0	0	0	0	0	0	0	0	0	0
820440	0	0	0	0	0	0.0002	0	0	0	0	0	0	0	0	0	0	0	0	0	0	0	0	0	0	0	0	0	0	0	0	0	0	0	0	0	0	0	0	0	0	0	0	0	0	0	0	0	0	0
821677	0	0	0	0	0	0	0	0	0	0	0	0	0	0	0	0	0	0	0	0	0.0002	0	0	0	0	0	0	0	0	0	0	0	0	0	0	0	0	0	0	0	0	0	0	0	0	0	0	0	0
822776	0	0	0	0	0	0	0	0	0.0084	0	0	0	0	0	0	0	0	0	0	0	0	0	0	0	0	0	0	0	0	0	0	0	0	0	0	0	0	0	0	0	0	0	0	0	0	0	0	0	0
823319	0	0	0	0	0.0016	0	0	0	0	0	0	0	0	0	0	0	0	0	0	0	0	0	0	0	0	0	0	0	0	0	0	0	0	0	0	0	0	0	0	0	0	0	0	0	0	0	0	0	0
823710	0	0	0	0	0	0	0	0	0	0	0	0	0	0	0	0	0	0	0	0	0	0	0	0	0	0	0	0	0	0	0	0	0	0	0	0	0	0	0	0	0	0	0.0004	0	0	0	0	0	0
824624	0	0	0	0	0	0	0	0	0	0	0	0	0	0	0	0	0	0	0	0	0	0	0	0	0	0	0	0	0	0	0	0	0	0	0	0	0	0	0	0	0	0	0	0	0	0	0	0	0
827371	0	0	0	0	0	0	0	0	0.0002	0	0	0	0	0	0	0	0	0	0	0	0	0	0	0	0	0	0	0	0	0	0	0	0	0	0	0	0	0	0	0	0	0	0	0	0	0	0	0	0
827676	0	0	0	0	0	0	0	0	0	0	0	0	0	0	0	0	0	0	0	0	0	0	0	0	0	0	0	0	0	0	0	0	0	0	0	0	0	0	0	0.0004	0	0	0	0	0	0	0	0	0
827771	0	0	0.0014	0	0	0	0	0	0	0	0	0	0	0	0	0	0	0	0	0	0	0	0	0	0	0	0	0	0	0	0	0	0	0	0	0	0	0	0	0	0	0	0	0	0	0	0	0	0
829837	0	0	0	0	0	0	0	0	0	0	0	0	0	0	0	0	0	0	0	0	0	0	0	0	0	0	0	0	0	0	0	0	0	0	0	0	0	0	0	0	0	0	0	0	0	0	0	0	0
831257	0	0	0	0	0	0	0	0	0	0	0	0	0	0	0	0	0	0	0	0	0	0	0	0	0	0	0	0.001	0	0	0	0	0	0	0	0	0	0	0	0	0	0	0	0	0	0	0	0	0
832652	0	0	0	0	0	0	0	0	0	0	0	0	0	0	0	0	0	0	0	0	0	0	0	0	0	0	0	0	0	0	0	0	0	0	0	0	0	0	0	0	0	0	0	0	0	0	0	0	0.011
832772	0	0	0	0	0	0	0	0.0006	0	0	0	0	0	0	0	0	0	0	0	0	0	0	0	0	0	0	0	0	0	0	0	0	0	0	0	0	0	0	0	0	0	0	0	0	0	0	0	0	0
833346	0	0	0	0	0	0	0	0	0	0	0	0	0	0	0	0	0	0	0	0	0	0	0	0	0	0	0	0	0	0	0	0	0	0	0	0	0	0	0	0	0	0	0	0	0	0	0	0	0
834514	0	0	0	0	0	0	0	0	0	0	0	0	0	0	0	0	0	0	0	0	0	0	0	0	0	0	0	0	0	0.0002	0	0	0	0	0	0	0	0	0	0	0	0	0	0	0	0	0	0	0
836376	0	0	0	0	0	0	0	0	0	0	0	0	0	0	0.0014	0	0	0	0	0	0	0	0	0	0	0	0	0	0	0	0	0	0	0	0	0	0	0	0	0	0	0	0	0	0	0	0	0	0
837898	0	0	0	0	0	0	0	0	0	0	0	0	0	0	0	0	0	0	0	0	0	0	0	0	0	0	0	0	0	0	0	0	0	0	0	0	0	0	0	0	0	0	0	0	0	0	0	0	0
838452	0	0	0	0	0	0	0	0	0	0	0	0	0	0	0	0	0	0	0	0	0	0	0	0	0	0	0	0	0	0	0	0	0	0	0	0	0	0	0	0	0	0	0	0	0	0.002	0	0	0
839270	0	0	0	0	0	0	0	0	0	0	0	0	0	0	0	0	0	0	0	0	0	0	0	0	0	0	0	0	0	0	0	0	0	0	0	0	0	0	0	0	0.0002	0	0	0	0	0	0	0	0
843651	0	0	0	0	0	0	0	0	0	0	0	0	0	0	0	0	0	0	0	0	0	0	0	0	0	0	0	0	0	0	0	0	0	0	0	0	0	0	0	0	0	0	0	0	0	0	0	0	0
850748	0	0	0	0	0	0	0	0	0	0	0	0	0	0	0	0	0	0	0	0	0	0	0	0	0	0	0	0	0	0	0	0	0.0006	0	0	0	0	0	0	0	0	0	0	0	0	0	0	0	0
851932	0	0	0	0	0	0	0	0	0	0	0	0	0	0	0	0	0	0	0	0	0	0	0	0	0	0	0	0	0	0	0	0	0	0	0	0	0	0	0	0	0	0	0	0	0	0	0	0	0
858999	0	0	0	0	0	0	0	0	0	0	0	0	0	0	0	0	0	0	0	0	0	0	0	0	0	0	0	0	0.0002	0	0	0	0	0	0	0	0	0	0	0	0	0	0	0	0	0	0	0	0
887694	0	0	0	0	0	0.0012	0	0	0	0	0	0	0	0	0	0	0	0	0	0	0	0	0	0	0	0	0	0	0	0	0	0	0	0	0	0	0	0	0	0	0	0	0	0	0	0	0	0	0
888953	0	0	0	0	0	0.0018	0	0	0	0	0	0	0	0	0	0	0	0	0	0	0	0	0	0	0	0	0	0	0	0	0	0	0	0	0	0	0	0	0	0	0	0	0	0	0	0	0	0	0
891031	0	0	0	0	0	0	0	0	0	0	0	0	0	0	0	0	0	0	0	0	0	0	0	0	0	0	0	0	0	0	0	0	0	0	0	0	0	0	0	0	0	0	0	0	0.0002	0	0	0	0
907684	0	0	0	0	0	0	0	0	0	0	0	0	0	0	0	0	0	0	0	0	0	0	0	0	0	0	0	0	0	0	0	0	0	0	0	0	0	0	0	0	0	0	0	0	0	0	0	0	0
907691	0	0	0	0	0	0	0	0	0	0	0	0	0	0	0	0	0	0	0	0	0	0	0	0	0	0	0	0	0	0	0	0	0	0	0	0	0	0	0	0	0	0	0	0	0	0	0.0026	0	0
916604	0	0	0	0	0	0	0	0	0	0	0	0	0	0	0	0	0	0	0	0	0	0	0	0	0	0	0	0	0	0	0	0	0	0	0	0.0004	0	0	0	0	0	0	0	0	0	0	0	0	0
922584	0	0	0	0	0	0	0	0	0	0	0	0	0	0	0	0	0	0	0	0	0	0	0	0	0	0	0	0	0	0.0002	0	0	0	0	0	0	0	0	0	0	0	0	0	0	0	0	0	0	0
922808	0	0	0	0	0	0	0	0	0	0	0	0	0	0	0	0	0	0	0	0	0	0	0	0	0	0.0194	0	0	0	0	0	0	0	0	0	0	0	0	0	0	0	0	0	0	0	0	0	0	0
929836	0	0	0	0	0	0	0	0	0	0	0	0	0	0	0	0	0	0	0	0	0	0	0	0	0	0	0.0126	0	0	0	0	0	0	0	0	0	0	0	0	0	0	0	0	0	0	0	0	0	0
930014	0	0	0	0	0	0	0	0	0	0	0	0	0	0	0	0	0	0	0	0	0	0	0	0	0	0	0	0	0	0	0	0	0	0	0	0	0	0	0	0	0	0	0	0	0	0	0	0	0
944401	0	0	0	0	0	0	0	0	0	0	0	0	0	0	0	0	0	0	0	0	0	0	0	0	0.0018	0	0	0	0	0	0	0	0	0	0	0	0	0	0	0	0	0	0	0	0	0	0	0	0
945953	0	0	0	0	0	0	0	0	0	0	0	0	0	0	0	0	0	0	0	0	0	0	0	0	0	0	0	0	0	0	0	0	0	0.0002	0	0	0	0	0	0	0	0	0	0	0	0	0	0	0
959295	0	0	0	0	0	0	0	0	0	0	0	0	0	0	0	0	0	0	0	0	0	0	0	0	0	0	0	0	0	0	0	0	0	0	0	0	0	0	0	0.0002	0	0	0	0	0	0	0	0	0
969203	0	0	0	0	0	0	0	0	0	0	0	0	0	0	0	0	0	0	0	0	0	0	0	0	0	0	0	0	0	0	0	0	0	0	0	0	0	0	0	0.0006	0	0	0	0	0	0	0	0	0
1002634	0	0	0	0	0	0.0044	0	0	0	0	0.014	0	0	0	0	0	0	0.0048	0.0176	0	0.0036	0.0002	0	0	0.0066	0.0072	0.003	0.0314	0	0	0	0	0.005	0	0.0002	0.0004	0	0.0778	0	0	0	0	0	0	0	0.0002	0	0	0.0012
1021172	0	0	0	0	0	0	0	0	0	0	0.0036	0	0	0	0	0	0	0	0	0	0	0	0	0	0	0	0	0	0	0	0	0	0	0	0	0	0	0	0	0	0	0	0	0	0	0	0	0	0
1022355	0	0	0	0	0	0	0	0	0	0	0	0	0	0	0	0	0	0	0	0	0	0	0	0	0	0	0	0	0	0	0	0	0	0	0	0	0	0	0	0	0	0	0	0	0	0	0	0	0
1028501	0	0.0004	0	0	0	0.001	0	0.001	0.0006	0	0.0076	0	0	0.0018	0.0006	0	0.0038	0.0092	0	0	0	0	0	0.0022	0.0008	0.0046	0	0	0.0074	0.0178	0.0016	0.0024	0.0004	0.0002	0	0	0	0	0	0	0	0.0038	0	0	0.0008	0.0014	0	0	0
1031595	0	0	0	0	0	0.008	0	0.0002	0.0002	0	0	0	0	0	0	0	0	0	0	0	0.0006	0	0	0	0	0	0	0	0	0	0	0	0	0	0.0002	0.0008	0	0	0	0	0	0	0	0	0	0	0.002	0	0
1043890	0	0	0	0	0	0	0	0	0	0	0	0	0	0	0	0	0	0	0	0	0	0	0	0	0	0	0	0	0	0	0	0	0	0	0	0	0	0	0.0026	0	0	0	0	0	0	0	0	0	0.0002
1048878	0	0	0	0	0	0	0	0	0	0	0	0	0	0	0	0	0	0	0	0	0	0	0	0	0	0	0	0	0	0	0	0.0002	0	0	0	0	0	0	0	0	0	0	0	0	0	0	0	0	0.0036
1052181	0	0	0	0	0	0	0.0002	0	0	0	0	0	0	0	0	0	0	0	0	0	0	0	0	0	0	0	0	0	0	0	0	0	0	0	0	0	0	0	0	0	0	0	0	0	0	0	0	0	0
1056123	0	0	0	0	0	0	0	0	0	0	0	0	0	0	0	0	0	0	0	0	0	0	0	0	0	0	0	0	0	0	0	0	0	0	0	0.0012	0	0	0	0	0	0	0	0	0	0	0	0	0
1059977	0	0	0	0	0	0	0	0	0	0	0	0	0	0	0	0	0	0	0	0	0	0	0	0	0	0	0	0	0	0	0	0	0	0	0	0	0	0	0	0	0.005	0	0	0	0	0	0	0	0
1070027	0	0	0	0	0	0	0	0	0	0	0	0	0	0	0	0	0	0	0	0	0	0	0	0	0	0	0	0	0.0198	0	0	0	0	0	0	0	0	0	0	0	0	0	0	0	0	0	0	0	0
1078830	0	0	0	0	0	0	0.0002	0	0	0	0	0	0	0	0	0	0	0	0	0	0	0	0	0	0	0	0	0	0	0	0	0	0	0	0	0	0	0	0	0	0	0	0	0	0	0	0	0	0
1080448	0	0	0	0	0	0	0	0	0	0	0	0.001	0	0	0	0	0	0	0	0	0	0	0	0	0	0	0	0	0	0	0	0	0	0	0	0	0	0	0	0	0	0	0	0	0	0	0	0	0
1083016	0	0	0	0	0	0	0	0	0	0	0	0	0	0	0	0	0	0	0	0	0	0	0	0	0	0	0	0	0	0	0	0	0	0	0	0	0	0	0	0	0	0	0	0	0	0	0	0	0
1090029	0	0	0	0	0	0	0	0	0	0	0	0	0	0	0	0	0	0	0	0	0	0	0	0	0	0	0	0	0	0	0	0	0	0	0	0	0	0	0	0.0008	0	0	0	0	0	0	0	0	0
1094594	0	0	0	0	0	0	0	0	0	0	0	0	0	0	0	0	0	0.0008	0	0	0	0	0	0	0	0	0	0	0	0	0	0	0	0	0	0	0	0	0	0	0	0	0	0	0	0	0	0	0
1094923	0	0.0004	0	0	0	0	0.0004	0	0.0004	0	0	0	0	0	0	0	0	0	0	0	0.004	0	0	0	0	0	0	0	0	0	0	0	0	0	0	0	0	0	0	0	0	0	0	0	0	0	0	0.0004	0
1095960	0	0	0	0	0	0.0004	0	0	0	0	0	0	0	0	0	0	0	0	0	0	0	0	0	0.0002	0	0	0	0	0	0	0	0	0	0	0	0	0	0	0	0	0	0	0	0	0	0	0	0	0
1100968	0	0.0006	0	0	0	0	0	0	0	0	0	0	0	0	0	0	0	0	0	0	0	0.0002	0	0	0	0	0	0.0072	0	0	0	0	0	0	0	0	0	0	0	0	0	0	0	0	0	0	0.0002	0	0
1104627	0	0	0	0	0	0.0008	0	0	0	0	0	0	0	0	0	0	0	0	0	0	0	0	0	0	0	0	0	0	0	0	0	0	0	0	0	0	0	0	0	0	0	0	0	0	0	0	0	0.0002	0
1105147	0	0	0	0	0	0	0	0	0	0	0	0	0	0	0	0	0	0	0	0	0	0	0	0	0	0	0	0	0	0	0	0	0	0	0	0	0	0	0	0	0	0	0	0	0	0	0	0	0
1105862	0	0	0	0	0	0	0	0	0	0	0	0	0	0	0	0	0	0	0	0	0	0	0	0	0	0	0	0	0	0	0	0	0	0	0	0	0	0	0	0	0	0	0	0	0	0	0	0	0
1105883	0	0	0	0	0	0	0	0	0	0	0	0	0	0	0	0	0	0	0	0	0	0	0	0	0	0	0	0.0004	0	0	0	0	0	0	0	0	0	0	0	0	0	0	0	0	0	0	0	0	0
1106733	0	0	0	0	0	0	0	0	0	0	0	0	0	0	0	0	0	0	0	0	0	0	0	0	0	0	0	0	0	0	0	0	0	0	0	0	0	0	0	0	0	0	0	0	0	0	0	0	0
1107052	0	0	0	0	0	0	0	0	0	0	0	0	0	0	0	0	0	0	0	0	0	0	0.0006	0	0	0	0	0	0	0	0	0	0	0	0.0006	0	0	0	0	0	0	0	0	0	0	0	0	0	0
1107609	0	0	0	0	0	0	0	0	0	0	0	0	0	0	0	0	0	0	0	0	0	0	0	0	0	0.0018	0	0	0	0	0	0	0	0	0	0	0	0	0	0	0	0	0	0	0	0	0	0	0.0004
1108045	0.0006	0	0	0	0.0006	0	0	0	0	0	0	0	0	0	0	0	0	0	0	0	0	0	0	0	0	0	0	0	0	0	0	0	0	0	0	0	0	0	0	0	0	0	0	0	0	0	0	0	0
1109370	0	0	0	0	0	0	0	0	0	0	0	0	0	0	0	0	0	0	0	0	0	0	0	0	0	0	0	0.0052	0	0	0	0	0	0	0	0	0	0	0	0	0	0	0	0	0	0	0	0	0
1109402	0	0	0	0	0	0	0	0	0	0	0	0	0	0	0	0	0	0	0	0	0	0	0	0	0	0	0	0	0	0	0	0	0	0	0.0002	0	0	0.0028	0	0	0	0	0	0	0	0.001	0.001	0	0
1109817	0	0	0	0	0	0	0	0	0	0	0	0	0	0	0	0	0	0	0	0	0	0	0	0	0	0	0	0	0	0	0	0	0	0	0	0	0	0	0	0	0	0	0	0	0	0	0	0	0
1110316	0	0	0.0002	0	0	0	0	0	0	0	0	0	0	0	0	0	0	0	0.0002	0	0.0002	0	0	0	0	0	0	0	0	0.0004	0	0.0002	0	0	0	0.0012	0	0	0	0	0	0	0.0012	0	0.0004	0	0	0	0
1110592	0	0	0	0	0	0	0	0	0	0	0	0	0	0	0	0	0	0	0	0	0	0	0	0	0	0	0	0	0	0	0	0	0	0	0	0	0	0	0	0	0	0	0	0	0	0	0	0	0
1111339	0	0	0	0	0	0	0	0	0	0	0	0	0	0	0.0002	0	0	0	0	0	0.0002	0	0	0	0	0	0	0	0	0	0	0	0	0.0002	0.0064	0	0	0	0	0	0	0	0.0002	0	0	0	0.0002	0	0
1112225	0	0	0	0	0.0002	0	0	0	0	0	0	0	0	0	0	0	0	0	0	0	0	0	0	0	0	0	0	0	0	0	0	0	0	0	0	0.0148	0	0	0	0	0	0	0	0	0	0	0	0	0
1113495	0.0004	0.0002	0	0	0	0	0	0	0	0	0.002	0	0	0	0	0	0	0	0	0	0	0	0	0	0	0	0	0	0	0	0	0	0	0	0	0	0	0	0	0	0	0	0	0	0	0.0004	0	0	0
1113770	0	0	0	0	0	0	0	0	0.0002	0	0	0	0	0	0	0	0	0	0	0	0	0	0	0	0	0	0	0	0	0	0	0	0	0	0	0	0	0	0	0	0	0	0	0	0	0.002	0	0	0
1114337	0	0	0	0	0	0	0.0002	0	0	0	0	0	0.0008	0	0	0	0	0	0	0	0	0	0	0	0	0	0	0	0	0	0	0	0	0	0	0	0	0	0	0	0	0	0	0	0	0	0	0	0
1115991	0	0.0004	0	0	0	0	0	0	0	0	0	0	0.0002	0	0	0	0	0	0	0	0	0	0	0	0	0	0	0	0	0	0	0	0	0	0	0	0	0	0	0	0	0	0	0.0002	0	0	0	0	0
1117622	0	0	0	0	0	0	0	0	0.001	0	0	0	0	0	0	0	0	0	0	0	0	0	0	0	0	0	0	0	0	0	0	0	0	0	0	0	0	0	0	0	0	0	0	0	0	0	0	0	0
1118221	0	0	0	0	0	0	0	0	0	0	0	0	0	0	0	0	0	0	0	0	0	0	0	0	0	0	0	0	0	0	0	0	0	0	0	0	0	0	0	0	0	0	0	0	0	0	0	0	0
1119783	0	0	0	0	0	0	0	0	0	0	0	0	0	0	0	0	0	0	0	0	0	0	0	0	0	0	0	0	0	0	0	0	0	0	0	0	0	0	0	0	0	0	0	0	0	0	0	0	0
1119927	0	0	0	0	0	0	0	0	0	0	0	0	0	0	0	0	0	0	0	0	0	0	0	0	0	0	0	0	0	0	0	0	0	0	0	0	0	0	0	0	0	0	0	0	0	0	0	0	0
1120420	0	0	0	0	0	0	0	0	0	0	0	0	0	0	0	0	0	0	0	0	0	0	0	0	0	0	0	0	0	0	0	0	0	0	0.0016	0	0	0	0	0	0	0	0	0	0	0	0	0	0
1120511	0	0	0.0012	0	0	0	0	0	0	0	0	0	0	0	0	0	0	0	0	0	0	0	0	0	0	0	0	0	0	0	0	0	0	0	0	0	0	0	0	0.0006	0	0	0	0	0	0	0	0	0
1121156	0	0	0	0	0	0	0	0	0	0	0	0	0	0	0	0	0	0	0	0	0	0	0	0	0	0	0	0	0	0	0	0	0	0	0	0	0	0	0	0	0	0	0	0	0	0	0	0	0
1123197	0	0	0	0	0	0	0	0	0	0	0	0	0	0	0	0	0	0	0	0	0	0	0	0	0	0	0.0002	0	0	0	0	0	0	0	0.0016	0	0	0	0	0	0.0026	0	0	0	0	0	0	0	0
1123543	0	0	0	0	0	0	0	0	0	0	0	0	0	0	0	0	0	0	0	0	0	0	0	0	0	0	0	0	0	0	0	0	0	0	0	0	0	0	0	0	0	0	0	0	0	0	0.0002	0	0
1124268	0	0	0	0.005	0	0	0	0	0.0002	0.008	0.0024	0	0	0.0006	0.0014	0.0002	0	0	0.0082	0.0016	0.0024	0	0	0.0028	0	0.0008	0.0006	0	0	0	0.0006	0	0	0.0022	0	0.0002	0	0	0	0.0004	0	0	0	0	0.0004	0.0002	0	0	0.0004
1124670	0	0	0	0	0	0	0	0	0	0	0	0	0	0	0.0006	0	0	0	0	0	0.0082	0	0	0	0	0	0	0	0	0	0	0	0	0	0	0	0	0	0	0	0	0	0	0	0	0	0	0	0.0002
1124748	0	0	0	0	0	0	0	0	0	0	0	0	0	0	0	0	0	0	0	0	0	0	0	0	0	0	0	0	0	0	0	0	0	0	0	0	0	0	0	0	0	0	0	0	0	0	0	0	0
1124879	0	0	0	0	0	0	0	0	0	0	0.0002	0	0	0	0	0	0	0	0	0	0	0	0	0	0	0	0	0	0	0	0	0	0	0	0	0	0	0	0	0	0	0	0	0	0	0	0	0	0
1125006	0	0	0	0	0	0	0	0	0	0	0	0	0	0	0	0	0	0	0	0	0	0	0	0	0	0	0	0	0	0	0	0	0	0	0	0	0	0	0	0	0	0	0	0	0	0	0	0	0
1125725	0	0	0	0	0	0	0	0	0	0	0	0	0	0	0	0	0	0	0	0	0	0	0	0	0	0	0	0	0	0	0	0	0	0	0	0	0	0	0	0.0008	0	0	0	0	0	0	0	0	0
1126435	0	0	0	0	0	0	0	0	0	0	0	0	0	0	0	0	0	0	0	0	0	0	0	0	0	0	0	0	0	0	0	0	0	0	0	0	0	0	0	0	0	0	0	0	0	0	0	0	0
1127256	0	0	0	0	0	0	0	0	0	0	0	0	0	0	0	0	0	0	0	0	0	0	0	0	0	0	0	0	0	0	0	0	0	0	0	0	0	0	0	0	0	0	0	0	0	0	0	0	0
1127864	0	0	0	0	0	0	0	0	0	0	0	0	0.0004	0	0	0	0	0	0	0	0.0002	0.0002	0	0	0	0	0	0	0	0	0	0	0	0	0	0	0	0	0	0	0	0	0	0	0	0	0.0002	0	0
1128038	0	0	0	0	0	0	0	0	0	0	0	0	0	0	0	0	0	0	0	0	0	0	0	0	0	0	0	0	0	0	0	0	0	0	0	0	0	0	0	0	0	0.0002	0	0	0	0	0	0	0
1128359	0	0	0	0	0	0	0	0	0	0	0	0	0	0	0	0	0	0	0	0	0	0	0	0	0	0	0	0	0	0	0	0	0	0	0	0	0	0	0	0.002	0	0	0	0	0	0	0	0	0
1129461	0	0	0	0	0	0	0	0	0	0	0	0	0	0	0	0	0	0	0	0	0	0	0	0	0	0	0	0	0	0	0	0	0	0	0	0	0	0	0	0	0	0	0	0	0	0	0	0	0
1129620	0	0	0	0	0	0	0	0	0	0	0	0	0	0	0	0	0	0	0	0	0	0	0	0	0	0	0	0	0	0	0	0	0	0	0	0	0	0	0	0	0	0	0	0	0	0	0	0	0
1129883	0	0	0	0	0	0	0	0	0	0	0	0	0	0	0	0	0	0	0	0	0	0	0	0	0	0	0	0	0	0	0	0	0.0002	0	0	0	0	0	0	0	0	0	0	0	0	0	0	0	0
1129906	0	0	0	0	0	0	0	0	0	0	0	0	0	0	0	0	0	0	0	0	0	0	0	0	0	0	0	0	0	0	0	0	0	0	0	0	0	0	0	0	0	0	0	0	0	0	0	0	0
1131131	0	0.0014	0	0	0	0	0	0	0	0	0	0	0	0	0	0	0	0	0	0	0	0	0	0	0	0	0	0	0	0	0	0	0	0	0	0	0	0	0	0	0	0	0	0	0	0	0	0	0
1131995	0	0	0	0	0	0	0	0	0	0	0	0	0	0	0	0	0	0	0	0	0	0	0	0	0	0	0	0	0	0	0	0	0	0	0	0	0	0	0	0	0	0	0	0	0	0	0	0	0
1132833	0	0	0	0	0	0	0	0	0	0	0	0	0	0	0	0	0	0	0	0	0	0	0	0	0	0	0	0	0	0	0	0	0	0	0	0	0	0	0	0	0	0	0	0	0	0	0	0	0
1132880	0	0	0	0	0	0	0	0	0	0	0	0	0	0	0	0	0	0	0	0	0	0	0	0	0	0	0	0	0	0	0	0	0	0	0	0.0002	0	0	0	0	0	0	0	0	0	0	0	0	0
1134462	0	0	0	0	0	0	0	0	0	0	0	0	0	0	0	0	0	0	0	0	0	0	0	0	0	0	0	0	0	0	0	0	0	0	0	0	0	0	0	0	0	0	0	0	0	0	0	0	0
1134617	0	0	0	0	0	0	0	0	0	0	0	0	0	0	0	0	0	0	0	0	0	0	0	0	0	0	0	0	0	0	0	0	0	0	0	0	0	0	0	0	0	0	0	0	0	0	0	0	0
1135830	0	0	0	0	0	0	0	0	0	0	0	0	0	0	0	0	0	0	0	0	0	0	0	0	0	0	0	0	0	0	0	0	0	0	0	0	0	0	0	0	0	0.0002	0	0	0	0	0	0	0
1136010	0	0	0	0	0	0	0	0	0	0	0	0	0	0	0	0	0	0	0	0	0	0	0	0	0	0	0.0004	0	0	0	0	0	0	0	0	0	0	0	0	0	0	0	0	0	0	0	0	0	0
1137409	0	0	0	0	0	0	0	0	0	0	0	0	0	0	0	0	0	0	0	0	0	0	0	0	0	0	0	0	0	0	0	0	0	0	0	0	0	0	0	0	0	0	0	0	0	0	0	0	0
1138012	0	0	0	0	0.0002	0.0038	0	0	0	0	0	0	0	0	0	0	0	0	0	0	0	0	0	0	0	0	0	0	0	0	0	0	0	0	0	0	0	0	0	0	0	0	0	0	0	0	0	0	0
1138276	0	0	0	0	0	0	0	0	0	0	0	0	0	0	0	0	0	0	0	0	0	0	0	0	0	0	0	0	0	0	0.0002	0	0	0	0	0	0	0	0	0	0	0	0	0	0	0	0	0	0
1138763	0	0	0	0	0.0004	0	0	0	0	0	0	0	0	0	0	0	0	0	0	0	0	0	0	0	0	0	0	0	0	0	0	0	0	0	0	0	0	0	0	0	0	0	0	0	0	0	0	0	0
1139563	0	0	0.0002	0	0	0	0	0	0	0	0	0	0	0	0	0	0	0	0	0	0	0	0	0	0	0	0	0	0	0	0	0	0	0	0	0	0	0	0	0	0	0	0	0	0	0	0	0	0
1140434	0	0	0	0	0	0	0	0	0	0	0.0002	0	0	0	0	0	0	0	0	0	0	0	0	0	0	0	0	0	0	0	0	0	0	0	0	0	0	0	0	0	0	0	0	0	0	0	0	0.0024	0
1141541	0	0.0002	0	0	0	0	0	0	0	0	0	0	0	0	0	0	0	0	0	0	0	0	0	0	0	0	0	0	0	0	0	0	0	0	0	0	0	0	0	0	0	0	0	0	0	0	0	0	0
1141545	0.0002	0	0	0	0	0	0	0	0	0	0	0	0	0	0	0	0	0	0	0	0	0	0	0	0	0	0	0	0	0	0	0	0	0	0	0	0	0	0	0	0	0	0	0	0	0	0	0	0
1143280	0	0	0	0	0	0	0	0	0	0	0	0	0	0	0	0	0	0	0	0	0	0.0264	0	0	0	0	0	0	0	0	0	0	0	0	0	0	0	0	0	0	0	0	0	0	0	0	0	0	0
1143963	0	0	0	0	0	0	0	0	0	0	0	0	0	0	0.0004	0	0	0	0	0	0	0	0	0	0	0	0	0	0	0	0	0	0	0	0	0	0	0	0	0	0	0	0	0	0	0	0	0	0
1144347	0	0	0	0	0	0	0	0	0	0	0	0	0	0	0	0	0	0	0	0	0	0	0	0	0	0	0	0	0	0	0	0	0	0	0	0	0	0	0	0	0	0	0	0	0	0	0	0	0
1146771	0	0	0	0	0	0	0	0	0	0	0	0	0	0	0	0	0	0	0	0	0	0	0	0	0	0	0	0	0	0	0	0	0	0	0	0	0	0	0	0	0	0	0	0	0	0	0	0	0
1148209	0	0	0	0	0	0	0	0	0	0	0	0	0	0	0	0	0	0	0	0	0	0.0002	0	0	0	0	0	0	0	0	0	0	0	0	0	0	0	0	0	0	0	0	0	0	0	0	0	0	0
1503863	0	0	0	0	0.0004	0	0	0	0	0	0	0	0	0	0	0	0	0	0	0	0	0	0	0	0	0	0	0	0	0	0	0	0	0	0	0	0	0	0	0	0	0	0	0	0	0	0	0	0
1532107	0	0	0	0	0	0	0	0	0	0	0	0	0	0	0	0	0	0	0	0	0	0	0	0.0006	0	0	0	0	0	0	0	0	0	0	0	0	0	0	0	0	0	0	0	0	0	0	0	0	0
1553204	0	0	0	0	0	0	0	0	0	0	0	0	0	0	0	0	0	0	0	0	0	0	0	0	0	0	0	0	0	0	0	0	0	0.0002	0	0	0	0	0	0	0	0	0	0	0	0	0	0	0
1591289	0	0	0	0	0	0	0	0	0	0.001	0	0	0	0	0	0	0	0	0	0	0	0	0	0	0	0	0	0	0	0	0	0.0006	0	0	0	0	0	0	0	0	0	0	0	0	0	0	0	0	0
1651257	0	0	0	0	0	0	0	0	0	0	0	0	0	0	0	0	0	0	0	0	0	0	0	0	0	0	0	0	0	0	0	0	0	0	0	0.0002	0	0	0	0	0	0	0	0	0	0	0	0	0
1689531	0	0	0.0004	0	0	0	0	0	0	0	0	0	0	0	0	0	0	0	0	0	0	0	0	0	0	0	0	0	0	0	0	0	0	0	0	0	0	0	0	0	0	0	0	0	0	0	0	0	0
1701846	0	0	0	0	0	0.0018	0	0	0	0	0	0	0	0	0	0	0	0	0	0	0	0	0	0	0	0	0	0	0	0	0	0	0	0	0	0	0	0	0	0	0	0	0	0	0	0	0	0	0
1730876	0	0	0	0	0	0	0	0	0	0	0	0	0	0	0.0002	0	0	0	0	0	0	0	0	0	0	0	0	0	0	0	0	0	0	0	0	0	0	0	0	0	0	0	0	0	0	0	0	0	0
1793596	0	0	0	0	0	0	0	0	0	0	0	0	0	0	0	0	0	0	0	0	0	0	0	0	0	0	0	0	0	0	0	0	0	0	0	0	0	0	0	0	0	0	0	0	0	0	0	0.0012	0
1793774	0	0	0	0	0	0	0	0	0	0	0	0	0	0	0	0	0	0	0	0	0	0	0	0	0	0	0	0	0	0	0	0	0	0	0	0	0	0	0	0	0	0	0	0	0	0	0	0	0
1844217	0	0	0	0	0	0	0	0	0	0	0	0	0	0	0	0	0	0	0	0	0.0008	0	0	0	0	0	0	0	0	0	0	0	0	0	0	0	0	0	0	0	0	0	0	0	0	0	0	0	0
1853139	0	0	0	0	0	0	0	0	0	0	0	0	0	0	0	0	0	0	0	0	0.0002	0	0	0	0	0	0	0	0	0	0	0	0	0	0	0	0	0	0	0	0	0	0	0	0	0	0	0	0
1887414	0	0	0	0	0	0	0	0	0	0	0	0	0	0	0	0	0	0	0	0	0.001	0	0	0	0	0	0	0	0	0	0	0	0	0	0	0	0	0	0	0	0	0	0	0	0	0	0	0	0
1890229	0	0	0	0	0	0	0	0	0	0	0	0	0	0	0	0	0.0006	0	0	0	0	0	0	0	0	0	0	0	0	0	0	0	0	0	0	0	0	0	0	0	0	0	0	0	0	0	0	0	0
1892252	0	0	0	0	0	0	0	0	0	0	0	0	0	0	0	0	0	0	0	0.0028	0	0	0	0	0	0	0	0	0	0	0	0	0	0	0	0	0	0	0	0	0	0	0	0	0	0	0	0	0
1894171	0	0	0	0	0	0	0	0	0	0	0	0	0	0	0	0	0	0	0	0	0	0	0	0	0	0	0	0	0	0	0.0016	0	0	0	0	0	0	0	0	0	0	0	0	0	0	0	0	0	0
1939008	0	0	0	0	0	0.0048	0	0	0	0	0	0	0	0	0	0	0	0	0	0	0	0	0	0	0	0	0	0	0	0	0	0	0	0	0	0	0	0	0	0	0	0	0	0	0	0	0	0	0
1960569	0	0	0	0	0	0	0	0	0	0	0	0	0	0	0	0	0	0	0	0	0	0	0	0	0	0	0	0	0	0	0	0	0	0	0	0	0	0	0	0	0	0	0	0	0	0	0	0	0
2101299	0	0	0	0	0	0	0	0	0	0	0	0	0	0	0	0	0	0	0	0	0	0	0	0	0	0.0002	0	0	0	0	0	0	0	0	0	0	0	0	0	0	0	0	0	0	0	0	0	0	0
2112470	0	0	0.0002	0	0	0	0	0	0	0	0	0	0	0	0	0	0	0	0	0	0	0	0	0	0	0	0	0	0	0	0	0	0	0	0	0	0	0	0	0	0.0002	0	0	0	0	0	0	0	0
2136916	0	0	0	0	0	0	0	0	0	0	0	0	0	0	0	0	0	0	0	0	0	0	0	0	0	0	0	0	0	0.0022	0	0	0	0	0	0	0	0	0	0	0	0	0	0	0	0	0	0	0
2150379	0	0	0	0	0	0	0	0	0	0	0	0	0	0	0	0	0	0	0	0	0	0	0	0	0	0	0	0	0	0	0	0	0	0	0	0	0	0	0	0	0	0	0	0	0	0	0	0	0
2160270	0	0	0	0	0	0	0	0	0	0	0	0	0	0	0	0	0	0	0	0	0	0	0	0	0	0	0	0	0	0	0.0004	0	0	0	0	0	0	0	0	0	0	0	0	0	0	0	0	0	0
2199910	0	0	0	0	0	0	0	0	0	0	0	0	0	0	0	0	0	0	0	0	0	0	0	0	0	0	0	0	0	0	0	0	0	0	0	0	0	0	0	0	0	0	0	0	0	0	0	0	0
2220494	0	0	0	0	0	0	0	0	0.0002	0	0	0.0008	0	0	0	0	0	0	0	0	0	0	0	0	0	0	0	0	0	0.0006	0	0	0	0	0	0	0	0	0	0	0	0	0	0	0	0.0002	0	0	0
2236198	0	0	0	0	0	0	0	0	0	0	0	0	0	0	0	0	0	0	0	0	0.0004	0	0	0	0	0	0	0	0	0	0	0	0	0	0	0	0.0002	0	0	0	0	0	0	0	0	0	0	0	0
2352826	0	0	0	0	0	0.0028	0	0	0	0	0	0	0	0	0	0	0	0	0	0	0	0	0	0	0	0	0	0	0	0	0	0	0	0	0	0	0	0	0	0	0	0	0	0	0	0	0	0	0
2383902	0.0002	0.0004	0.0002	0	0	0	0	0	0.0004	0	0.0008	0	0.0006	0	0.0012	0	0	0	0	0	0	0.0014	0	0	0.0002	0	0	0	0.0002	0	0.0012	0.0002	0	0	0	0	0	0	0	0	0.0006	0	0	0	0	0.0016	0	0	0
2397581	0	0	0	0	0	0	0	0	0	0	0	0	0	0	0	0	0	0	0	0	0	0	0	0	0	0	0	0	0	0	0	0	0	0	0	0	0	0	0	0	0	0	0	0	0	0.0008	0	0	0
2441002	0	0	0	0	0	0	0.0002	0	0	0	0	0	0	0	0	0	0	0	0	0	0	0	0	0	0	0	0	0	0	0	0	0	0	0	0	0	0	0	0	0	0	0	0	0	0	0	0	0	0
2485755	0.0004	0	0	0	0.0004	0	0	0	0.0008	0	0.0192	0	0	0	0	0.0004	0	0	0	0	0.0044	0	0	0.0002	0	0	0	0.01	0	0	0	0.0004	0	0	0	0	0	0	0	0	0	0	0	0	0.0048	0	0	0	0
2510538	0	0	0	0	0	0	0	0	0	0	0	0	0	0	0	0	0	0	0	0	0	0	0	0	0	0	0	0	0	0	0	0	0	0	0	0	0	0	0	0	0	0	0	0	0	0	0	0	0
2514057	0	0	0	0	0	0	0	0	0	0	0	0	0	0.0004	0	0	0	0	0	0	0	0	0	0	0	0	0	0	0	0	0	0	0	0	0	0	0	0	0	0	0	0	0	0	0	0	0	0	0
2518948	0	0.001	0	0	0	0	0	0	0	0	0	0	0	0	0	0	0	0	0	0	0.0014	0	0	0	0	0	0	0	0	0	0	0	0	0	0	0	0	0	0	0	0	0	0	0	0	0	0	0	0
2526440	0	0.0002	0	0	0	0	0	0	0	0	0	0.0004	0	0	0	0	0	0	0	0	0	0	0	0	0	0	0	0	0	0	0	0	0	0	0	0	0	0	0	0	0	0	0	0	0	0	0	0	0
2532173	0	0	0	0	0	0	0	0	0	0	0	0	0	0	0	0.0026	0	0	0	0	0	0	0	0	0.0002	0.0004	0	0	0	0.0002	0	0	0	0	0	0	0	0	0	0	0	0	0	0	0	0	0	0	0
2536925	0	0	0	0	0	0	0	0	0	0	0	0	0	0	0	0	0	0	0	0	0	0	0	0	0	0	0	0	0	0	0	0	0	0	0	0	0	0	0	0	0.0002	0	0	0	0	0	0	0	0
2595307	0	0	0	0	0	0	0	0	0	0	0	0	0	0	0	0	0	0	0	0	0	0	0	0	0	0	0	0	0	0	0	0	0	0	0	0.0004	0	0	0	0	0	0	0	0	0	0	0	0	0
2605222	0	0	0	0	0	0	0	0	0	0	0	0	0	0	0	0	0	0	0	0	0	0	0	0	0	0	0	0	0	0	0	0	0	0	0	0	0	0	0	0	0	0	0	0	0	0.0024	0	0	0
2660423	0	0	0.0008	0	0	0	0	0	0	0	0	0	0	0	0.0016	0	0	0	0	0	0.0002	0	0	0	0	0	0	0	0	0	0	0	0	0	0	0	0	0	0	0	0	0	0	0	0	0	0	0	0
2682867	0	0	0	0	0	0	0	0	0	0	0	0	0	0	0	0	0	0	0	0	0	0	0	0	0	0	0	0	0	0	0	0	0	0	0	0	0	0	0	0	0	0	0	0.0004	0	0	0	0	0
2752477	0	0	0	0	0	0	0	0	0	0	0	0	0	0	0	0	0	0	0	0	0	0	0	0	0	0	0	0	0	0	0	0	0	0	0	0	0	0	0	0	0	0	0	0	0	0	0	0	0
2807807	0	0.0006	0	0	0	0	0	0	0	0	0	0	0	0	0	0	0	0	0	0	0	0	0	0	0	0	0	0	0	0	0	0	0	0	0	0	0	0	0	0	0	0	0	0	0	0	0	0	0
2843088	0	0	0	0	0	0	0	0	0	0.0006	0	0	0	0	0	0	0	0	0	0	0	0	0	0	0	0	0	0	0	0	0	0	0	0	0	0	0	0	0	0	0	0	0	0	0	0	0	0	0
2902522	0	0	0	0	0	0	0	0	0	0	0	0	0	0	0	0	0	0	0	0	0	0	0	0	0	0	0	0	0	0	0	0	0	0	0	0	0	0	0	0	0	0	0	0	0	0	0	0	0
2938351	0	0.0006	0	0	0	0	0	0	0.0002	0	0	0	0	0	0	0	0	0	0	0	0	0	0	0	0	0	0	0	0	0	0	0	0	0	0	0	0	0	0	0	0	0	0	0	0	0.0008	0	0	0
2938850	0	0	0.0002	0	0	0	0	0	0	0	0	0	0	0	0	0	0	0	0	0	0	0	0	0	0	0	0	0	0	0	0	0	0	0	0	0	0	0	0	0	0	0	0	0	0	0	0	0	0
2966692	0	0	0	0	0	0	0	0.0002	0	0	0	0	0	0	0	0	0	0	0	0	0	0	0	0	0	0	0	0	0	0	0	0	0	0	0	0	0	0	0	0	0	0	0	0	0	0	0	0	0
3015662	0	0	0	0	0	0	0	0	0	0	0	0	0	0	0	0	0	0	0	0	0	0	0	0	0	0	0	0	0	0	0	0	0	0	0	0	0	0	0	0	0	0	0	0	0	0	0	0	0
3032113	0	0	0	0	0	0	0	0	0	0	0	0	0.0012	0	0	0	0	0	0	0	0	0	0	0	0	0	0	0	0	0	0	0	0	0	0	0	0	0	0	0	0	0	0	0	0	0	0	0	0
3058999	0	0	0	0	0	0	0	0	0	0	0	0	0	0	0	0	0	0	0	0	0	0	0	0	0	0	0	0	0	0	0	0	0	0	0	0	0	0	0	0	0	0	0	0	0	0	0	0	0
3122805	0	0	0	0	0	0	0	0	0	0	0	0	0	0	0	0	0	0	0	0	0	0	0	0	0	0	0	0	0	0	0	0	0	0	0	0.001	0	0	0	0	0	0	0	0	0	0	0	0	0
3223797	0	0	0	0	0	0	0	0	0	0	0.001	0	0	0	0	0	0	0	0	0	0	0	0	0	0	0	0	0	0	0	0	0	0	0	0	0	0	0	0	0	0	0	0	0	0	0	0	0	0
3225199	0	0.0002	0	0	0	0	0	0	0	0	0	0	0	0	0	0	0	0	0	0	0	0	0	0	0	0	0	0	0	0	0	0	0	0	0	0	0	0	0	0	0	0	0	0	0	0	0	0	0
3254563	0	0	0	0	0	0	0	0	0	0	0	0	0.0002	0	0	0	0	0	0	0	0	0	0	0	0	0	0	0	0	0	0	0	0	0	0	0	0	0	0	0	0	0	0	0	0	0	0	0	0
3307468	0	0	0	0	0	0	0	0	0	0	0	0	0	0	0	0	0	0	0	0	0	0	0	0	0	0	0	0	0	0	0	0	0	0	0	0	0	0	0	0.0004	0	0	0	0	0	0	0	0	0
3410492	0	0	0	0	0	0	0	0	0	0	0	0	0	0	0	0	0	0	0	0	0	0	0	0	0	0	0	0	0	0	0	0	0	0	0	0	0	0	0	0	0	0	0	0	0	0	0	0	0
3468273	0	0	0	0	0	0	0	0	0	0	0	0	0	0	0	0	0	0	0	0	0	0	0	0	0	0	0	0	0	0	0	0	0	0	0	0	0	0	0	0	0	0	0	0	0	0	0	0	0
3478144	0	0	0	0	0	0	0	0	0	0	0	0	0	0	0	0	0	0	0	0	0	0	0	0	0	0	0	0	0	0	0	0	0	0	0	0	0	0	0	0.0004	0	0	0	0	0	0	0	0	0
3480258	0	0	0	0	0.0002	0	0	0	0	0	0	0	0	0	0	0	0	0	0	0	0	0	0	0	0	0	0	0	0	0	0	0	0	0	0	0	0	0	0	0	0	0	0	0	0	0	0	0	0
3509162	0	0	0	0	0	0	0	0	0	0	0	0	0	0	0	0	0	0	0	0	0	0	0	0	0	0	0	0	0	0	0	0	0	0	0	0	0	0	0	0	0	0	0	0	0	0	0	0	0
3517721	0	0	0	0	0	0	0	0	0.0028	0	0	0	0	0	0	0	0	0	0	0	0	0	0	0	0	0	0	0	0	0	0	0	0	0	0	0	0	0	0	0	0	0	0	0	0	0	0	0	0
3589625	0	0.0016	0	0	0	0	0	0	0	0	0	0	0	0	0	0	0	0	0	0	0.0006	0	0	0	0	0	0	0	0	0	0	0	0	0	0	0	0	0	0	0	0	0	0	0	0	0	0	0	0
3606810	0	0	0	0	0	0	0	0	0	0	0	0	0	0	0	0	0	0	0	0	0	0	0	0	0	0	0	0	0	0	0	0	0	0	0	0	0	0	0	0	0	0	0	0	0	0	0	0	0
3618039	0	0	0	0	0	0	0	0	0	0	0	0	0	0	0	0	0	0	0	0	0	0	0	0	0	0	0	0	0	0	0	0	0	0	0	0	0	0	0	0	0	0	0	0	0	0	0	0	0
3650965	0	0	0	0	0	0	0	0	0	0	0	0	0	0	0	0	0	0	0	0	0	0	0	0	0	0	0	0	0.0002	0	0	0	0	0	0.0008	0	0	0	0	0	0	0	0	0	0	0	0	0	0
3684826	0	0	0	0	0	0	0	0	0	0	0	0	0	0	0	0	0	0	0	0	0	0	0	0	0	0	0	0	0	0	0	0	0	0	0	0	0	0	0	0	0	0	0	0	0	0	0.0002	0	0
3685331	0	0	0	0	0	0	0	0	0	0	0	0	0	0	0	0	0	0	0	0	0.0002	0	0	0	0	0	0	0	0	0	0	0	0	0	0	0	0	0	0	0	0	0	0	0	0	0	0	0	0
3692061	0	0	0	0	0	0	0	0	0	0	0	0	0	0	0	0	0	0	0	0	0	0	0	0	0	0	0	0	0	0	0	0	0	0	0	0	0	0	0	0	0	0	0	0	0	0	0	0	0
3746871	0	0	0	0	0.0002	0	0	0	0	0	0	0	0	0	0	0	0	0	0	0	0	0	0	0	0	0	0	0	0	0	0	0	0	0	0	0	0	0	0	0	0	0	0	0	0	0	0	0	0
3755054	0	0	0	0	0	0	0	0	0	0	0	0	0	0	0	0	0	0	0	0	0.0004	0	0	0	0	0	0	0	0	0	0	0	0	0	0	0	0	0	0	0	0	0	0	0	0	0	0	0	0
3780125	0	0	0	0	0	0	0.0004	0	0	0	0	0	0	0	0	0	0	0	0	0	0	0	0	0	0	0	0	0	0	0	0	0	0	0	0	0	0	0	0	0	0	0	0	0	0	0	0	0	0
3781846	0	0.0024	0	0	0	0	0	0	0	0	0	0	0	0	0	0	0	0	0	0	0	0	0	0	0	0	0	0	0	0	0	0	0	0	0	0	0	0	0	0	0	0	0	0	0	0	0	0	0
3804103	0	0	0	0	0	0	0	0	0	0	0	0	0.0002	0	0	0	0	0	0	0	0	0	0	0	0	0	0	0	0	0	0	0	0	0	0	0	0	0	0	0	0	0	0	0	0.0002	0	0	0	0
3807364	0	0	0	0	0	0	0	0	0	0	0	0	0.0002	0	0	0	0	0	0	0	0	0	0	0	0	0	0	0	0	0	0	0	0	0	0	0	0	0	0	0	0	0	0	0	0	0	0	0	0
3892660	0	0	0	0	0	0	0	0	0	0	0	0	0	0	0	0	0	0	0	0	0	0	0	0	0	0	0	0	0	0	0	0	0	0	0	0	0	0	0	0	0	0	0	0	0	0	0	0	0
3892705	0	0	0	0	0	0	0	0	0	0	0.0002	0	0	0	0	0	0	0	0	0	0	0	0	0	0	0	0	0	0	0	0	0	0	0	0	0	0	0	0	0	0	0	0	0	0	0	0	0	0
3908648	0	0	0	0	0	0	0	0	0	0	0	0	0	0	0	0	0	0	0	0	0	0	0	0	0	0	0	0	0	0	0	0	0	0	0	0	0	0	0	0	0	0	0	0.0006	0	0	0	0	0
3936762	0	0	0	0	0	0.0062	0	0	0	0	0	0	0	0	0	0	0	0	0	0	0	0	0	0	0	0	0	0	0	0	0	0	0	0	0	0	0	0.0002	0	0	0	0	0	0	0	0.0002	0	0	0
3956093	0	0	0	0	0	0	0	0	0	0	0	0	0	0	0	0	0	0	0	0	0.0006	0	0	0	0	0	0	0	0	0	0	0	0	0	0	0	0	0	0	0	0	0	0	0	0	0	0	0	0
3990817	0	0	0	0	0	0	0	0	0	0	0	0	0	0	0	0	0	0	0	0	0	0	0	0	0	0	0	0	0	0	0	0	0	0	0	0	0	0	0	0	0	0	0	0	0	0	0	0	0
4021998	0	0	0	0	0	0	0	0	0	0	0	0	0	0	0	0	0	0	0	0	0	0	0	0	0	0.0002	0	0	0	0	0	0	0	0	0	0	0	0	0	0	0	0	0	0	0	0	0	0	0
4064689	0	0.0002	0	0	0	0	0	0	0	0	0	0	0	0	0	0	0	0	0	0	0	0	0	0	0	0	0	0	0	0	0	0	0	0	0	0	0	0	0	0	0	0	0	0	0	0	0	0	0
4156151	0	0	0	0	0	0	0	0	0	0	0	0.0028	0	0	0	0	0	0	0	0	0	0	0	0	0	0	0	0	0	0	0	0	0	0	0	0	0.0008	0	0	0	0	0	0	0	0	0	0	0	0
4193312	0	0	0	0	0	0	0	0	0	0	0	0	0	0	0	0	0	0	0	0	0	0	0	0	0	0.0006	0	0	0	0	0	0	0	0	0	0	0	0	0	0	0	0	0	0	0	0	0	0	0
4238525	0	0	0	0	0	0	0	0	0	0	0	0	0	0	0	0	0	0	0	0	0	0	0	0	0	0	0	0	0	0	0	0	0	0	0	0	0	0	0	0	0	0	0	0	0	0	0	0	0
4282479	0	0	0	0	0	0	0	0	0	0	0	0	0	0	0	0	0	0	0	0	0	0	0	0	0	0	0	0	0	0	0	0	0	0	0	0	0	0	0	0	0	0	0	0	0	0	0	0	0
4295230	0	0	0	0	0	0	0	0	0	0	0	0	0	0	0	0	0	0	0	0	0	0	0	0	0	0.0002	0	0	0	0	0	0	0	0	0	0	0	0	0	0	0	0	0	0	0	0	0	0	0
4298181	0	0	0	0	0	0	0	0	0	0	0	0	0	0	0	0	0	0	0	0	0	0	0	0	0	0	0	0	0	0	0	0	0	0	0	0	0	0	0	0	0	0	0	0	0	0.0002	0	0	0
4299696	0	0	0	0	0	0	0	0	0	0	0	0	0	0	0	0	0	0	0	0	0	0	0	0	0	0	0	0	0	0	0	0	0	0	0	0	0	0	0	0	0	0	0	0	0	0	0	0	0
4300918	0	0	0	0	0	0	0	0	0.0002	0	0	0	0	0	0	0	0	0	0	0	0	0	0	0	0	0	0	0	0	0	0	0	0	0	0	0	0	0	0	0	0	0	0	0	0	0	0	0	0
4300980	0	0	0	0	0	0	0	0	0	0	0	0	0	0	0	0	0	0	0	0	0	0	0	0	0	0	0	0	0	0	0	0	0	0	0	0	0	0	0	0	0	0	0	0.0028	0	0	0	0	0
4302443	0	0	0	0	0	0	0	0	0	0	0	0	0	0	0	0	0	0	0	0	0.0022	0	0	0	0	0	0	0	0	0	0	0	0	0	0	0	0	0	0	0	0	0	0	0	0	0	0	0	0
4303992	0	0	0	0	0	0	0	0	0	0	0	0	0	0	0	0	0	0	0	0	0	0	0	0	0	0	0	0	0	0	0	0	0	0	0	0	0	0.0002	0	0	0	0	0	0	0	0	0	0	0
4304029	0	0	0	0	0	0	0	0	0	0	0	0	0	0	0	0	0	0	0	0.0016	0	0	0	0	0	0	0	0	0	0	0	0	0	0	0	0	0	0	0	0	0	0	0	0	0	0	0	0	0
4304110	0	0	0	0	0	0	0	0	0	0	0	0	0.0002	0	0	0	0	0	0	0	0	0	0	0	0	0	0	0	0	0	0	0	0	0	0	0	0	0	0	0	0	0	0	0	0	0	0	0	0
4308660	0	0	0	0	0.0014	0	0	0	0	0	0	0	0	0	0	0	0	0	0	0	0	0	0	0	0	0	0	0	0	0	0	0	0	0	0	0	0	0	0	0	0	0	0	0	0	0	0	0	0
4310880	0	0	0	0	0	0	0	0	0	0	0	0	0	0	0	0	0	0	0	0	0	0	0	0	0	0	0	0	0	0	0	0	0	0	0	0	0	0	0	0.0002	0	0	0	0	0	0	0	0	0
4311517	0	0	0	0	0	0.0006	0	0	0	0	0	0	0	0	0	0	0	0	0	0	0	0	0	0	0	0	0	0	0	0	0	0	0	0	0	0	0	0	0	0	0	0	0	0	0	0	0	0	0
4312342	0	0	0	0	0	0	0	0	0	0	0	0	0.0064	0	0	0	0	0	0	0	0	0	0	0	0	0	0	0	0	0	0	0	0	0	0	0	0	0	0	0	0	0	0	0	0.002	0	0	0	0
4314047	0	0	0	0	0	0	0	0	0	0	0	0	0	0	0	0	0	0	0	0	0	0	0	0	0	0	0	0	0	0	0	0	0	0	0	0	0	0	0	0	0	0	0	0	0	0	0	0	0
4314722	0	0	0	0	0.002	0	0	0	0	0	0	0	0	0	0	0	0	0	0	0	0.0002	0	0	0	0	0	0	0	0	0	0	0	0	0	0	0	0	0	0	0	0	0	0	0	0	0	0	0	0
4316205	0	0	0	0	0	0	0	0	0	0	0	0	0	0	0	0	0	0	0	0	0	0	0	0	0	0	0	0	0	0	0	0	0	0	0	0	0	0	0	0.0002	0	0	0	0	0	0	0	0	0
4318406	0	0	0	0	0	0	0	0	0	0	0	0	0	0	0	0	0	0	0	0	0	0	0	0	0	0	0	0	0	0	0	0	0	0	0	0	0	0.0006	0	0	0	0	0	0	0	0	0	0	0
4325509	0	0	0	0	0	0	0	0	0	0	0	0	0	0	0	0	0	0	0	0	0	0	0	0	0	0	0	0	0	0	0	0	0	0	0	0	0	0	0	0	0	0	0	0	0	0	0	0	0
4331214	0	0	0	0	0	0	0.0006	0	0	0	0	0	0	0	0	0	0	0	0	0	0	0	0	0	0	0	0	0	0	0	0	0	0	0	0	0	0	0	0	0	0	0	0	0	0	0	0	0	0
4333173	0	0	0	0	0	0	0	0	0	0	0.0004	0	0	0	0	0	0	0	0	0	0	0	0	0	0	0	0	0	0	0	0	0	0	0	0	0	0	0	0	0	0	0	0	0	0	0	0	0	0
4334636	0	0	0.0012	0	0	0	0	0	0.0002	0	0	0	0	0	0	0	0	0	0	0	0.0002	0	0	0	0	0	0	0	0	0	0	0	0	0	0	0	0	0	0	0	0	0	0	0	0	0	0	0	0
4335851	0	0	0.0024	0	0	0	0	0	0	0	0	0	0	0	0	0	0	0	0	0	0	0	0	0	0	0	0	0	0	0	0	0	0	0	0	0	0	0	0	0	0	0	0	0	0	0	0	0	0
4336101	0	0	0	0	0	0	0	0	0	0	0	0	0	0	0	0	0	0	0	0	0	0	0	0	0	0	0	0	0	0	0	0	0	0	0	0	0	0	0	0	0	0	0	0	0	0	0.0002	0	0
4339160	0	0	0.0004	0	0	0	0	0	0	0	0	0	0	0	0	0	0	0	0	0	0	0	0	0	0	0	0	0	0	0	0	0	0	0	0	0	0	0	0	0	0	0	0	0	0	0	0	0	0
4340428	0	0	0	0	0.0002	0	0	0	0	0	0	0	0	0	0	0	0	0	0	0	0	0	0	0	0	0	0	0	0	0	0	0	0	0	0	0	0	0	0	0	0	0	0	0	0	0	0	0	0
4343906	0	0	0	0	0	0	0	0	0	0	0	0	0	0	0	0	0	0	0	0	0	0	0	0	0	0	0	0	0	0	0	0	0	0	0	0	0	0	0	0	0	0	0	0	0	0	0.0002	0	0
4343932	0	0	0	0	0	0	0	0	0	0	0	0	0	0	0	0	0	0	0	0	0	0	0	0	0	0	0	0	0	0	0	0	0	0	0	0	0	0	0	0	0	0	0	0	0	0	0.0004	0	0
4344241	0	0	0	0	0	0	0	0	0	0	0	0	0	0	0	0	0	0	0	0	0	0.0022	0	0	0	0	0	0	0	0	0	0	0	0	0	0	0	0	0	0	0	0	0	0	0	0	0	0	0
4344355	0	0	0	0	0	0	0	0	0.0002	0	0	0	0	0	0	0	0	0	0	0	0	0	0	0	0	0	0	0	0	0	0	0	0	0	0	0	0	0	0	0	0	0	0	0	0	0	0	0	0
4346399	0	0	0	0	0	0	0	0	0	0	0	0	0	0	0.0004	0	0	0	0	0	0	0	0	0	0	0	0	0	0	0	0	0	0	0	0	0	0	0	0	0	0	0	0	0	0	0	0	0	0
4347592	0	0	0	0	0	0	0	0	0	0	0	0	0	0	0	0	0	0	0	0	0	0	0	0	0	0	0	0	0	0	0	0	0	0	0	0	0	0	0	0	0	0	0	0	0	0	0	0	0
4351087	0	0	0	0	0	0	0	0	0	0	0	0	0	0	0	0	0	0	0	0	0	0	0	0	0	0	0	0	0	0	0	0	0	0	0	0	0	0	0	0	0	0	0	0	0	0	0	0	0
4351472	0	0	0	0	0	0	0	0	0	0	0	0	0	0	0	0	0	0	0	0	0	0	0	0	0	0	0	0	0	0	0	0	0	0	0	0	0	0	0	0	0	0	0	0	0	0	0	0	0
4353074	0	0	0	0	0	0	0	0	0	0	0	0	0	0	0	0	0	0	0	0	0	0	0	0	0	0	0	0.0022	0	0	0	0	0	0	0	0	0	0	0	0	0	0	0	0	0	0	0	0	0
4353487	0	0	0	0	0	0	0	0	0	0	0	0	0.0002	0	0	0	0	0	0	0	0	0	0	0	0	0	0	0	0	0	0	0	0	0	0	0	0	0	0	0	0	0	0	0	0	0	0	0	0
4354311	0	0	0	0	0	0	0	0	0	0	0	0	0	0	0	0	0	0	0	0	0	0	0	0	0	0	0	0	0	0	0	0	0	0	0	0	0	0	0	0	0	0	0	0	0	0.0024	0	0	0
4357290	0	0	0	0	0	0	0	0	0	0	0	0	0	0	0	0	0	0	0	0	0	0	0	0	0	0	0	0	0	0	0	0	0	0	0	0	0	0	0	0	0	0	0	0	0	0	0	0	0
4358096	0	0	0	0	0	0	0	0	0	0	0	0	0	0	0	0	0	0	0	0	0	0	0	0	0	0	0	0	0	0	0	0	0	0	0	0	0	0	0	0	0	0	0.0022	0	0	0	0	0	0
4358870	0	0	0	0	0	0	0	0	0	0	0	0	0	0	0	0	0	0	0	0	0	0	0	0	0	0	0	0	0	0	0	0	0	0	0	0	0	0	0	0	0	0	0	0	0	0	0	0	0
4359936	0	0	0.0004	0	0	0	0	0	0	0	0	0	0	0	0	0	0	0	0	0	0	0	0	0	0	0	0	0	0	0	0	0	0	0	0	0	0	0	0	0	0	0	0	0	0	0	0	0	0
4360679	0	0	0	0	0	0	0	0	0	0	0	0	0	0	0	0	0	0	0	0	0	0	0	0	0	0	0	0	0	0	0	0	0	0	0	0	0	0	0	0	0	0	0	0	0	0	0	0	0
4362468	0	0	0	0	0	0	0	0	0	0	0	0	0	0	0	0	0	0	0	0	0	0	0	0	0	0	0	0	0	0	0	0	0.0002	0	0	0	0	0	0	0	0	0	0	0	0	0	0	0	0
4362614	0	0	0	0	0	0	0	0	0	0	0	0	0	0	0	0	0	0	0	0	0	0	0	0	0	0	0	0	0	0	0	0	0	0	0	0	0	0	0	0	0	0	0	0	0	0	0	0	0
4362733	0	0	0	0	0	0	0	0	0	0	0	0	0.0002	0	0	0	0	0	0	0	0	0	0	0	0	0	0	0	0	0	0	0	0	0	0	0	0	0	0	0	0	0	0	0	0	0	0	0	0
4363328	0	0	0	0	0	0	0	0	0	0	0	0	0	0	0	0	0	0	0	0	0	0	0	0	0	0	0	0	0	0	0	0	0	0	0	0	0	0	0	0.0002	0	0	0	0	0	0	0	0	0
4364469	0	0	0	0	0	0	0	0	0	0	0	0	0	0	0	0	0	0	0	0	0	0	0	0	0	0	0	0	0	0	0	0	0	0	0	0	0	0	0	0	0	0	0	0	0	0	0	0	0
4365877	0	0	0	0	0	0	0	0	0	0	0	0	0	0	0	0	0	0	0	0	0	0	0	0	0	0	0	0	0	0	0	0	0	0	0	0	0	0	0	0	0	0	0	0	0	0	0	0	0
4367098	0	0	0	0	0	0	0	0	0	0	0	0	0	0	0	0	0	0	0	0	0	0	0	0	0	0	0	0	0	0	0	0	0	0	0	0	0	0	0	0	0	0	0	0	0	0	0	0	0
4367378	0	0	0	0	0	0	0	0	0	0	0	0	0	0	0	0	0	0	0	0	0	0	0	0	0	0	0	0	0	0	0	0	0	0	0	0	0	0	0	0	0	0	0	0	0	0	0	0	0
4368524	0	0	0	0	0	0	0	0	0	0	0	0	0	0	0	0	0	0	0	0	0	0	0	0	0	0	0	0	0	0	0	0	0	0	0	0	0	0	0	0	0	0	0	0	0	0	0	0	0
4368776	0	0	0	0	0	0	0.0004	0	0	0	0	0	0	0	0	0	0	0	0	0	0	0	0	0	0	0	0	0	0	0	0	0	0	0	0	0	0	0	0	0	0	0	0	0	0	0	0	0	0
4372396	0	0	0	0	0	0	0	0	0	0	0	0	0	0	0	0	0	0	0	0	0	0	0	0	0	0	0	0	0	0	0	0	0	0	0	0	0	0	0	0	0	0	0	0	0	0	0	0	0
4373641	0	0	0	0.0084	0	0	0	0	0	0	0	0	0	0	0	0	0	0	0	0	0	0	0	0	0	0	0	0	0	0	0	0	0	0	0	0	0	0	0	0	0	0	0	0	0	0	0	0	0
4373910	0	0	0	0	0	0	0	0	0	0	0	0	0	0	0	0	0	0	0	0	0	0	0	0	0	0	0	0	0	0	0	0	0	0	0	0	0	0	0	0	0	0	0	0	0	0	0	0	0
4375032	0	0	0	0	0	0	0	0	0	0	0	0	0	0	0	0	0	0	0	0	0	0	0	0	0	0	0	0	0	0	0	0	0	0	0.0002	0	0	0	0	0	0	0	0	0	0	0	0	0	0
4378027	0	0	0	0	0	0	0	0	0	0	0	0	0	0	0	0	0	0	0	0	0	0	0	0	0	0	0	0	0	0	0	0	0	0	0	0	0	0	0	0	0	0	0	0	0	0	0	0	0
4378625	0	0.0006	0	0	0	0	0	0	0	0	0	0	0	0	0	0	0	0	0	0	0	0	0	0	0	0	0	0	0	0	0	0	0	0	0	0	0	0	0	0	0	0	0	0	0	0	0	0	0
4379972	0	0	0	0	0	0	0	0	0	0	0	0	0	0	0	0	0	0	0	0	0	0	0	0	0	0	0	0	0	0	0	0	0	0	0	0	0	0	0	0.0026	0	0	0	0	0	0	0	0	0
4381530	0	0	0	0	0	0	0	0	0	0	0	0	0	0	0	0	0	0	0	0	0	0	0	0	0	0	0.0002	0	0	0	0	0	0	0	0	0	0	0	0	0	0	0	0	0	0	0	0.0006	0	0
4381840	0	0	0	0	0	0	0	0	0	0.0008	0	0	0	0	0	0	0.0004	0	0	0	0	0	0	0	0	0.0012	0	0	0	0	0.0002	0	0	0	0	0	0	0	0	0	0	0	0	0	0	0	0.0002	0.0008	0
4383386	0	0	0	0	0	0	0	0	0	0	0	0	0	0	0	0	0	0.001	0	0	0	0	0	0	0	0	0	0	0	0	0	0	0	0	0	0	0	0	0	0	0	0	0	0	0	0	0	0	0
4384228	0	0	0	0	0	0	0	0	0	0	0	0	0	0	0	0	0	0	0	0	0	0	0	0	0	0	0	0	0	0	0	0	0	0	0	0	0	0	0	0	0	0	0	0	0	0	0	0	0
4384536	0	0	0	0	0	0	0	0	0	0	0	0	0	0	0	0	0	0	0	0	0	0	0	0	0	0	0	0	0	0	0	0	0	0	0	0	0	0	0	0	0	0	0	0	0	0	0	0	0
4385909	0	0	0.0002	0	0	0	0	0.0002	0.0002	0	0	0	0	0	0	0	0	0	0	0	0	0	0	0.0002	0	0	0	0	0	0	0	0	0	0	0	0	0	0	0	0	0	0	0	0	0	0	0	0	0
4388880	0	0	0	0	0	0	0	0	0	0	0	0	0	0	0	0	0	0	0	0	0	0	0	0	0	0	0	0	0	0	0.0002	0	0	0	0	0	0	0	0	0	0	0	0	0	0	0	0	0	0
4390196	0	0	0	0	0	0	0	0	0	0	0	0	0	0	0	0	0	0	0	0	0	0	0	0	0	0	0	0	0	0	0	0	0	0	0	0.0006	0	0	0	0	0	0	0	0	0	0	0	0	0
4393487	0	0	0	0	0	0	0	0	0	0	0	0	0	0	0	0	0	0	0	0	0	0	0	0	0	0	0	0	0	0	0	0	0	0	0	0	0	0	0	0	0	0	0	0	0	0	0	0	0
4393702	0	0	0	0	0	0	0	0	0	0	0	0	0	0	0	0	0	0	0	0	0	0	0	0	0	0	0	0	0	0	0	0	0	0	0	0	0	0	0	0	0	0	0	0	0	0	0	0	0
4393841	0	0	0	0	0	0	0	0	0	0	0	0	0.0006	0	0	0	0	0	0	0	0	0	0	0	0	0	0	0	0	0	0	0	0	0	0	0	0	0	0	0	0	0	0	0	0	0	0	0	0
4394973	0	0	0	0	0	0	0	0	0	0	0	0	0	0	0	0	0	0	0	0	0	0	0	0	0	0	0	0	0	0	0	0	0	0	0	0	0	0	0	0	0	0	0	0	0	0	0	0	0
4395022	0	0	0	0	0	0	0	0	0	0	0	0	0	0	0	0	0	0	0	0	0	0	0	0	0	0	0	0	0	0	0	0	0	0	0	0	0	0	0	0	0	0	0	0	0	0	0	0	0
4395175	0	0	0	0	0	0	0	0	0	0	0	0	0	0	0	0	0	0	0	0	0	0	0	0	0	0	0	0	0	0	0	0	0	0	0	0.0092	0	0	0	0	0	0	0	0	0	0.0002	0	0	0
4396319	0	0	0	0	0	0	0	0	0	0	0	0	0	0	0	0	0	0	0	0	0	0	0	0	0	0	0	0	0	0	0	0	0	0	0	0	0	0	0	0	0	0	0	0	0	0	0	0	0.0006
4396557	0	0	0	0	0	0	0	0	0	0	0	0	0	0	0	0	0	0	0	0	0	0	0	0	0	0	0	0	0	0	0	0	0	0	0	0	0	0	0	0.0012	0	0	0	0	0	0	0	0	0
4399407	0	0	0	0	0	0	0	0	0	0	0	0	0	0	0	0	0	0	0	0	0	0	0	0	0	0	0	0	0	0	0	0	0	0	0	0	0	0	0	0	0	0	0	0	0	0	0	0	0
4403331	0	0	0	0	0	0	0	0	0	0	0	0	0	0	0	0	0	0	0	0	0	0	0	0	0	0	0	0	0	0	0	0	0	0	0	0	0	0	0	0	0	0	0	0	0	0	0	0	0
4404053	0	0	0	0	0	0	0	0	0	0	0	0	0	0	0	0	0	0	0	0	0	0	0	0	0	0	0	0	0	0	0	0	0	0	0	0	0	0	0	0	0	0	0	0	0	0	0	0	0
4404095	0	0	0	0	0	0	0	0	0	0	0	0	0	0	0	0	0	0	0	0	0	0	0	0	0	0	0	0	0	0	0	0	0	0	0	0	0	0	0	0	0	0	0	0	0	0	0	0	0
4406139	0	0	0	0	0	0	0.0008	0	0	0	0	0	0	0	0	0	0	0	0	0	0	0	0	0	0	0	0	0	0	0	0	0	0	0	0	0	0	0	0	0	0	0	0	0	0	0.0006	0	0	0
4406302	0	0	0	0	0	0	0	0	0	0	0	0	0	0	0	0	0	0	0	0	0	0	0	0	0	0	0	0	0	0	0	0	0	0	0	0	0	0	0	0	0	0.0056	0	0	0	0	0	0	0
4407066	0	0	0	0	0	0	0	0	0	0	0	0	0	0	0	0	0	0	0	0	0	0	0	0	0	0	0	0	0	0	0	0	0	0	0	0	0	0	0	0	0	0	0	0	0	0	0	0	0
4407130	0	0	0	0	0	0	0	0	0	0	0	0	0	0	0	0	0	0	0	0	0	0	0	0	0	0	0	0	0	0	0	0	0	0	0	0	0	0	0	0	0	0	0	0	0	0.0002	0	0	0
4407447	0	0	0	0	0	0	0	0	0	0	0	0	0	0	0	0	0	0	0	0	0	0	0	0	0	0	0	0	0	0	0	0	0	0	0	0	0	0	0	0	0	0	0	0	0	0	0	0	0
4409089	0	0	0.0002	0	0	0	0	0	0	0	0	0	0	0	0	0	0	0	0	0	0	0	0	0	0	0	0	0	0	0	0	0	0	0	0	0	0	0	0	0	0	0	0	0	0	0	0	0	0
4411183	0	0.0002	0	0	0	0	0	0	0	0	0	0	0	0	0	0	0	0	0	0	0	0	0	0	0	0	0	0	0	0	0	0	0	0	0	0	0	0	0	0	0	0	0	0	0	0	0	0	0
4411367	0	0.0008	0	0	0	0	0	0	0	0	0	0	0	0	0	0	0	0	0	0	0	0	0	0	0	0	0	0	0	0	0	0	0	0	0	0	0	0	0	0	0	0	0	0	0	0	0	0	0
4411816	0	0	0	0	0	0	0	0	0	0	0	0	0	0	0	0	0	0	0	0	0	0	0	0	0	0	0	0	0	0	0	0	0	0	0	0	0	0	0	0	0	0	0	0	0	0	0	0.0028	0
4413100	0	0	0	0	0	0	0	0	0	0	0	0	0	0	0	0	0	0	0	0	0	0	0	0	0	0	0	0	0	0	0	0	0	0	0	0	0	0	0	0	0	0	0	0.0002	0	0	0	0	0
4413693	0	0	0	0	0	0	0	0	0	0	0	0	0	0	0	0	0	0	0	0	0	0	0	0	0	0	0	0	0	0	0	0	0	0	0	0	0	0	0	0	0	0	0	0	0	0	0	0	0
4414375	0	0	0	0	0	0	0	0	0	0	0	0	0	0	0	0	0	0	0	0	0	0	0	0	0	0	0	0	0	0	0	0	0	0	0	0	0	0	0	0	0	0	0	0	0	0	0	0	0
4415436	0	0	0	0	0	0	0	0	0	0	0	0	0	0	0	0	0	0	0	0	0	0	0	0	0	0	0	0	0	0	0	0	0	0	0	0	0	0	0	0	0	0	0	0	0	0	0	0	0
4415437	0	0	0	0	0	0	0	0	0	0	0	0	0	0	0	0	0	0	0	0	0	0	0	0	0	0	0	0	0	0	0	0	0	0	0	0	0	0	0	0	0	0	0	0	0	0	0	0	0
4416706	0	0	0	0	0	0	0	0	0	0	0	0	0.0002	0	0	0	0	0	0	0	0	0	0	0	0	0	0	0	0	0	0	0	0	0	0	0	0	0	0	0	0	0	0	0	0	0	0	0	0
4416808	0	0	0	0	0	0	0	0	0	0	0	0	0	0	0	0	0	0	0	0	0	0	0	0	0	0	0	0	0	0	0	0	0	0	0	0	0	0	0	0	0	0	0	0	0	0	0	0	0
4417061	0	0	0	0	0	0	0	0	0	0	0	0	0	0	0	0	0	0	0	0	0	0	0	0	0	0	0	0	0	0	0	0	0	0.0006	0	0	0	0	0	0	0	0	0	0	0	0	0	0	0
4418348	0	0	0	0	0	0	0	0	0	0	0	0	0	0	0	0	0	0	0	0	0	0	0	0	0	0	0	0	0	0	0	0	0	0	0	0	0	0	0	0.0002	0	0	0	0	0	0	0	0	0
4418995	0	0	0	0	0.0016	0	0	0	0	0	0.0008	0	0	0	0	0	0	0	0	0	0	0	0	0	0	0	0	0	0	0	0	0	0	0	0	0	0	0	0	0	0	0	0	0	0	0	0	0	0
4419564	0	0	0	0	0	0	0	0	0	0	0	0	0	0	0	0	0	0	0	0	0	0	0	0.0002	0	0	0	0	0	0	0	0	0	0	0	0	0	0	0	0	0	0	0	0	0	0	0	0	0
4420943	0	0	0	0	0	0	0	0	0	0	0	0	0	0	0	0	0	0	0	0	0	0	0	0	0	0	0	0	0	0	0	0	0	0	0	0	0	0	0	0	0	0	0	0	0	0	0	0	0
4423600	0	0.0018	0	0	0	0	0	0	0	0	0	0	0	0	0	0	0	0	0	0	0	0	0	0	0	0	0	0	0	0	0	0	0	0	0	0	0	0	0	0	0	0	0	0	0	0	0	0	0
4424822	0	0	0	0	0	0	0	0	0	0	0	0	0	0	0	0	0	0	0	0	0	0	0	0	0	0	0	0	0	0	0	0	0	0	0	0	0	0	0	0	0	0	0	0	0	0	0	0	0
4427434	0	0	0	0	0.0002	0	0	0	0	0	0	0	0	0	0	0	0	0	0	0	0	0	0	0	0	0	0	0	0	0	0	0	0	0	0	0	0	0	0	0	0	0	0	0	0	0	0	0	0
4429553	0	0	0	0	0	0	0	0	0	0	0	0	0	0	0	0	0	0	0	0	0	0	0	0	0	0	0	0	0	0	0	0	0	0	0	0	0	0	0	0	0	0	0	0	0	0	0	0	0
4431018	0	0	0.0008	0	0	0	0	0	0	0	0	0	0	0	0	0	0	0	0	0	0	0	0	0	0	0	0	0	0	0	0	0	0	0	0	0	0	0	0	0	0	0	0	0	0	0	0	0	0
4432891	0	0	0	0	0	0	0	0	0	0	0	0	0	0	0	0	0	0	0	0	0	0	0	0	0	0	0	0	0	0	0	0	0	0	0	0	0	0	0	0	0	0	0	0	0	0	0	0	0
4435984	0	0	0	0	0	0	0	0	0	0	0	0	0	0	0	0	0	0	0	0	0	0	0	0	0	0	0	0	0	0	0	0	0	0	0	0	0	0	0	0	0	0	0	0	0	0	0.0032	0	0
4436878	0	0	0	0	0	0	0	0	0.0002	0	0	0	0	0	0	0	0	0	0	0	0	0	0	0	0	0	0	0	0	0	0	0	0	0	0	0	0	0	0	0	0	0	0	0	0	0	0	0	0
4436985	0	0	0.0002	0	0	0	0	0	0	0	0	0	0	0	0	0	0	0	0	0	0.002	0	0	0	0	0	0	0	0	0	0	0	0	0	0	0	0	0.0002	0	0	0	0	0	0	0	0	0	0.0014	0
4437182	0	0	0	0	0	0	0	0	0	0	0	0	0	0	0	0	0	0	0	0	0	0	0	0	0	0	0	0	0	0	0	0	0	0	0	0.0004	0	0	0	0	0	0	0	0	0	0	0	0	0
4437526	0	0	0	0	0	0	0	0	0	0	0	0	0	0	0	0	0	0	0	0	0	0	0	0	0	0	0	0	0	0	0	0	0	0	0	0	0	0	0	0	0	0	0	0	0	0	0	0	0
4439195	0	0	0	0	0	0	0	0	0	0	0	0	0	0	0	0	0	0	0	0	0.0006	0	0	0	0	0	0	0	0	0	0	0	0	0	0	0	0	0	0	0	0	0	0	0	0	0	0	0	0
4440018	0	0	0	0	0	0	0	0	0	0	0	0	0	0	0	0	0	0	0	0	0	0	0	0	0	0	0	0	0	0	0	0	0	0	0	0	0	0	0	0	0.0018	0	0	0	0	0	0	0	0
4440251	0.0022	0	0	0	0	0	0	0	0	0	0	0	0	0	0	0	0	0	0	0	0	0	0	0	0	0	0	0	0	0	0	0	0	0	0	0	0	0	0	0	0	0	0	0	0	0	0	0	0
4441684	0	0	0	0	0	0	0	0	0	0	0	0	0	0	0	0	0	0	0	0	0	0	0	0	0	0	0	0	0	0	0	0	0	0	0	0	0	0	0	0	0	0	0	0	0	0	0	0	0
4442907	0	0	0	0	0.0026	0	0	0	0	0	0	0	0	0	0	0	0	0	0	0	0	0	0	0	0	0	0	0	0	0	0	0	0	0	0	0	0	0	0	0	0	0	0	0	0	0	0	0	0
4444474	0	0	0	0	0	0	0	0	0	0	0	0	0	0	0	0	0	0	0	0	0.0004	0	0	0	0	0	0	0	0	0	0	0	0	0	0	0	0	0	0	0	0	0	0	0	0	0	0	0	0
4447124	0	0	0	0	0	0	0	0	0	0	0	0	0	0	0	0	0	0	0	0	0	0	0	0	0	0	0	0	0	0	0	0	0	0	0	0	0	0	0	0	0	0	0	0	0	0	0	0	0
4447414	0	0	0	0	0	0	0	0	0	0	0	0	0	0	0	0	0	0	0	0.0032	0	0	0	0	0	0	0	0	0	0	0	0	0	0	0	0	0	0	0	0	0	0	0	0	0	0	0	0	0
4450229	0	0	0	0	0	0	0	0	0	0	0	0	0	0	0	0	0	0	0	0	0	0	0	0	0	0	0	0	0	0	0	0	0	0	0	0	0	0.0002	0	0	0	0	0	0	0	0	0	0	0
4454331	0	0	0	0	0	0	0	0	0	0	0	0	0	0	0	0	0	0	0	0	0	0	0	0	0	0	0	0	0	0	0	0	0	0	0	0	0	0	0	0	0	0	0	0	0	0	0	0	0
4457129	0	0	0	0	0	0	0	0	0.0002	0	0	0	0	0	0	0	0	0	0	0	0	0	0	0	0	0	0	0	0	0	0	0	0	0	0	0	0	0	0	0	0	0	0	0	0	0	0	0	0
4458959	0	0	0	0	0	0	0	0	0	0	0	0	0	0.0008	0	0	0	0	0	0	0	0	0	0	0	0	0	0	0	0	0	0	0	0	0	0	0	0	0	0	0	0	0	0	0	0	0	0	0
4464633	0	0	0	0	0	0	0	0	0	0	0	0	0	0	0	0	0	0	0	0	0	0	0	0	0	0	0	0	0	0	0	0	0	0	0	0.0004	0	0	0	0	0	0	0	0	0	0	0	0	0
4465862	0	0	0	0	0	0	0	0	0	0	0	0	0	0	0	0	0	0	0	0	0	0	0	0	0	0	0	0	0	0	0	0	0	0	0	0	0	0	0	0	0	0	0	0	0	0	0	0	0
4466536	0	0	0.0008	0	0	0	0	0	0	0	0	0	0	0	0	0	0	0	0	0	0	0	0	0	0	0	0	0	0	0	0	0	0	0	0	0	0	0	0	0	0	0	0	0	0	0	0	0	0
4466885	0	0	0	0	0	0	0	0	0	0	0	0	0	0	0	0	0	0	0	0	0	0	0	0	0	0	0	0	0	0	0	0	0	0	0	0	0	0	0	0.001	0	0	0	0	0	0	0	0	0
4471435	0	0	0	0	0	0	0	0	0	0	0	0	0	0	0	0	0	0	0	0	0	0	0	0	0	0	0	0	0	0	0	0	0	0	0	0	0	0	0	0.0004	0	0	0	0	0	0	0	0	0
4472833	0	0	0	0	0	0	0	0	0	0	0	0	0	0	0	0	0	0	0	0	0	0	0	0	0	0	0	0	0	0	0	0	0	0	0	0	0	0	0	0	0	0	0	0	0	0	0	0	0
4473721	0	0	0	0	0	0	0	0	0	0	0	0	0.0002	0	0	0	0	0	0	0	0	0	0	0	0	0	0	0	0	0	0	0	0	0	0	0	0	0	0	0	0	0	0	0	0	0	0	0	0
4473883	0	0	0	0	0	0	0	0	0	0	0	0	0	0	0	0	0	0	0	0	0	0	0	0	0	0	0	0	0	0	0	0	0	0	0	0	0	0.0002	0.0006	0	0	0.003	0	0	0	0	0	0	0
4473893	0	0	0	0	0.0002	0	0	0	0	0	0	0	0	0	0	0	0	0	0	0	0	0	0	0	0	0	0	0	0	0	0	0	0	0	0	0	0	0	0	0	0	0	0	0	0	0	0	0	0
4473919	0	0	0	0	0	0	0	0	0	0	0	0	0	0	0	0	0	0	0	0	0	0	0	0	0	0	0	0	0	0	0	0	0	0	0	0	0	0	0	0	0	0	0	0	0	0	0	0	0
4474268	0	0	0	0.0002	0	0	0	0	0	0	0	0	0	0	0	0	0	0	0	0	0	0	0	0	0	0	0	0	0	0	0	0	0	0	0	0	0	0	0	0	0	0	0	0	0	0	0	0	0
4479412	0	0	0	0	0	0	0	0	0	0	0	0	0	0	0	0	0	0	0	0	0	0	0	0	0	0	0	0	0	0	0	0	0	0	0	0	0	0	0	0	0	0	0	0	0	0	0	0	0
4480775	0	0	0	0	0	0	0	0	0	0	0	0	0	0	0	0	0	0	0	0	0	0	0	0	0	0	0	0	0	0	0	0	0	0	0	0	0	0	0	0	0	0	0	0	0	0	0	0	0
13047	0	0	0	0	0	0	0	0	0	0	0	0	0	0	0	0	0	0	0	0	0	0	0	0	0	0	0	0	0	0	0	0	0	0	0	0	0	0	0	0	0	0	0	0	0	0	0	0	0
70689	0	0	0	0	0	0	0	0	0	0	0	0	0	0	0	0	0	0	0	0	0	0	0	0	0	0	0	0	0	0	0	0	0	0	0	0	0	0	0	0	0	0	0	0	0	0	0	0	0
104646	0	0	0	0	0	0	0	0	0	0	0	0	0	0	0	0	0	0	0	0	0	0	0	0	0	0	0	0	0	0	0	0	0	0	0	0	0	0	0	0	0	0	0	0	0	0	0	0	0
141171	0	0	0	0	0	0	0	0	0	0	0	0	0	0	0	0	0	0	0	0	0	0	0	0	0	0	0	0	0	0	0	0	0	0	0	0	0	0	0	0	0	0	0	0	0	0	0	0	0
223583	0	0	0	0	0	0	0	0	0	0	0	0	0	0	0	0	0	0	0	0	0	0	0	0	0	0	0	0	0	0	0	0	0	0	0	0	0	0	0	0	0	0	0	0	0	0	0	0	0
305278	0	0	0	0	0	0	0	0	0	0	0	0	0	0	0	0	0	0	0	0	0	0	0	0	0	0	0	0	0	0	0	0	0	0	0	0	0	0	0	0	0	0	0	0	0	0	0	0	0
660708	0	0	0	0	0	0	0	0	0	0	0	0	0	0	0	0	0	0	0	0	0	0	0	0	0	0	0	0	0	0	0	0	0	0	0	0	0	0	0	0	0	0	0	0	0	0	0	0	0
815460	0	0	0	0	0	0	0	0	0	0	0	0	0	0	0	0	0	0	0	0	0	0	0	0	0	0	0	0	0	0	0	0	0	0	0	0	0	0	0	0	0	0	0	0	0	0	0	0	0
1126011	0	0	0	0	0	0	0	0	0	0	0	0	0	0	0	0	0	0	0	0	0	0	0	0	0	0	0	0	0	0	0	0	0	0	0	0	0	0	0	0	0	0	0	0	0	0	0	0	0
3042804	0	0	0	0	0	0	0	0	0	0	0	0	0	0	0	0	0	0	0	0	0	0	0	0	0	0	0	0	0	0	0	0	0	0	0	0	0	0	0	0	0	0	0	0	0	0	0	0	0
4378232	0	0	0	0	0	0	0	0	0	0	0	0	0	0	0	0	0	0	0	0	0	0	0	0	0	0	0	0	0	0	0	0	0	0	0	0	0	0	0	0	0	0	0	0	0	0	0	0	0
4424965	0	0	0	0	0	0	0	0	0	0	0	0	0	0	0	0	0	0	0	0	0	0	0	0	0	0	0	0	0	0	0	0	0	0	0	0	0	0	0	0	0	0	0	0	0	0	0	0	0
[truncated: 40 more columns]
