# Supplementary material for: Virulence genes are a signature of the microbiome in the colorectal tumor microenvironment
Source: Genome Med. 2015 Jun 24;7(1):55. doi: 10.1186/s13073-015-0177-8 (PMC4499914; doi:10.1186/s13073-015-0177-8)
Supplement: Additional file 3: — Enzyme abundances. A tab-delimited file containing the unfiltered proportional abundances of enzymes detected in the virtual metagenomes of each sample using PICRUSt. The file also contains an additional column with an annotation from MVirDB, when available, as well as a column that indicates if the predicted enzyme was significantly more abundant at the site of the tumor. [file 13073_2015_177_MOESM3_ESM.txt]

enzyme_ID	Sample_27	Sample_26	Sample_31	Sample_54	Sample_47	Sample_40	Sample_30	Sample_64	Sample_49	Sample_21	Sample_45	Sample_50	Sample_25	Sample_90	Sample_16	Sample_37	Sample_57	Sample_65	Sample_53	Sample_58	Sample_29	Sample_11	Sample_17	Sample_74	Sample_07	Sample_13	Sample_63	Sample_52	Sample_18	Sample_06	Sample_44	Sample_20	Sample_86	Sample_89	Sample_69	Sample_09	Sample_93	Sample_12	Sample_68	Sample_33	Sample_46	Sample_23	Sample_08	Sample_10	Sample_88	Sample_43	Sample_76	Sample_24	Sample_95	Sample_91	Sample_79	Sample_34	Sample_56	Sample_85	Sample_71	Sample_36	Sample_39	Sample_41	Sample_48	Sample_78	Sample_96	Sample_15	Sample_32	Sample_77	Sample_87	Sample_19	Sample_70	Sample_94	Sample_75	Sample_05	Sample_80	Sample_62	Sample_84	Sample_83	Sample_59	Sample_28	Sample_22	Sample_35	Sample_82	Sample_67	Sample_66	Sample_73	Sample_38	Sample_92	Sample_72	Sample_14	Sample_61	Sample_42	KEGG_Description	MVirDB_decription	Significantly_increased_at_tumor
K01365	0	0	0	0	0	0	0	0	0	0	0	0	0	0	0	0	0	0	0	0	0	0	0	0	0	0	0	0	0	0	0	0	0	0	0	0	0	0	0	0	0	0	0	0	0	0	0	0	0	0	0	0	0	0	0	0	0	0	0	0	0	0	0	0	0	0	0	0	0	0	0	0	0	0	0	0	0	0	0	0	0	0	0	0	0	0	0	0	cathepsin L [EC:3.4.22.15]				
K01364	0	0	0	0	0	0	0	0	0	0	0	0	0	0	0	0	0	0	0	0	0	0	0	0	0	0	0	0	0	0	0	0	0	0	0	0	0	0	0	0	0	0	0	0	0	0	0	0	0	0	0	0	0	0	0	0	0	0	0	0	0	0	0	0	0	0	0	0	0	0	0	0	0	0	0	0	0	0	0	0	0	0	0	0	0	0	0	0	streptopain [EC:3.4.22.10]	protein toxin		
K01361	4.27E-05	1.69E-05	4.83E-06	3.70E-05	6.82E-06	4.89E-06	3.64E-05	2.36E-05	1.24E-05	9.07E-06	1.60E-05	1.50E-05	9.14E-06	6.92E-06	1.02E-05	4.73E-05	4.45E-05	5.67E-06	6.53E-05	2.46E-05	9.97E-06	8.88E-05	1.46E-05	1.00E-05	2.24E-06	2.75E-05	1.28E-05	1.38E-05	1.70E-05	2.52E-05	1.53E-05	1.15E-05	0.000142285	9.21E-06	7.24E-06	4.30E-06	3.03E-05	5.29E-05	2.20E-05	3.63E-05	4.33E-05	0.000146746	1.07E-05	6.92E-06	1.57E-05	1.09E-05	5.73E-06	1.01E-05	5.17E-05	7.81E-06	0.000243274	1.05E-05	8.70E-05	1.40E-05	1.72E-05	9.29E-06	1.67E-05	1.52E-05	9.54E-06	1.52E-05	2.97E-05	1.32E-05	1.62E-05	7.09E-05	4.64E-05	9.75E-06	8.50E-06	3.71E-05	6.06E-06	2.18E-05	3.19E-05	4.28E-06	6.00E-06	1.81E-05	2.22E-05	1.25E-05	0.000169015	2.03E-06	5.90E-05	2.67E-05	1.36E-05	2.26E-05	1.29E-05	3.25E-05	9.52E-06	6.31E-05	1.87E-05	4.01E-05	lactocepin [EC:3.4.21.96]				
K01360	0	3.60E-07	0	0	0	6.12E-07	0	0	0	0	0	0	0	0	0	0	0	0	0	0	0	0	0	0	0	0	0	0	0	0	0	0	0	0	0	0	0	0	0	0	0	0	0	0	0	0	0	0	0	0	0	0	0	0	0	0	0	0	0	0	0	0	0	0	0	0	0	0	0	0	0	0	0	0	0	0	0	0	0	0	0	0	0	0	0	0	0	0	proprotein convertase subtilisin/kexin type 2 [EC:3.4.21.94]				
K01362	0.001596989	0.001232368	0.001677235	0.001034375	0.002506336	0.001598009	0.002119905	0.001114876	0.002551948	0.001175038	0.001934959	0.002328741	0.002043214	0.000794613	0.001527228	0.001471945	0.00080272	0.000679102	0.000953983	0.001064147	0.001983956	0.001510989	0.001285946	0.001024992	0.000978104	0.001222858	0.001135617	0.002062478	0.001010969	0.000839097	0.001177447	0.001255367	0.000704503	0.001166336	0.001005539	0.001896508	0.000948896	0.00133609	0.000264434	0.000926446	0.000839609	0.000965663	0.000657756	0.00057889	0.001983889	0.002473893	0.002606278	0.002096191	0.001274959	0.001734843	0.001489887	0.00154969	0.000885047	0.00276081	0.00176285	0.001351335	0.002114118	0.002266114	0.002118899	0.00138926	0.001321628	0.002092282	0.000763969	0.001713325	0.001243335	0.001552186	0.001714119	0.000747401	0.001670029	0.00159661	0.001694417	0.001364772	0.001629243	0.002242617	0.0015392	0.001118379	0.000663572	0.00221121	0.001282727	0.002197684	0.002362827	0.001634142	0.002042673	0.002547026	0.002290725	0.00126914	0.001035726	0.001352892	None				
K02249	0	1.08E-06	0	0	2.73E-07	0	0	0	5.75E-07	0	0	0	0	0	0	0	0	0	0	0	9.65E-07	1.76E-06	0	0	0	3.72E-07	0	2.88E-07	0	0	0	0	0	0	0	0	0	0	0	1.25E-05	6.36E-07	0	0	0	0	0	0	0	0	0	0	0	8.05E-07	0	0	0	0	0	2.98E-07	1.74E-06	0	0	0	0	0	0	0	5.89E-07	0	0	0	0	0	3.77E-07	4.19E-07	0	0	0	0	0	0	0	0	0	0	0	0	0	competence protein ComGG				
K05841	7.18E-06	5.39E-06	2.72E-05	9.50E-07	1.91E-06	1.25E-05	8.72E-06	0	3.74E-06	1.28E-05	1.90E-05	4.26E-06	9.73E-06	1.73E-06	9.61E-06	1.08E-05	0	6.24E-06	4.63E-06	0	2.44E-05	5.28E-06	4.28E-07	3.48E-06	1.80E-06	1.12E-06	9.85E-07	2.73E-05	0	6.01E-07	6.36E-06	3.83E-06	0	4.60E-06	6.90E-07	7.91E-05	0	7.26E-06	8.90E-07	3.25E-06	1.27E-06	0	0	0	2.10E-05	4.37E-06	7.72E-06	1.59E-05	1.42E-05	4.09E-06	2.69E-06	2.34E-06	8.05E-07	6.01E-06	7.81E-07	5.76E-06	1.86E-06	1.82E-05	1.70E-05	1.35E-05	2.43E-06	1.20E-05	0	4.13E-06	6.30E-06	2.44E-06	6.80E-06	1.18E-06	4.55E-06	2.83E-05	1.02E-05	6.43E-06	7.80E-06	4.15E-06	8.38E-07	1.05E-05	0	1.82E-05	2.62E-06	1.07E-05	5.59E-06	7.89E-06	2.95E-06	6.63E-05	5.71E-05	5.95E-07	2.19E-05	8.53E-06	sterol 3beta-glucosyltransferase [EC:2.4.1.173]				
K05844	0.000348282	0.00020168	0.000316556	0.000151024	0.000669157	0.000278619	0.000486989	0.000133331	0.000645684	0.000296593	0.000442183	0.000560691	0.000481971	0.000129768	0.000346238	0.000275483	4.03E-05	1.42E-05	0.000137238	0.000144262	0.000388879	0.00031178	0.000178937	0.000138231	9.43E-05	0.000206229	3.20E-05	0.000388566	0.000118938	3.84E-05	0.000136479	0.000183937	2.54E-05	0.000179967	0.000178969	0.000340295	7.38E-05	0.000232215	1.10E-05	0.000102999	2.67E-05	7.95E-05	6.19E-05	3.91E-05	0.000489706	0.000588697	0.000645281	0.000405803	0.000207696	0.000337971	0.000333998	0.000237512	4.83E-05	0.000735348	0.000385672	0.000271228	0.000477312	0.000553057	0.000509084	0.000207976	0.000266759	0.000459169	5.28E-05	0.000396249	0.000220127	0.000249189	0.000243234	9.55E-05	0.000337188	0.000289286	0.000332931	0.000247394	0.000338801	0.00053065	0.000255206	0.000188342	5.41E-05	0.000480797	0.000254447	0.000492234	0.000548557	0.000300015	0.000531482	0.000606954	0.000489418	0.000138105	7.83E-05	0.000253854	ribosomal protein S6 modification protein				
K05845	7.78E-05	8.30E-05	0.000108033	0.000103058	9.72E-05	0.000145579	0.000160526	5.20E-05	6.91E-05	9.26E-05	0.00010608	0.00010669	0.000136863	2.42E-05	0.000101671	9.18E-05	4.51E-05	4.54E-05	6.73E-05	6.79E-05	8.72E-05	0.000262107	5.09E-05	5.00E-05	3.59E-05	0.000110932	2.46E-05	8.89E-05	5.21E-05	0.000124934	6.78E-05	8.70E-05	4.92E-05	3.31E-05	4.38E-05	0.000185616	9.32E-05	0.000146415	3.53E-05	0.000120888	5.28E-05	3.94E-05	7.29E-05	7.22E-05	7.67E-05	9.15E-05	5.70E-05	0.000100914	0.00013482	9.78E-05	8.67E-05	0.0001211	5.96E-05	8.49E-05	8.20E-05	9.57E-05	5.73E-05	7.07E-05	0.000107897	0.000224074	5.99E-05	9.42E-05	7.53E-05	0.00012833	9.14E-05	0.000242361	4.51E-05	6.25E-05	4.58E-05	0.000159954	7.95E-05	4.89E-05	4.38E-05	9.06E-05	6.33E-05	7.81E-05	0.00011906	0.000159843	0.000139465	7.59E-05	7.63E-05	0.00014195	7.87E-05	0.000145818	0.000142736	3.63E-05	0.000230806	7.17E-05	osmoprotectant transport system substrate-binding protein	pathogenicity island		
K05846	0.000470759	0.000358782	0.000368159	0.000459722	0.000523973	0.000392697	0.000456026	0.00033191	0.000524834	0.000452257	0.000387138	0.000408033	0.000428287	0.000232285	0.000422491	0.000405573	0.000258748	0.000288207	0.000436899	0.000292343	0.000334519	0.000582342	0.000294518	0.000286459	0.000189426	0.000394963	0.000178349	0.000345424	0.000260593	0.000419849	0.000334839	0.000355994	0.000346098	0.000324494	0.000286213	0.000489326	0.000382463	0.000370946	0.00017718	0.000382179	0.000280506	0.000352192	0.000391583	0.000294636	0.000522253	0.000420693	0.000396981	0.000311944	0.000409925	0.000458064	0.000343407	0.000426585	0.000542786	0.000434296	0.000377865	0.000287559	0.000319241	0.000371901	0.000427416	0.000658735	0.000385536	0.000397885	0.000551668	0.000498688	0.000449707	0.00070319	0.000270024	0.000524006	0.000344008	0.000435232	0.000339309	0.000291661	0.000267143	0.00042384	0.000281607	0.000390769	0.000454593	0.000336406	0.000591524	0.000342052	0.000337443	0.000372705	0.000344563	0.000480827	0.000411749	0.000342882	0.000408423	0.000366062	osmoprotectant transport system permease protein	pathogenicity island	yes
K05847	0.00040972	0.000272501	0.000274912	0.000382785	0.000395981	0.000265468	0.000332475	0.000260516	0.000340682	0.000412586	0.000343758	0.000314396	0.000310302	0.000399253	0.000342518	0.000367311	0.000234076	0.000254734	0.000378817	0.000254156	0.000253141	0.000416764	0.000239724	0.000259508	0.000153067	0.000301154	0.000145832	0.000289052	0.00022117	0.000331555	0.000298388	0.000288551	0.000312258	0.000302401	0.000276558	0.000331956	0.000317711	0.000305209	0.000191129	0.000258039	0.000277961	0.000338591	0.000371961	0.000269423	0.000449676	0.000348028	0.000331731	0.000251518	0.000312272	0.000349869	0.000247307	0.000332439	0.000396218	0.000370679	0.000320873	0.000208784	0.000266241	0.000329587	0.000319519	0.000462071	0.000329068	0.000267309	0.000457545	0.000418012	0.000392988	0.000469606	0.000236005	0.000428518	0.000296271	0.000311764	0.000303592	0.00023954	0.000231164	0.000423463	0.000268197	0.000306256	0.000324709	0.000301701	0.000456868	0.000324415	0.000276465	0.000336703	0.000276618	0.000418029	0.000316592	0.000277996	0.000333959	0.000308465	osmoprotectant transport system ATP-binding protein	pathogenicity island	yes
K00508	5.67E-05	8.52E-05	6.64E-05	6.93E-05	4.97E-05	0.000105209	8.27E-05	3.12E-05	5.27E-05	4.08E-05	4.30E-05	6.02E-05	9.91E-05	1.56E-05	0.000162115	8.55E-06	1.56E-05	1.13E-05	2.57E-06	6.19E-05	7.75E-05	4.83E-05	1.54E-05	3.91E-05	3.14E-05	4.54E-05	1.97E-05	2.47E-05	3.24E-05	3.24E-05	3.81E-05	4.98E-05	1.38E-05	3.64E-05	2.48E-05	6.59E-05	8.47E-05	7.85E-05	2.23E-05	0.000255871	6.30E-05	1.72E-05	3.07E-05	3.41E-05	9.50E-05	5.76E-05	8.44E-05	4.85E-05	9.40E-05	8.59E-05	4.70E-05	6.25E-05	1.61E-05	5.36E-05	7.61E-05	5.51E-05	9.11E-05	0.000125289	0.000102234	2.87E-05	2.87E-05	8.93E-05	4.18E-05	1.28E-05	7.83E-05	1.80E-05	3.19E-05	9.43E-06	3.52E-05	9.48E-05	4.08E-05	5.25E-05	3.24E-05	6.98E-05	2.64E-05	2.37E-05	1.91E-05	6.18E-05	8.61E-05	7.99E-05	5.95E-05	2.81E-05	4.38E-05	7.53E-05	6.82E-05	4.11E-05	3.61E-05	0.000102395	linoleoyl-CoA desaturase [EC:1.14.19.3]				
K00500	1.91E-05	8.59E-05	0.000103205	4.84E-05	3.38E-05	9.39E-05	8.18E-05	1.09E-05	4.17E-05	7.75E-05	3.72E-05	5.33E-05	6.40E-05	1.99E-05	6.32E-05	1.35E-05	2.89E-05	1.87E-05	1.54E-05	4.20E-05	7.49E-05	8.88E-05	5.35E-05	6.52E-05	5.61E-05	4.84E-05	1.28E-05	8.66E-05	6.95E-05	3.96E-05	4.49E-05	9.54E-05	1.62E-05	2.95E-05	1.90E-05	0.000117019	6.78E-05	6.40E-05	9.50E-06	5.80E-05	1.02E-05	1.72E-05	2.86E-05	1.93E-05	7.52E-05	7.95E-05	8.19E-05	0.000121772	0.000109678	6.21E-05	3.96E-05	0.000105084	1.13E-05	3.71E-05	2.93E-05	8.07E-05	8.77E-05	5.16E-05	9.21E-05	9.57E-05	1.95E-05	6.71E-05	8.26E-05	3.19E-05	5.18E-05	5.41E-05	7.74E-05	2.00E-05	3.75E-05	6.94E-05	3.57E-05	4.00E-05	2.97E-05	3.93E-05	5.53E-05	6.88E-05	2.25E-05	0.000158324	5.95E-05	6.04E-05	8.99E-05	0.000120349	4.67E-05	4.50E-05	5.27E-05	3.99E-05	0.000233707	4.22E-05	phenylalanine-4-hydroxylase [EC:1.14.16.1]				
K00507	0.00038299	0.000299823	0.000410406	0.000233661	0.000665336	0.000467628	0.000609037	0.000226001	0.000703232	0.000292437	0.000501602	0.000603537	0.000586093	0.000149666	0.000483865	0.000275033	6.14E-05	2.72E-05	0.000144434	0.00019433	0.00051754	0.000401967	0.000268405	0.000170397	0.000114015	0.00029222	0.00021727	0.000527484	0.000192772	7.81E-05	0.000229725	0.000271306	3.15E-05	0.000243025	0.000223798	0.00067252	0.00014766	0.000324845	1.34E-05	0.000132272	6.68E-05	0.000105944	9.81E-05	4.25E-05	0.000615032	0.000683763	0.000732946	0.000533403	0.000263445	0.000425345	0.000336686	0.000245716	5.64E-05	0.000762397	0.000408313	0.000350963	0.000570294	0.000649917	0.000591646	0.000300216	0.00028331	0.000531539	0.00012759	0.000380489	0.00025704	0.00030283	0.000367828	8.61E-05	0.000398564	0.000381805	0.000362694	0.000318078	0.000420653	0.000617833	0.000353685	0.00024589	2.83E-05	0.000681931	0.00035063	0.00062665	0.000643303	0.000414536	0.000545178	0.000828608	0.000684106	0.000192276	0.000319453	0.000344303	stearoyl-CoA desaturase (delta-9 desaturase) [EC:1.14.19.1]				
K00504	8.78E-06	3.95E-06	9.66E-06	0	8.46E-06	3.06E-07	6.91E-06	0	2.30E-06	0	4.01E-06	4.82E-06	5.90E-06	0	3.41E-06	0	0	0	0	0	4.82E-06	0	0	3.48E-06	4.49E-07	3.72E-07	4.93E-07	0	3.34E-07	0	1.27E-06	2.68E-06	0	4.60E-07	0	1.61E-06	0	8.54E-07	0	0	0	0	0	0	0	1.91E-06	1.12E-05	6.13E-07	4.74E-06	6.32E-06	0	0	8.05E-07	0	0	0	0	2.31E-06	1.40E-05	0	0	5.54E-06	0	0	0	0	4.25E-07	0	3.79E-07	0	0	5.71E-06	1.50E-06	3.77E-07	0	8.05E-07	0	8.87E-06	4.37E-07	4.81E-06	4.37E-06	0	2.42E-06	2.66E-07	0	5.95E-07	3.22E-07	2.56E-06	peptidylglycine monooxygenase [EC:1.14.17.3]				
K00505	3.99E-07	7.19E-07	1.21E-06	0	1.36E-06	2.75E-06	4.81E-06	4.26E-06	2.30E-06	1.89E-06	7.29E-07	5.68E-07	1.18E-06	1.73E-06	3.10E-07	0	3.61E-06	1.70E-06	2.57E-06	2.97E-06	9.65E-07	1.06E-06	8.56E-07	8.69E-07	0	1.49E-06	6.90E-06	5.75E-07	8.69E-06	0	4.24E-07	0	7.69E-07	0	0	2.69E-07	2.42E-06	4.27E-06	8.90E-07	0	0	2.15E-06	1.71E-06	0	2.99E-06	1.91E-06	4.98E-07	1.13E-05	4.01E-06	3.35E-06	1.34E-06	3.91E-07	2.42E-06	4.51E-06	4.29E-06	3.20E-07	0	1.32E-06	2.98E-06	4.35E-07	0	6.16E-07	1.88E-05	1.20E-05	9.00E-07	4.88E-07	4.25E-07	1.18E-06	4.55E-06	2.28E-06	1.02E-05	0	1.20E-06	2.26E-06	0	1.21E-06	8.33E-07	2.53E-07	1.31E-06	5.34E-07	1.46E-06	1.37E-06	3.76E-06	2.39E-06	5.14E-06	5.95E-07	1.29E-06	1.71E-06	tyrosinase [EC:1.14.18.1]				
K12521	0	0	0	0	0	0	0	0	0	3.78E-07	0	0	0	0	0	0	0	0	0	0	0	0	0	0	0	1.86E-06	0	0	0	0	0	0	0	0	0	0	0	0	0	0	0	0	0	0	0	0	0	0	0	0	0	0	0	0	0	0	0	0	0	0	0	0	0	0	0	0	0	5.89E-07	0	0	0	0	0	0	0	0	0	0	0	0	0	0	0	0	0	0	0	0	minor pilin subunit PapF	pathogenicity island		
K01101	3.55E-05	6.44E-05	5.40E-05	8.26E-05	1.96E-05	2.97E-05	2.77E-05	2.22E-05	4.03E-05	9.22E-05	6.20E-05	4.68E-05	2.77E-05	5.10E-05	4.93E-05	3.83E-05	7.52E-05	0.000102121	0.000108454	3.78E-05	5.05E-05	6.90E-05	4.92E-05	4.26E-05	3.37E-05	5.66E-05	2.02E-05	3.19E-05	2.91E-05	5.89E-05	8.73E-05	8.39E-05	0.000119212	8.70E-05	3.93E-05	5.33E-05	6.11E-05	8.32E-05	7.45E-05	0.000152872	0.000104315	0.000146031	4.18E-05	2.97E-05	5.69E-05	2.98E-05	2.12E-05	3.04E-05	7.58E-05	7.70E-05	4.77E-05	0.000220324	0.000223074	2.86E-05	5.50E-05	5.86E-05	2.26E-05	3.77E-05	3.37E-05	6.22E-05	6.38E-05	3.66E-05	0.00013125	8.52E-05	8.24E-05	0.00025309	0.000100781	0.000141464	2.92E-05	5.64E-05	7.53E-05	5.64E-05	2.43E-05	0.000210222	7.21E-05	6.32E-05	9.57E-05	3.75E-05	0.000138153	4.33E-05	4.06E-05	4.42E-05	3.06E-05	2.66E-05	4.32E-05	9.82E-05	6.83E-05	9.26E-05	4-nitrophenyl phosphatase [EC:3.1.3.41]				
K01103	6.38E-06	3.92E-05	4.89E-05	9.50E-07	1.06E-05	2.39E-05	6.13E-05	6.62E-06	2.10E-05	4.35E-05	2.55E-06	1.19E-05	2.60E-05	4.33E-07	5.77E-05	4.50E-07	2.41E-06	6.35E-05	2.57E-06	7.64E-06	2.32E-05	1.73E-05	2.48E-05	1.74E-05	1.84E-05	1.12E-05	4.43E-06	5.84E-05	4.91E-05	0	1.82E-05	4.94E-05	7.69E-07	7.82E-06	3.45E-06	2.66E-05	2.42E-06	1.66E-05	2.08E-06	1.08E-05	6.36E-07	9.31E-06	7.68E-06	4.94E-07	2.77E-05	2.92E-05	3.69E-05	5.77E-05	8.38E-06	8.92E-06	3.36E-06	5.08E-05	3.22E-06	1.50E-06	2.58E-05	2.79E-05	6.38E-05	3.87E-05	1.67E-05	5.35E-05	1.22E-05	2.06E-05	3.14E-06	1.76E-05	1.53E-05	2.34E-05	5.87E-05	2.36E-06	1.44E-05	6.19E-06	4.25E-06	1.36E-05	3.39E-05	4.04E-05	3.56E-05	1.61E-05	8.33E-07	3.90E-05	1.75E-06	1.10E-05	8.41E-05	1.78E-05	1.88E-06	6.39E-06	2.47E-05	3.57E-06	7.09E-06	8.53E-06	6-phosphofructo-2-kinase / fructose-2,6-bisphosphatase [EC:2.7.1.105 3.1.3.46];fructose-2,6-bisphosphatase [EC:3.1.3.46]				
K12520	0	0	0	0	0	0	0	0	0	0	0	0	0	0	0	0	0	0	0	0	0	0	0	0	0	0	0	0	0	0	0	0	0	0	0	0	0	0	0	0	0	0	0	0	0	0	0	0	0	0	0	0	0	0	0	0	0	0	0	0	0	0	0	0	0	0	0	0	0	0	0	0	0	0	0	0	0	0	0	0	0	0	0	0	0	0	0	0	minor pilin subunit PapE	pathogenicity island		
K01104	0.00111865	0.001110857	0.00076921	0.001467027	0.000750209	0.000852374	0.000823372	0.001360735	0.000791567	0.001109296	0.000935036	0.000820607	0.000866604	0.001514826	0.000905736	0.00122347	0.001382195	0.00154656	0.001488028	0.001350126	0.000820537	0.001045256	0.001177214	0.001228426	0.001407231	0.001145057	0.001433686	0.000903682	0.001223453	0.001294985	0.001269422	0.001326259	0.001297485	0.001325592	0.001348306	0.00077851	0.001736819	0.001081678	0.001546539	0.000991498	0.001675401	0.001161087	0.001492962	0.001522119	0.000860072	0.000824995	0.000702064	0.000776026	0.001055239	0.001018003	0.00084138	0.0008895	0.001422196	0.000844297	0.000988383	0.000862036	0.000825997	0.000967933	0.000773164	0.00129789	0.001270515	0.000763741	0.001353286	0.0011152	0.001268094	0.001189863	0.00098059	0.001307952	0.001160079	0.000973408	0.001160367	0.001057047	0.001083264	0.000787671	0.00118761	0.001290623	0.000944154	0.000695864	0.001313768	0.00086181	0.000792225	0.001184975	0.000969504	0.000811046	0.000744286	0.000763151	0.000845859	0.001102878	protein-tyrosine phosphatase [EC:3.1.3.48]	virulence protein		
K05592	0.000422087	0.00045333	0.000462311	0.000451174	0.000666428	0.000522985	0.000511038	0.00057635	0.000579217	0.000381604	0.000517277	0.000454852	0.000519136	0.000565356	0.000561978	0.000488848	0.000564431	0.000521383	0.000419937	0.000368718	0.000551957	0.00046538	0.000545799	0.00043034	0.00046369	0.000460107	0.000852329	0.000463346	0.000366835	0.000592233	0.000529385	0.000375537	0.00062067	0.000391234	0.000452424	0.00058321	0.000588824	0.000437964	0.0004244	0.000576793	0.000561647	0.000783841	0.000316081	0.000430583	0.000583607	0.000485436	0.000686872	0.000443224	0.000490817	0.00051495	0.000694206	0.000573858	0.00067969	0.000495658	0.000647601	0.000470726	0.000626704	0.000538843	0.000596415	0.000452934	0.000508206	0.000579581	0.000435582	0.000387993	0.000511829	0.000520321	0.000637001	0.000528721	0.000581176	0.000507228	0.000574018	0.000419106	0.000477919	0.000595565	0.000557766	0.000389964	0.000720188	0.000488397	0.000515452	0.000567058	0.000530822	0.000426536	0.000513757	0.000577152	0.000542655	0.000577423	0.000280771	0.000567865	ATP-dependent RNA helicase DeaD [EC:3.6.4.13];ATP-dependent RNA helicase DeaD				
K05593	6.38E-06	3.02E-05	1.06E-05	3.70E-05	1.47E-05	1.93E-05	1.65E-05	8.51E-06	1.58E-05	0.000103524	4.78E-05	3.04E-05	2.63E-05	5.49E-05	5.86E-05	2.12E-05	4.45E-05	6.18E-05	4.68E-05	5.39E-05	2.64E-05	4.86E-05	3.00E-05	3.22E-05	4.40E-05	3.16E-05	2.41E-05	2.36E-05	7.05E-05	4.75E-05	7.33E-05	2.15E-05	3.31E-05	4.28E-05	6.97E-05	3.36E-05	8.84E-05	8.37E-05	0.000239801	0.00033827	3.56E-05	2.29E-05	1.66E-05	3.46E-05	4.56E-05	1.58E-05	2.44E-05	3.65E-05	4.55E-05	4.13E-05	3.49E-05	6.45E-05	4.19E-05	2.55E-05	9.21E-05	1.99E-05	5.58E-05	3.07E-05	2.74E-05	2.39E-05	4.62E-05	8.62E-06	5.28E-05	1.13E-06	5.58E-05	0.000215053	3.61E-05	4.77E-05	3.30E-05	3.23E-05	3.70E-05	1.46E-05	9.71E-05	0.000132096	5.32E-05	2.50E-05	4.08E-05	6.84E-06	0.000159576	3.02E-05	9.72E-06	1.82E-05	0.00010447	2.82E-05	2.91E-05	7.08E-05	2.39E-05	8.49E-05	aminoglycoside 6-adenylyltransferase [EC:2.7.7.-]				
K05590	2.79E-06	5.39E-06	2.72E-06	1.42E-05	2.57E-05	4.28E-06	4.21E-06	9.46E-07	4.03E-06	1.06E-05	3.65E-06	4.82E-06	4.13E-06	1.30E-06	4.96E-06	4.50E-06	2.83E-05	2.21E-05	4.11E-06	1.27E-06	8.36E-06	1.41E-06	1.28E-06	1.74E-06	1.80E-06	1.30E-05	4.93E-07	2.30E-06	3.68E-06	2.40E-06	8.48E-07	6.13E-06	9.23E-06	0	5.86E-06	4.84E-06	6.66E-06	5.12E-06	0	1.08E-06	6.36E-07	7.16E-07	6.82E-06	3.51E-05	1.87E-06	3.00E-06	4.23E-06	7.97E-06	6.19E-06	2.97E-06	1.28E-05	1.17E-06	0	4.26E-06	5.07E-06	5.44E-06	1.55E-06	3.31E-06	5.66E-06	3.92E-06	2.00E-05	4.00E-06	7.84E-06	1.50E-06	2.70E-05	3.90E-06	7.65E-06	1.77E-06	2.24E-05	2.22E-05	2.55E-06	8.92E-06	6.00E-06	4.53E-06	2.51E-06	1.29E-05	3.25E-05	4.05E-06	1.40E-05	2.14E-06	5.83E-06	3.43E-07	6.71E-06	5.32E-06	1.03E-06	0	3.22E-06	4.27E-06	ATP-dependent RNA helicase SrmB [EC:2.7.7.-]				
K05591	4.55E-05	6.69E-05	9.93E-05	4.08E-05	6.36E-05	4.50E-05	8.57E-05	9.93E-06	4.06E-05	8.43E-05	2.88E-05	6.53E-05	5.75E-05	1.43E-05	4.84E-05	1.89E-05	4.57E-05	4.48E-05	1.95E-05	2.16E-05	7.59E-05	7.40E-05	4.75E-05	5.30E-05	4.89E-05	5.66E-05	5.91E-06	8.31E-05	8.32E-05	4.87E-05	4.45E-05	9.31E-05	1.69E-05	2.62E-05	2.55E-05	7.37E-05	4.48E-05	4.74E-05	2.67E-06	0.000272133	1.27E-05	1.07E-05	3.33E-05	4.80E-05	4.38E-05	6.50E-05	5.30E-05	0.000103368	9.98E-05	3.49E-05	5.44E-05	7.81E-05	3.22E-06	3.68E-05	3.36E-05	8.17E-05	7.47E-05	7.40E-05	4.65E-05	8.18E-05	4.48E-05	5.57E-05	7.22E-05	3.00E-05	5.09E-05	5.17E-05	6.25E-05	1.65E-05	5.11E-05	6.22E-05	4.04E-05	3.39E-05	4.23E-05	4.00E-05	5.45E-05	6.92E-05	6.08E-05	6.08E-05	4.15E-05	4.94E-05	8.45E-05	3.19E-05	4.32E-05	3.25E-05	5.76E-05	2.44E-05	3.64E-05	4.35E-05	ATP-independent RNA helicase DbpA [EC:3.6.4.13];ATP-independent RNA helicase DbpA				
K05596	8.78E-05	9.35E-05	0.000146962	5.13E-05	6.39E-05	0.000101539	0.000144293	2.84E-05	4.60E-05	0.00013035	3.35E-05	8.00E-05	0.00012418	2.47E-05	8.52E-05	4.68E-05	6.92E-05	5.39E-05	3.39E-05	2.59E-05	8.43E-05	0.000141974	8.48E-05	7.61E-05	0.0001001	9.60E-05	1.08E-05	0.000130289	8.19E-05	8.23E-05	7.16E-05	0.000127223	2.77E-05	2.53E-05	2.66E-05	0.000154411	4.90E-05	7.81E-05	1.16E-05	0.00012143	2.35E-05	2.51E-05	6.48E-05	5.59E-05	7.44E-05	9.73E-05	7.02E-05	0.000141096	0.000162513	4.91E-05	6.32E-05	0.000119147	1.05E-05	6.94E-05	8.00E-05	8.90E-05	0.000139784	4.96E-05	7.90E-05	0.000104858	4.77E-05	0.000102859	5.60E-05	7.09E-05	6.75E-05	5.90E-05	7.61E-05	3.07E-05	5.83E-05	0.000106528	5.27E-05	3.46E-05	4.56E-05	6.19E-05	8.13E-05	0.000104232	6.99E-05	9.96E-05	7.17E-05	7.24E-05	0.000134831	4.35E-05	7.09E-05	5.27E-05	9.28E-05	3.69E-05	4.55E-05	3.97E-05	LysR family transcriptional regulator, chromosome initiation inhibitor				
K05597	4.79E-06	2.05E-05	3.65E-05	3.80E-06	5.46E-07	1.56E-05	4.36E-05	7.09E-06	9.50E-06	3.59E-05	2.19E-06	1.14E-05	4.72E-06	0	2.94E-05	8.55E-06	4.21E-06	5.67E-06	3.60E-06	2.97E-06	1.96E-05	5.28E-06	2.74E-05	1.00E-05	1.84E-05	2.98E-06	1.48E-06	5.75E-05	4.48E-05	7.21E-06	1.27E-05	4.98E-05	7.69E-07	7.82E-06	0	2.96E-06	6.05E-06	1.15E-05	1.19E-06	1.41E-05	2.67E-05	8.59E-06	8.53E-07	9.89E-07	1.35E-05	2.29E-05	1.47E-05	5.52E-05	3.64E-06	4.46E-06	2.02E-06	5.00E-05	0	5.01E-07	1.25E-05	2.15E-05	2.82E-05	1.16E-05	2.09E-06	4.61E-05	5.35E-06	5.54E-06	1.46E-05	1.24E-05	1.35E-05	2.34E-05	4.42E-05	5.89E-07	8.71E-06	4.89E-06	8.50E-07	2.50E-06	2.16E-05	1.17E-05	2.89E-05	1.85E-05	0	3.88E-05	0	1.04E-05	5.88E-05	1.58E-05	1.88E-06	1.86E-06	2.65E-05	8.93E-06	9.35E-06	8.53E-07	glutamin-(asparagin-)ase [EC:3.5.1.38]				
K05594	1.20E-06	1.80E-06	1.51E-06	1.90E-06	3.00E-06	3.67E-06	9.02E-07	0	2.01E-06	1.10E-05	1.82E-06	8.51E-07	2.36E-06	0	1.86E-06	1.35E-06	6.02E-06	2.27E-06	2.06E-06	0	6.43E-06	3.52E-07	4.28E-07	8.69E-07	4.49E-07	7.45E-07	0	0	2.67E-06	1.20E-06	4.24E-07	2.30E-06	7.69E-07	0	1.72E-06	2.96E-06	6.05E-07	3.84E-06	0	5.42E-07	0	0	3.84E-06	3.16E-05	1.12E-06	1.37E-06	1.25E-06	9.20E-07	3.64E-06	1.49E-06	4.03E-06	3.91E-07	0	7.51E-07	0	4.16E-06	0	9.92E-07	2.98E-06	1.31E-06	3.41E-06	1.85E-06	1.05E-06	3.75E-07	1.40E-05	1.46E-06	2.55E-06	1.18E-06	1.25E-05	3.58E-06	0	3.93E-06	1.80E-06	2.64E-06	0	4.02E-07	4.16E-06	1.77E-06	0	0	1.94E-06	3.43E-07	3.76E-06	2.66E-06	0	0	2.26E-06	1.28E-06	ElaB protein				
K05595	0.000268093	0.0002592	0.000410105	0.000252182	0.000475669	0.000556321	0.000372456	0.000284156	0.000371757	0.000207804	0.00040901	0.000402642	0.000371359	0.000316634	0.000344688	0.000375864	0.00061257	0.000621801	0.000419423	0.000266885	0.000439056	0.000343487	0.000357017	0.000307324	0.000304339	0.000316417	0.000414833	0.000377637	0.000229189	0.000214429	0.0002204	0.000506209	0.000712194	0.000273403	0.000195177	0.000454893	0.000511363	0.000274475	0.000137708	0.000447231	0.000425529	0.000397289	0.000179155	0.000301062	0.000384208	0.000428069	0.000487634	0.000369303	0.000364014	0.000417537	0.000308461	0.000335955	0.000615265	0.000404241	0.000461792	0.000394833	0.000370691	0.000438016	0.000469442	0.000337199	0.00042886	0.000457013	0.000301195	0.000320826	0.000331316	0.000235534	0.000355921	0.000503965	0.000334157	0.000445982	0.000446459	0.000333071	0.000268043	0.000386853	0.000358295	0.000492183	0.000395479	0.000433427	0.00027893	0.000386145	0.000395991	0.000381963	0.000376522	0.000422021	0.00042718	0.000447056	0.000454198	0.000318704	multiple antibiotic resistance protein				
K05599	0	0	1.21E-06	0	0	0	3.01E-06	5.67E-06	8.63E-07	1.13E-06	0	0	0	0	2.48E-06	0	0	3.40E-06	0	0	0	3.52E-07	1.28E-06	0	0	3.72E-07	0	0	0	5.41E-06	0	0	0	1.38E-06	0	0	0	2.13E-06	1.19E-06	1.08E-06	2.04E-05	7.16E-07	0	9.89E-07	0	8.20E-07	0	0	3.64E-07	0	0	0	0	0	0	0	3.10E-07	0	2.98E-07	0	0	0	4.71E-06	0	0	0	0	0	3.79E-07	3.26E-07	0	0	8.99E-07	1.89E-06	0	0	0	0	0	0	0	0	0	0	3.60E-06	5.95E-07	2.90E-06	0	anthranilate 1,2-dioxygenase (deaminating, decarboxylating) large subunit [EC:1.14.12.1]				
K11964	0	0	0	0	0	0	0	0	0	0	0	2.84E-07	0	0	0	0	0	0	0	0	0	0	0	0	0	0	0	0	0	0	0	0	0	0	0	0	0	0	0	0	0	0	0	0	5.61E-06	0	0	0	0	0	0	0	0	0	0	0	0	0	0	0	0	0	0	0	0	0	0	0	0	0	0	0	0	0	0	0	0	0	0	0	0	0	0	0	4.63E-06	0	0	0	pellino				
K11962	7.98E-07	3.95E-06	6.04E-06	9.50E-07	5.19E-06	6.12E-06	9.02E-06	4.73E-07	1.73E-06	1.25E-05	3.06E-05	3.97E-06	1.18E-05	1.73E-06	3.72E-06	0	0	1.13E-06	4.63E-06	0	1.09E-05	1.44E-05	1.80E-05	1.74E-06	0	1.12E-06	0	2.24E-05	0	0	4.66E-06	1.53E-06	7.69E-07	2.76E-06	0	5.68E-05	0	6.83E-06	0	1.08E-06	1.27E-06	0	0	0	1.27E-05	3.28E-06	8.22E-06	1.78E-05	1.46E-06	1.86E-06	1.34E-06	7.81E-07	0	0	5.46E-06	1.60E-06	2.48E-06	5.95E-06	4.77E-06	3.48E-06	2.43E-06	1.05E-05	0	1.88E-06	3.15E-06	0	5.10E-06	0	2.65E-06	2.28E-06	0	1.00E-05	6.60E-06	4.91E-06	5.45E-06	2.41E-06	0	6.89E-05	8.74E-07	7.48E-06	6.56E-06	6.86E-07	3.49E-06	6.57E-05	4.04E-05	0	2.58E-06	5.55E-06	urea transport system ATP-binding protein				
K14540	0.000399746	0.000325348	0.000147867	0.000419354	7.75E-05	0.00010949	9.47E-05	0.000346094	9.12E-05	0.00039445	0.00023622	0.00014982	0.00016459	0.000448998	0.000155606	0.000322297	0.000308692	0.000315439	0.000410171	0.00043109	0.00014989	0.000237446	0.000333045	0.000387306	0.000443042	0.000346569	0.000197563	0.000234118	0.000456039	0.000379005	0.000442072	0.00029085	0.000351482	0.000423913	0.000489321	0.000174317	0.000293504	0.000281732	0.000603064	0.000245029	0.000345384	0.000311389	0.00053704	0.000483974	0.000207255	0.00012293	6.03E-05	0.000175143	0.000212432	0.000218621	0.000174055	0.000220715	0.000453395	0.000162798	0.000253341	0.000142819	0.000134515	0.000118678	0.000105215	0.000276286	0.000340264	0.000110558	0.000450224	0.000309569	0.000338969	0.000394508	0.000187103	0.000424392	0.000294756	0.00015409	0.000257245	0.000382693	0.000341799	0.000206825	0.000333989	0.00033161	0.000382158	0.000123112	0.000379047	0.000134416	8.16E-05	0.000213268	0.00026131	0.000138101	0.000151223	0.000204777	0.000151829	0.000284146	ribosome biogenesis GTPase A				
K12529	2.39E-06	9.71E-06	9.05E-06	3.80E-06	8.19E-06	8.87E-06	5.41E-06	9.46E-07	8.92E-06	6.80E-06	6.20E-06	2.04E-05	5.60E-06	0	1.24E-05	1.35E-06	3.01E-06	2.27E-06	2.57E-06	2.12E-06	8.68E-06	8.10E-06	8.56E-07	3.48E-06	4.49E-07	2.98E-06	2.46E-06	5.75E-07	2.67E-06	1.20E-06	8.48E-07	6.13E-06	7.69E-07	9.21E-07	2.07E-06	3.23E-06	0	3.84E-06	2.97E-07	5.42E-07	0	7.16E-07	3.84E-06	3.95E-06	2.99E-06	4.37E-06	6.23E-06	4.60E-06	6.92E-06	6.32E-06	4.03E-06	2.34E-06	0	1.75E-06	1.56E-06	1.70E-05	9.30E-07	1.39E-05	1.22E-05	5.66E-06	5.35E-06	7.39E-06	1.05E-06	1.88E-06	1.62E-05	2.44E-06	4.68E-06	5.89E-07	1.44E-05	1.04E-05	6.38E-06	6.78E-06	6.30E-06	3.40E-06	2.10E-06	3.22E-06	3.33E-06	7.60E-06	0	1.66E-05	3.40E-06	6.17E-06	3.76E-06	1.25E-05	6.43E-06	5.95E-07	3.55E-06	3.84E-06	putative selenate reductase FAD-binding subunit				
K12528	1.20E-06	1.80E-06	1.81E-06	3.32E-06	2.73E-06	0	1.50E-06	0	3.45E-06	4.53E-06	2.19E-06	8.51E-07	2.36E-06	0	2.48E-06	1.35E-06	3.01E-06	2.27E-06	2.06E-06	0	4.82E-06	1.06E-06	4.28E-07	4.35E-07	4.49E-07	2.23E-06	0	2.88E-07	2.67E-06	1.20E-06	4.24E-07	1.92E-06	7.69E-07	0	1.38E-06	1.35E-06	0	2.13E-06	0	5.42E-07	0	0	3.41E-06	3.95E-06	1.12E-06	1.64E-06	2.24E-06	2.45E-06	4.01E-06	3.35E-06	3.36E-06	3.91E-07	0	7.51E-07	0	3.52E-06	0	1.32E-06	5.96E-07	1.31E-06	1.95E-06	1.85E-06	0	3.75E-07	1.40E-05	1.95E-06	2.55E-06	0	1.40E-05	2.93E-06	0	3.21E-06	2.10E-06	1.89E-06	4.19E-07	4.02E-07	3.33E-06	2.28E-06	0	0	1.94E-06	1.37E-06	2.42E-06	2.66E-06	7.72E-07	0	1.61E-06	1.28E-06	putative selenate reductase molybdopterin-binding subunit				
K06353	0	0	0	0	0	0	0	0	0	0	0	0	0	0	0	0	0	0	0	0	0	0	0	0	0	0	0	0	0	0	0	0	0	0	0	0	0	0	0	0	0	0	0	0	0	0	0	0	0	0	0	0	0	0	0	0	0	0	0	0	0	0	0	0	0	0	0	0	0	0	0	0	0	0	0	0	0	0	0	0	0	0	0	0	0	0	0	0	phosphatase RapC regulator				
K02456	0.000552543	0.000298385	0.000442394	0.000195192	0.000552082	0.000508916	0.000459934	0.00030496	0.000682227	0.000328331	0.000398438	0.000478403	0.000434482	0.00012501	0.000376925	0.000229569	0.000131781	0.000119141	0.000155742	0.000153597	0.000471222	0.000411479	0.000297086	0.000195175	0.000154863	0.000288498	0.00037936	0.000485204	0.000220502	0.000165177	0.000254308	0.000285102	0.000128441	0.00020114	0.000210694	0.000403243	8.41E-05	0.000230934	4.10E-05	0.000271049	0.00013421	0.000146031	9.34E-05	9.24E-05	0.000491951	0.000620386	0.000622618	0.000464389	0.000355269	0.000379985	0.000305773	0.000300797	0.000166701	0.000582317	0.000338049	0.000320862	0.000513265	0.000479669	0.000475403	0.000333718	0.000241933	0.000440075	0.00023374	0.000325704	0.000248937	0.000292102	0.000410776	0.000239899	0.000369392	0.00038376	0.000344411	0.000274168	0.000326808	0.000460827	0.000335665	0.000232208	0.000153196	0.000669265	0.000256633	0.000532318	0.000600546	0.000485511	0.0004254	0.000475239	0.000487618	0.000302998	0.000734646	0.000227829	general secretion pathway protein G	virulence protein	yes
K02457	6.38E-05	8.95E-05	0.000106525	3.56E-05	8.24E-05	8.81E-05	0.000111827	2.13E-05	4.49E-05	7.78E-05	2.73E-05	7.12E-05	5.87E-05	1.73E-05	8.56E-05	3.15E-05	5.42E-05	4.37E-05	1.85E-05	2.29E-05	9.01E-05	8.17E-05	4.71E-05	8.48E-05	4.85E-05	6.22E-05	1.72E-05	9.66E-05	8.69E-05	4.38E-05	3.94E-05	9.43E-05	1.92E-05	2.67E-05	2.72E-05	0.00010303	3.57E-05	4.31E-05	2.08E-06	5.64E-05	1.97E-05	1.07E-05	3.97E-05	4.84E-05	3.85E-05	8.28E-05	8.84E-05	0.000104595	0.000179274	5.21E-05	4.97E-05	8.79E-05	9.66E-06	4.96E-05	3.90E-05	0.000111437	8.86E-05	7.47E-05	6.74E-05	8.31E-05	3.94E-05	9.05E-05	0.000114517	3.11E-05	5.49E-05	6.63E-05	6.85E-05	2.42E-05	5.68E-05	0.000131612	4.21E-05	4.28E-05	3.90E-05	4.68E-05	6.29E-05	7.93E-05	4.83E-05	9.09E-05	4.55E-05	5.72E-05	0.000101306	3.53E-05	7.06E-05	2.87E-05	7.69E-05	4.05E-05	8.38E-05	4.27E-05	general secretion pathway protein H	virulence protein		
K02454	0.000376607	0.000286881	0.000408596	0.00017762	0.000394071	0.000339481	0.000430775	0.000270445	0.000353342	0.000262967	0.000226742	0.000365754	0.000329769	9.91E-05	0.000349027	0.000158898	0.000144417	0.000144104	0.000106912	9.21E-05	0.0003892	0.0003072	0.000291949	0.000218648	0.000174164	0.000273235	0.000371477	0.000452416	0.000273623	0.000164576	0.000238626	0.000295831	0.000130748	0.000195617	0.000177935	0.000350249	8.11E-05	0.0002002	1.37E-05	0.000207624	0.000110676	0.000134577	0.000100668	9.54E-05	0.000320235	0.000420693	0.000457499	0.000427581	0.000372394	0.000250225	0.000220425	0.000328142	0.000127241	0.000369678	0.000250609	0.000365053	0.000461505	0.000353058	0.000322797	0.000286728	0.000196662	0.000368936	0.000255702	0.000224391	0.000185015	0.000242361	0.000401846	0.000155021	0.000321276	0.000357372	0.000271277	0.000197415	0.000262046	0.000315899	0.000310103	0.00023261	0.000159857	0.000400749	0.00019936	0.000438788	0.000523534	0.000207782	0.000293537	0.000281258	0.000399404	0.000232755	0.00017117	0.000183884	general secretion pathway protein E	virulence protein	yes
K02455	0.000189101	0.000139486	0.000181363	9.64E-05	0.000182572	0.000149555	0.000185777	0.00013144	0.000115671	9.33E-05	7.00E-05	9.51E-05	0.000114151	2.94E-05	0.00021202	4.64E-05	8.97E-05	9.13E-05	3.65E-05	3.14E-05	0.000152785	0.000155009	0.000124571	0.000107368	8.26E-05	0.000122472	0.000194607	0.000166528	0.000117267	9.73E-05	9.71E-05	0.000109212	0.000109213	6.95E-05	6.90E-05	0.000205791	3.93E-05	7.85E-05	8.31E-06	0.000137693	7.12E-05	0.000122408	5.59E-05	6.57E-05	9.91E-05	0.000149428	0.000226633	0.000138028	0.000202594	0.000114144	7.80E-05	0.000141414	0.000111134	7.26E-05	6.52E-05	0.000151785	0.000181316	0.000130248	0.000126675	0.000113125	6.67E-05	0.000156136	0.000186155	4.28E-05	9.45E-05	9.61E-05	0.000192631	0.000109635	0.00016329	0.000175266	9.69E-05	8.89E-05	7.47E-05	0.000126812	0.000109374	0.000106646	0.000139042	0.000137552	8.22E-05	0.000188396	0.000173459	5.25E-05	9.75E-05	8.46E-05	0.000144537	0.000183942	0.000109923	7.25E-05	general secretion pathway protein F	virulence protein		
K02452	6.98E-05	0.000132296	0.000121915	3.23E-05	8.81E-05	7.13E-05	0.000168642	4.02E-05	6.76E-05	9.07E-05	1.93E-05	7.58E-05	0.000107367	1.43E-05	0.000163355	1.80E-05	4.75E-05	4.37E-05	1.85E-05	2.46E-05	7.88E-05	0.000112382	5.01E-05	6.09E-05	5.21E-05	8.79E-05	2.66E-05	8.43E-05	9.69E-05	4.44E-05	5.43E-05	9.62E-05	1.54E-05	5.06E-05	3.48E-05	8.50E-05	2.30E-05	6.53E-05	6.23E-06	5.64E-05	4.33E-05	2.00E-05	6.01E-05	4.65E-05	6.40E-05	9.29E-05	0.000128757	0.000102141	0.000161055	5.65E-05	4.37E-05	8.44E-05	9.66E-06	4.11E-05	7.26E-05	6.08E-05	0.000182866	0.000146777	8.58E-05	9.49E-05	5.50E-05	0.000106246	8.26E-05	3.15E-05	6.26E-05	5.75E-05	9.01E-05	2.89E-05	6.14E-05	0.000126725	3.83E-05	6.46E-05	7.53E-05	0.000120774	7.96E-05	8.41E-05	4.83E-05	8.97E-05	4.55E-05	6.25E-05	0.000162526	3.70E-05	7.57E-05	3.27E-05	5.40E-05	3.69E-05	3.87E-05	2.56E-05	general secretion pathway protein C	virulence protein		
K02453	0.000303201	0.000211746	0.000320781	0.000113506	0.000288731	0.000351409	0.000336383	0.000339475	0.000299535	0.000194958	0.00022419	0.000281197	0.00028582	9.26E-05	0.000259136	0.000136391	0.000113729	0.000103823	9.25E-05	0.000101408	0.000330981	0.000278312	0.000252994	0.000154749	0.000111322	0.000258717	0.000522236	0.000323565	0.000188429	0.000138148	0.00023693	0.000212677	0.000123826	0.000142685	0.000188625	0.000210364	5.57E-05	0.0001716	1.19E-05	0.000161545	8.33E-05	6.08E-05	7.29E-05	7.32E-05	0.000323602	0.000363326	0.000358379	0.000319919	0.000259802	0.000198544	0.000201609	0.000252748	0.000140931	0.000321088	0.000233433	0.000294924	0.000413773	0.000289256	0.000270339	0.000225815	0.000156746	0.000302109	0.000209163	0.0001985	0.000123793	0.00021993	0.000357622	0.00016681	0.000236032	0.000300036	0.000248316	0.000188491	0.000236861	0.000289857	0.000281607	0.000164598	0.000153196	0.00047953	0.00017925	0.000386412	0.000443121	0.000310987	0.000261578	0.000243474	0.000351569	0.000161321	0.000438402	0.000167245	general secretion pathway protein D	virulence protein	yes
K02450	0.00014043	7.80E-05	0.000122518	4.89E-05	0.000172474	0.000118971	0.000163532	4.96E-05	0.000204006	0.000105413	0.000146544	0.000197207	0.000166949	4.89E-05	7.97E-05	8.24E-05	2.77E-05	1.02E-05	4.42E-05	4.37E-05	0.000138954	0.000116962	7.88E-05	4.56E-05	5.48E-05	8.41E-05	8.87E-06	0.000182635	0.000101565	3.96E-05	7.97E-05	0.000133737	8.46E-06	6.81E-05	5.21E-05	0.000148493	2.97E-05	8.15E-05	1.19E-06	4.45E-05	3.18E-06	5.73E-06	3.71E-05	3.56E-05	0.00015488	0.000227283	0.000171593	0.000196	9.18E-05	0.000100387	0.000110885	0.000103912	1.37E-05	0.000248205	0.000114765	0.00012969	0.000145053	0.000171901	0.000147539	0.00011269	8.96E-05	0.000128419	1.88E-05	0.000129831	5.85E-05	0.000103382	0.000107584	3.89E-05	9.59E-05	0.000100664	0.000108	7.57E-05	0.000117531	0.000156251	0.000131165	8.81E-05	1.67E-05	0.000165416	9.79E-05	0.000162207	0.000205284	0.000103548	0.000161942	0.000177217	0.000181571	3.04E-05	3.32E-05	6.06E-05	general secretion pathway protein A				
K02103	0.000221416	0.00015135	6.55E-05	0.000186643	2.16E-05	4.86E-05	1.92E-05	0.000139951	4.75E-05	0.000149619	9.95E-05	4.20E-05	4.51E-05	0.000153991	6.79E-05	0.000123787	5.24E-05	0.000112333	0.000133126	0.000260945	5.37E-05	5.32E-05	0.000153252	0.000157357	0.000229825	0.000194689	5.91E-05	0.000115908	0.000211816	0.000144755	0.00017632	0.000145616	8.23E-05	0.000163858	0.000276558	3.42E-05	8.84E-05	8.37E-05	0.000485835	5.20E-05	8.46E-05	6.80E-05	0.000232902	0.000223448	6.47E-05	3.66E-05	3.04E-05	6.04E-05	2.99E-05	7.44E-05	5.31E-05	1.68E-05	5.23E-05	0.000100685	8.63E-05	4.93E-05	4.40E-05	4.60E-05	3.07E-05	7.61E-05	9.59E-05	7.08E-05	0.000153735	0.000141839	0.000106687	0.000284787	7.95E-05	8.96E-05	0.000118584	8.01E-05	0.000104599	0.000247394	0.000188889	7.28E-05	0.000111469	0.000156951	6.66E-05	6.84E-06	0.00012154	4.54E-05	3.84E-05	8.95E-05	0.000175639	3.54E-05	7.51E-05	2.38E-05	5.03E-05	0.000133967	GntR family transcriptional regulator, arabinose operon transcriptional repressor				
K08138	2.19E-05	1.15E-05	6.04E-06	9.50E-06	2.51E-05	5.41E-05	9.02E-06	9.27E-05	3.74E-06	1.85E-05	5.58E-05	9.36E-06	1.21E-05	3.03E-05	1.86E-05	0.000107132	0.000200981	0.000195164	7.71E-05	4.92E-05	1.48E-05	1.20E-05	6.81E-05	4.35E-05	4.08E-05	5.03E-05	0.000165046	6.33E-06	2.87E-05	3.00E-05	4.83E-05	0.000103464	0.000209197	2.35E-05	4.55E-05	1.40E-05	5.69E-05	3.88E-05	4.66E-05	3.14E-05	5.47E-05	5.37E-05	3.63E-05	6.53E-05	3.07E-05	1.61E-05	4.48E-06	9.82E-06	2.22E-05	2.49E-05	3.96E-05	1.76E-05	0.000180392	1.25E-05	4.84E-05	1.95E-05	2.79E-06	1.65E-05	1.67E-05	4.96E-05	9.93E-05	3.85E-05	4.03E-05	2.51E-05	5.00E-05	2.63E-05	3.83E-05	0.000129086	2.05E-05	4.14E-05	7.74E-05	3.11E-05	2.16E-05	1.40E-05	6.03E-05	0.000104232	8.49E-05	1.32E-05	3.45E-05	1.90E-05	3.18E-05	2.91E-05	3.14E-05	3.99E-06	1.26E-05	6.07E-05	3.00E-05	3.33E-05	MFS transporter, SP family, xylose:H+ symportor				
K02108	0.000771167	0.000720439	0.000652426	0.000813063	0.000707363	0.000658472	0.000637595	0.000741832	0.000706397	0.000656283	0.000706836	0.00068242	0.000632697	0.000757413	0.000687826	0.000673854	0.000717273	0.000685343	0.000703151	0.000868544	0.000685443	0.000702474	0.000741431	0.000795478	0.000846583	0.000717336	0.000635552	0.000722198	0.000745698	0.000853513	0.000777759	0.000664088	0.000666816	0.00083678	0.000834846	0.000697538	0.000737089	0.000706463	0.000863937	0.000677081	0.000785543	0.000829655	0.000812598	0.000875503	0.0006386	0.000650435	0.000695838	0.000628489	0.000710537	0.000707917	0.00065926	0.000741836	0.000777939	0.000675488	0.000699519	0.000639162	0.000640651	0.000633057	0.000653046	0.000652208	0.000718985	0.000625775	0.000739392	0.000783116	0.000730606	0.000701239	0.000721197	0.000775104	0.00081304	0.000623203	0.000687546	0.000788947	0.000716279	0.000646139	0.000764781	0.000717147	0.00061445	0.00059403	0.000704757	0.00072205	0.000622896	0.000761182	0.000665762	0.000685185	0.000632412	0.000606592	0.000668241	0.000722737	F-type H+-transporting ATPase subunit a [EC:3.6.3.14]				
K02109	0.000789917	0.000801327	0.000766796	0.000781243	0.000676525	0.000784171	0.000716655	0.000767837	0.000735746	0.000708045	0.000781566	0.000765559	0.000731215	0.000783367	0.000735561	0.000713916	0.000732316	0.000732432	0.000722683	0.000921158	0.000758458	0.000773285	0.000781242	0.000895021	0.000878453	0.000735204	0.000656737	0.000755274	0.000774764	0.000892555	0.000842184	0.000689762	0.00068066	0.000877284	0.000887606	0.000772323	0.000738905	0.000790129	0.001052691	0.000693886	0.000811622	0.000772388	0.000825821	0.000891322	0.000718285	0.000715998	0.000770054	0.000709773	0.000821673	0.000754765	0.000698238	0.000761368	0.00067969	0.000755885	0.000794766	0.000740672	0.000774547	0.000717355	0.000743358	0.000715297	0.000748192	0.000744648	0.000828809	0.000830771	0.000733307	0.000723183	0.000750113	0.000806344	0.000780458	0.000689334	0.000731342	0.000853562	0.000819719	0.000735965	0.000823868	0.000753769	0.000616115	0.000797951	0.00070432	0.000737015	0.000717886	0.000861645	0.000837104	0.000774326	0.00072937	0.000578018	0.000929349	0.000791001	F-type H+-transporting ATPase subunit b [EC:3.6.3.14]				
K02458	0.000168356	0.000130139	0.000169293	7.46E-05	0.000244521	0.000127229	0.000235979	6.76E-05	0.000235082	0.000136395	0.000144721	0.000230122	0.000198511	5.58E-05	0.000141037	0.000109383	6.02E-05	4.48E-05	5.19E-05	5.73E-05	0.000174336	0.000147963	8.56E-05	9.39E-05	6.01E-05	0.000120238	2.46E-05	0.000181772	0.000121276	5.29E-05	8.05E-05	0.0001437	2.00E-05	0.000108165	7.52E-05	0.000166516	5.20E-05	0.000105009	5.05E-06	6.45E-05	3.88E-05	1.50E-05	5.55E-05	4.99E-05	0.00016947	0.00025105	0.000239832	0.000204895	0.000180367	0.000130132	0.000137094	0.000113287	2.17E-05	0.000275004	0.000149507	0.000128729	0.000212931	0.000239339	0.000189565	0.000133574	0.000120723	0.000192475	0.000123929	0.000139963	0.000101736	0.000138005	0.000130122	4.72E-05	0.00013336	0.000186668	0.000136489	0.000102456	0.000146314	0.000205693	0.000141223	0.000123951	4.83E-05	0.000193028	0.00012154	0.000185724	0.000253143	0.000127207	0.00020706	0.00019877	0.000195973	6.19E-05	5.06E-05	9.81E-05	general secretion pathway protein I	virulence protein	yes
K02459	6.90E-05	0.000104974	0.000116483	4.04E-05	8.71E-05	6.61E-05	0.000131667	3.31E-05	5.35E-05	8.27E-05	2.52E-05	7.12E-05	7.67E-05	1.69E-05	0.00010601	2.79E-05	5.60E-05	4.54E-05	1.85E-05	2.04E-05	8.46E-05	9.27E-05	4.97E-05	6.35E-05	4.98E-05	7.11E-05	2.07E-05	8.43E-05	0.000101231	4.81E-05	4.45E-05	9.43E-05	1.77E-05	5.80E-05	3.00E-05	0.000101416	3.57E-05	5.38E-05	5.05E-06	5.69E-05	4.45E-05	1.72E-05	4.56E-05	4.99E-05	4.26E-05	8.71E-05	0.000106094	0.000104288	0.000164699	5.43E-05	5.04E-05	8.44E-05	9.66E-06	5.38E-05	5.04E-05	8.13E-05	0.000118398	0.000101157	7.24E-05	8.66E-05	4.53E-05	9.64E-05	0.000121315	3.19E-05	5.76E-05	6.63E-05	7.31E-05	2.71E-05	5.99E-05	0.000130635	4.12E-05	4.86E-05	5.19E-05	7.28E-05	6.83E-05	8.13E-05	4.83E-05	9.07E-05	4.55E-05	5.83E-05	0.00012317	3.50E-05	7.28E-05	3.01E-05	6.56E-05	4.29E-05	4.13E-05	4.44E-05	general secretion pathway protein J	virulence protein		
K08137	1.99E-06	4.31E-06	4.22E-06	1.90E-06	3.19E-05	5.20E-06	3.01E-06	4.73E-07	3.45E-06	1.66E-05	7.66E-06	2.55E-06	3.83E-06	1.30E-06	5.58E-06	4.50E-06	2.47E-05	2.21E-05	2.06E-06	8.49E-07	9.01E-06	1.41E-06	1.28E-06	2.17E-06	4.49E-07	1.12E-05	0	1.73E-06	4.01E-06	1.80E-06	8.48E-07	3.45E-06	8.46E-06	4.60E-07	4.14E-06	7.80E-06	5.45E-06	5.55E-06	0	5.42E-07	0	0	6.82E-06	3.56E-05	1.12E-06	3.00E-06	6.72E-06	5.21E-06	7.65E-06	3.35E-06	5.38E-06	3.91E-07	0	2.50E-06	5.07E-06	4.16E-06	1.55E-06	1.65E-06	5.37E-06	3.92E-06	2.04E-05	1.57E-05	1.57E-06	1.13E-06	2.66E-05	3.41E-06	8.08E-06	1.18E-06	2.12E-05	2.25E-05	1.28E-06	6.78E-06	6.30E-06	4.91E-06	1.26E-06	8.05E-06	3.16E-05	3.29E-06	1.44E-05	2.14E-06	3.64E-06	6.86E-07	5.91E-06	5.32E-06	5.14E-07	5.95E-07	3.22E-06	5.97E-06	MFS transporter, SP family, galactose:H+ symporter				
K03851	2.39E-06	5.75E-06	9.96E-06	4.75E-07	1.50E-05	1.22E-06	7.21E-06	0	3.74E-06	4.53E-06	5.83E-06	5.96E-06	6.49E-06	4.33E-07	5.58E-06	4.50E-07	0	3.12E-05	0	8.49E-07	4.82E-06	9.16E-06	0	3.91E-06	0	3.72E-07	0	0	3.34E-07	6.01E-07	8.48E-07	1.15E-06	7.69E-07	9.21E-07	3.45E-07	5.38E-06	0	4.27E-07	5.94E-07	1.63E-06	6.36E-07	0	0	0	1.20E-05	2.19E-06	1.20E-05	5.83E-06	1.46E-06	8.92E-06	6.72E-07	1.56E-06	0	7.51E-07	3.90E-07	2.56E-06	1.24E-06	3.31E-06	1.91E-05	3.05E-06	9.74E-07	1.85E-05	0	0	1.35E-06	9.75E-07	1.11E-05	5.89E-06	3.79E-07	6.52E-07	8.50E-07	6.78E-06	3.30E-06	7.93E-06	0	1.21E-06	1.67E-06	2.03E-06	1.31E-06	6.95E-06	6.56E-06	4.11E-06	4.57E-06	5.06E-06	6.17E-06	0	6.45E-07	4.27E-06	taurine-pyruvate aminotransferase [EC:2.6.1.77]				
K03850	0	0	0	0	0	0	0	0	0	0	0	0	0	0	0	0	0	0	0	0	0	0	0	0	0	0	0	0	0	0	0	0	0	0	0	0	0	0	0	0	0	0	0	0	0	0	0	0	0	0	0	0	0	0	0	0	0	0	0	0	0	0	0	0	0	0	0	0	0	0	0	0	0	0	0	0	0	0	0	0	0	0	0	0	0	0	0	0	alpha-1,2-glucosyltransferase [EC:2.4.1.-];alpha-1,2-glucosyltransferase [EC:2.4.1.256]				
K03852	4.39E-06	1.19E-05	2.11E-05	6.65E-06	1.34E-05	2.45E-06	9.02E-06	0	8.92E-06	8.69E-06	1.09E-05	6.81E-06	2.09E-05	8.65E-07	2.29E-05	9.00E-06	1.08E-05	0	5.14E-06	1.27E-06	8.36E-06	1.66E-05	1.71E-06	1.13E-05	4.49E-07	2.23E-06	1.48E-06	2.01E-06	6.01E-06	1.20E-06	2.54E-06	1.23E-05	7.69E-07	2.76E-06	1.03E-06	1.86E-05	6.66E-06	9.82E-06	1.19E-06	8.13E-06	6.36E-07	0	2.56E-06	4.94E-07	2.39E-05	1.17E-05	1.54E-05	3.37E-05	8.02E-06	8.92E-06	2.69E-06	8.98E-06	0	6.76E-06	3.12E-06	4.93E-05	3.41E-06	8.60E-06	1.79E-05	1.00E-05	2.92E-06	1.17E-05	9.94E-06	1.13E-06	3.15E-06	3.90E-06	1.06E-05	1.18E-05	2.27E-06	1.53E-05	4.25E-06	1.14E-05	3.60E-06	8.30E-06	4.19E-07	1.49E-05	1.67E-06	3.29E-06	1.31E-05	1.84E-05	1.04E-05	6.51E-06	1.40E-05	5.06E-06	2.24E-05	7.14E-06	1.32E-05	2.56E-06	sulfoacetaldehyde acetyltransferase [EC:2.3.3.15]				
K03855	1.08E-05	2.91E-05	2.32E-05	5.70E-06	1.17E-05	4.62E-05	2.37E-05	8.51E-06	1.53E-05	1.93E-05	2.00E-05	2.01E-05	2.06E-05	1.12E-05	3.32E-05	2.03E-05	7.82E-06	1.70E-05	1.13E-05	1.99E-05	3.57E-05	2.11E-05	5.99E-06	2.26E-05	1.71E-05	1.41E-05	9.85E-07	1.55E-05	1.30E-05	6.01E-06	1.27E-05	1.49E-05	2.00E-05	2.76E-05	1.00E-05	5.62E-05	6.66E-06	2.99E-05	0	2.71E-05	3.05E-05	5.73E-06	6.82E-06	4.94E-06	1.08E-05	2.54E-05	2.07E-05	2.91E-05	2.84E-05	2.97E-05	2.69E-05	8.09E-05	1.61E-06	1.53E-05	1.25E-05	1.79E-05	1.39E-05	1.39E-05	2.12E-05	1.61E-05	6.82E-06	3.79E-05	3.66E-06	1.88E-05	3.20E-05	8.29E-06	3.74E-05	1.36E-05	2.61E-05	7.17E-05	4.25E-06	3.11E-05	1.38E-05	1.17E-05	1.05E-05	1.21E-05	1.25E-05	1.95E-05	1.01E-05	1.31E-05	3.96E-05	2.13E-05	1.56E-05	1.60E-05	1.88E-05	4.17E-06	1.26E-05	1.58E-05	ferredoxin like protein				
K03856	0.00044363	0.000398327	0.000350656	0.000445475	0.000400348	0.000383828	0.000286482	0.000348931	0.000498362	0.000433366	0.000513632	0.000371429	0.000345698	0.000435588	0.000342828	0.000435282	0.000309896	0.000319411	0.000488813	0.000456124	0.000372474	0.000351942	0.000398969	0.000447728	0.000439002	0.000338752	0.000216285	0.000407836	0.000491118	0.000285305	0.000371714	0.000349096	0.000318411	0.000461195	0.000344835	0.000392483	0.000266272	0.000318442	0.000259389	0.000119262	0.000366375	0.000286335	0.000478174	0.000381148	0.000387201	0.000378897	0.000404203	0.000314398	0.000300612	0.000404152	0.000299053	0.000349237	0.000218242	0.000420771	0.000380598	0.000347761	0.000286077	0.000391735	0.000389563	0.000300216	0.000383588	0.000432684	0.000436105	0.000372984	0.000501025	0.000470093	0.000329131	0.000450916	0.000484945	0.000427088	0.000386931	0.000535842	0.000424251	0.000321937	0.000318903	0.000359781	0.00023479	0.000518795	0.00029292	0.000383205	0.000319951	0.000464253	0.000355843	0.000402862	0.000388603	0.000288711	0.000514478	0.000266227	3-deoxy-7-phosphoheptulonate synthase [EC:2.5.1.54]				
K13018	3.99E-07	4.31E-06	7.24E-06	1.90E-06	5.46E-07	2.45E-06	9.02E-07	0	2.59E-06	3.02E-06	2.92E-06	2.27E-06	4.42E-06	0	8.99E-06	2.25E-06	6.02E-06	0	5.14E-07	2.55E-06	2.25E-06	7.05E-06	4.28E-07	4.35E-07	4.49E-06	4.09E-06	0	2.88E-07	2.00E-06	6.01E-07	3.81E-06	5.75E-06	0	4.60E-07	2.07E-06	1.29E-05	0	1.28E-06	5.94E-07	2.17E-06	1.27E-06	4.30E-06	2.56E-06	0	3.74E-06	1.09E-06	4.98E-07	1.69E-05	4.01E-06	3.72E-07	0	1.56E-06	0	6.51E-06	1.17E-06	4.16E-06	9.30E-07	9.92E-07	2.38E-06	8.70E-07	9.74E-07	6.16E-06	0	1.50E-06	4.50E-07	4.88E-07	1.70E-06	0	0	1.27E-05	0	1.78E-06	0	0	1.26E-06	8.05E-07	0	2.53E-06	7.00E-06	5.34E-07	6.07E-06	0	1.07E-06	2.39E-06	2.06E-06	5.95E-07	3.22E-07	4.27E-07	UDP-D-GlcNAc3NA acetyltransferase [EC:2.3.1.-]	virulence protein		
K13019	7.58E-06	1.22E-05	1.42E-05	8.07E-06	5.19E-06	7.34E-06	4.51E-06	1.13E-05	1.53E-05	5.29E-06	2.33E-05	2.04E-05	5.31E-06	2.73E-05	1.43E-05	7.65E-06	1.87E-05	1.30E-05	1.23E-05	8.49E-06	7.72E-06	1.02E-05	1.03E-05	2.52E-05	1.03E-05	2.23E-06	2.46E-06	2.01E-06	1.34E-06	1.26E-05	1.23E-05	1.92E-05	1.23E-05	4.60E-06	1.69E-05	3.77E-06	1.82E-06	1.41E-05	8.90E-06	1.68E-05	2.93E-05	3.58E-06	4.69E-06	1.33E-05	2.24E-06	1.07E-05	1.07E-05	1.07E-05	9.47E-06	4.83E-06	1.81E-05	5.08E-06	4.03E-06	2.00E-06	1.44E-05	1.89E-05	9.61E-06	2.91E-05	1.46E-05	2.22E-05	2.34E-05	7.08E-06	1.83E-05	1.88E-06	1.08E-05	9.75E-07	2.17E-05	2.48E-05	4.17E-06	9.12E-06	8.08E-06	1.11E-05	5.10E-06	1.02E-05	8.38E-06	1.09E-05	5.00E-06	1.62E-05	5.25E-06	2.83E-05	1.92E-05	1.68E-05	2.95E-06	1.17E-05	2.06E-06	1.37E-05	2.58E-06	8.96E-06	UDP-GlcNAc3NAcA epimerase [EC:5.1.3.23]	virulence protein		
K13010	0.000103328	7.73E-05	0.000115276	3.51E-05	0.000180116	9.08E-05	0.00017255	3.97E-05	0.000206596	0.000166999	0.000128681	0.000193518	0.000164295	3.89E-05	0.000101361	8.01E-05	1.14E-05	5.67E-07	3.50E-05	4.29E-05	0.000113544	7.82E-05	6.29E-05	4.22E-05	2.56E-05	5.92E-05	9.85E-06	0.000155599	7.15E-05	5.41E-06	5.17E-05	0.000107296	2.31E-06	6.44E-05	5.03E-05	8.23E-05	1.69E-05	6.92E-05	1.48E-06	1.79E-05	2.54E-06	3.58E-06	1.96E-05	0	0.000150391	0.000196141	0.00018031	0.000183731	2.26E-05	9.30E-05	9.07E-05	8.16E-05	1.61E-05	0.000235181	0.000124524	0.000121364	0.000158381	0.000193058	0.000147837	0.000106163	8.66E-05	0.000118873	1.05E-06	0.000123452	6.26E-05	8.97E-05	0.000110136	3.30E-05	8.49E-05	7.79E-05	0.000103748	7.71E-05	0.000133721	0.000169838	0.000103088	5.88E-05	0	0.000151737	8.57E-05	0.00016969	0.000218888	0.00010732	0.000144754	0.000185732	0.000150709	2.20E-05	1.87E-05	6.19E-05	perosamine synthetase	virulence protein		
K13011	0	0	1.21E-06	0	2.73E-07	0	0	0	2.88E-07	0	0	0	0	0	6.20E-07	0	0	0	0	0	0	0	0	1.39E-05	0	0	0	0	0	0	0	0	0	0	0	0	0	0	0	0	0	0	0	0	0	0	0	3.07E-07	0	0	0	0	0	0	0	0	0	0	0	0	0	0	0	0	0	0	0	0	0	0	0	3.57E-07	0	0	0	0	0	5.07E-07	0	0	0	0	0	0	0	0	0	0	O-antigen biosynthesis protein WbqL				
K13012	9.22E-05	9.35E-05	3.77E-05	0.000177145	4.39E-05	3.27E-05	2.50E-05	0.000115365	2.68E-05	0.00012166	7.25E-05	4.17E-05	4.13E-05	2.42E-05	3.97E-05	0.000114785	9.39E-05	0.000118006	9.10E-05	0.000105651	5.18E-05	9.69E-05	0.000122002	0.000158661	0.000202893	6.81E-05	8.57E-05	4.31E-05	0.000124951	9.79E-05	0.000153856	8.81E-05	2.38E-05	0.000148208	0.000108623	6.54E-05	0.000159763	7.90E-05	0.000266808	3.90E-05	0.000153928	0.000108091	0.000114745	0.000152756	2.24E-05	3.47E-05	9.46E-06	2.48E-05	0.000102755	4.61E-05	3.16E-05	2.66E-05	6.52E-05	4.28E-05	0.000118668	4.26E-05	4.59E-05	2.45E-05	4.23E-05	0.000152719	0.000115369	3.57E-05	0.000139616	7.47E-05	0.000136398	8.49E-05	3.66E-05	7.43E-05	0.000141316	2.70E-05	9.40E-05	7.14E-05	0.000128025	1.70E-05	0.000108117	0.000104634	5.66E-05	3.34E-05	0.000112359	3.58E-05	1.65E-05	8.02E-05	0.00011951	6.39E-06	1.44E-05	2.98E-05	6.03E-05	9.86E-05	O-antigen biosynthesis protein WbqP	virulence protein		
K13013	0	3.95E-06	6.64E-06	0	8.46E-06	1.77E-05	5.71E-06	0	2.88E-06	4.91E-06	4.37E-06	1.14E-06	6.78E-06	0	3.10E-06	9.90E-06	7.22E-06	0	1.03E-06	4.24E-07	7.08E-06	4.58E-06	8.56E-07	1.30E-06	4.49E-07	1.86E-06	0	0	1.00E-06	6.01E-07	1.27E-06	7.66E-07	7.69E-07	9.21E-07	3.45E-07	5.38E-06	3.63E-06	4.27E-06	0	5.42E-07	0	0	0	4.94E-07	0	6.83E-06	5.98E-06	3.68E-06	4.37E-06	2.23E-06	6.72E-07	3.91E-07	0	2.50E-07	1.95E-06	6.72E-06	5.27E-06	4.96E-06	1.79E-06	2.18E-06	9.74E-07	1.26E-05	0	3.75E-06	2.70E-06	6.34E-06	1.28E-06	0	0	4.56E-06	4.25E-07	2.14E-06	4.80E-06	7.55E-07	0	8.05E-07	8.33E-07	2.23E-05	0	5.08E-06	1.94E-06	3.77E-06	6.98E-06	1.60E-06	4.37E-06	1.19E-06	1.93E-06	7.68E-06	O-antigen biosynthesis protein WbqV				
K13014	1.99E-06	5.39E-06	6.34E-06	1.90E-06	2.57E-05	1.22E-06	7.52E-06	4.73E-07	3.74E-06	1.74E-05	3.65E-06	3.97E-06	4.13E-06	1.30E-06	5.27E-06	4.50E-06	2.17E-05	2.72E-05	2.06E-06	1.27E-06	8.36E-06	3.17E-06	1.71E-06	3.04E-06	8.98E-07	1.30E-05	0	1.73E-06	3.34E-06	6.61E-06	1.27E-06	3.83E-06	1.00E-05	0	3.79E-06	4.57E-06	6.05E-06	3.84E-06	0	5.42E-07	0	2.15E-06	6.82E-06	9.39E-06	1.12E-06	4.37E-06	7.97E-06	2.45E-06	4.74E-06	4.09E-06	5.38E-06	3.91E-07	0	2.25E-06	5.46E-06	3.84E-06	1.55E-06	3.31E-06	5.66E-06	8.27E-06	2.00E-05	5.85E-06	3.66E-06	1.13E-06	2.70E-05	3.41E-06	7.65E-06	2.36E-06	2.20E-05	2.22E-05	2.13E-06	6.78E-06	5.70E-06	1.02E-05	1.26E-06	8.85E-06	3.16E-05	3.29E-06	1.53E-05	1.87E-06	3.89E-06	3.43E-07	5.91E-06	5.32E-06	5.14E-07	1.19E-06	2.90E-06	3.84E-06	undecaprenyl phosphate-alpha-L-ara4FN deformylase [EC:3.5.-.-]				
K13015	0.000142026	0.000135172	0.000158731	9.97E-05	0.000379334	0.000170658	0.000205918	4.63E-05	0.00028745	7.59E-05	0.000177894	0.000228703	0.000192316	4.33E-05	0.00021822	9.59E-05	1.38E-05	5.11E-06	5.40E-05	6.36E-05	0.000178196	0.000188125	9.85E-05	6.78E-05	6.33E-05	8.93E-05	2.36E-05	0.00023383	6.05E-05	2.76E-05	5.04E-05	6.71E-05	4.61E-06	7.64E-05	6.48E-05	0.000249909	2.12E-05	7.47E-05	1.78E-06	4.45E-05	1.84E-05	0.000138872	1.75E-05	0	0.000164607	0.000261157	0.000378053	0.000145697	9.04E-05	0.000198172	0.000108197	8.91E-05	1.45E-05	0.000262732	0.000134673	0.000147942	0.000199603	0.000240992	0.000266166	0.00011269	9.59E-05	0.000195863	2.20E-05	0.000130957	0.000131446	0.000108746	0.00014543	3.42E-05	0.000228455	0.000102293	0.000134788	0.000120306	0.000134921	0.00020456	0.000108117	8.13E-05	1.67E-06	0.000259904	8.18E-05	0.000275512	0.00024221	0.000199553	0.000187992	0.000287645	0.000195716	0.000160726	0.0002437	8.40E-05	UDP-N-acetyl-D-glucosamine dehydrogenase [EC:1.1.1.-]				
K13016	1.64E-05	2.30E-05	2.44E-05	3.32E-06	7.37E-06	4.28E-06	1.95E-05	1.84E-05	1.84E-05	5.67E-06	2.59E-05	1.48E-05	1.68E-05	2.90E-05	1.27E-05	4.05E-05	2.35E-05	1.36E-05	4.11E-06	8.06E-06	1.48E-05	1.97E-05	1.11E-05	1.65E-05	1.35E-05	7.45E-06	9.85E-07	1.98E-05	1.27E-05	1.20E-05	1.40E-05	2.07E-05	1.54E-05	1.20E-05	2.17E-05	1.10E-05	3.09E-05	1.75E-05	9.20E-06	6.51E-06	3.18E-05	0.000160347	5.55E-06	1.53E-05	2.24E-06	1.94E-05	3.74E-06	3.44E-05	1.60E-05	1.52E-05	1.95E-05	1.91E-05	5.64E-06	2.33E-05	2.03E-05	4.96E-05	1.95E-05	2.94E-05	9.24E-06	1.65E-05	3.07E-05	2.16E-05	1.10E-05	9.38E-06	4.50E-07	1.27E-05	3.32E-05	2.42E-05	7.96E-06	1.30E-05	8.08E-06	1.50E-05	7.20E-06	1.62E-05	3.27E-05	1.21E-05	4.75E-05	4.38E-05	9.62E-06	9.35E-06	1.80E-05	1.58E-05	2.95E-06	1.62E-05	5.40E-06	7.74E-05	3.22E-06	1.19E-05	UDP-D-GlcNAcA oxidase [EC:1.1.1.-]				
K13017	4.79E-06	6.11E-06	2.14E-05	2.85E-06	7.10E-06	2.66E-05	2.25E-05	3.78E-06	1.61E-05	5.67E-06	2.44E-05	3.41E-06	6.49E-06	6.06E-06	1.15E-05	3.15E-06	7.22E-06	5.67E-07	3.60E-06	1.19E-05	7.40E-06	2.22E-05	4.28E-07	2.17E-06	5.84E-06	4.84E-06	0	1.15E-06	1.14E-05	8.41E-06	5.09E-06	9.96E-06	0	4.60E-06	2.76E-06	1.48E-05	0	1.88E-05	0	6.51E-06	5.09E-06	4.30E-06	2.99E-06	9.89E-07	9.35E-06	7.92E-06	7.22E-06	2.58E-05	5.47E-06	1.49E-06	1.41E-05	3.13E-06	4.03E-06	3.01E-06	3.12E-06	1.73E-05	4.65E-06	1.98E-06	4.47E-06	5.22E-06	5.35E-06	1.20E-05	9.94E-06	7.50E-07	4.50E-07	4.39E-06	3.40E-06	1.71E-05	7.58E-07	1.95E-05	4.25E-07	3.21E-06	4.20E-06	7.55E-06	2.51E-06	6.04E-06	0	7.17E-05	7.87E-06	1.34E-06	3.64E-06	7.61E-05	2.69E-06	3.19E-06	2.31E-06	1.55E-05	0.000131843	1.71E-06	UDP-3-keto-D-GlcNAcA aminotransferase [EC:2.6.1.-]	virulence protein		
K08566	0	2.16E-06	0	0	2.07E-05	6.12E-07	0	0	0	0	0	0	0	0	1.55E-06	0	0	0	0	0	0	0	0	0	0	8.93E-06	0	0	0	0	0	3.83E-07	0	0	2.76E-06	8.07E-07	0	0	0	0	0	0	2.56E-06	0	0	5.46E-07	0	0	0	0	0	0	0	5.01E-07	3.90E-07	0	0	0	8.94E-07	0	0	0	0	0	3.15E-06	0	0	2.95E-06	7.58E-07	1.66E-05	0	3.57E-07	6.00E-07	0	0	6.44E-06	0	0	1.31E-05	0	0	0	0	0	5.14E-07	0	0	0	plasminogen activator [EC:3.4.23.48]	virulence protein		
K08567	1.52E-05	4.78E-05	3.02E-05	9.93E-05	2.81E-05	3.88E-05	3.64E-05	6.71E-05	2.27E-05	3.14E-05	4.92E-05	1.36E-05	3.27E-05	0.000174322	6.04E-05	3.69E-05	8.91E-05	0.000122545	9.92E-05	9.21E-05	4.12E-05	3.70E-05	7.71E-05	7.69E-05	0.000118055	3.31E-05	0.000155686	1.47E-05	3.14E-05	4.99E-05	5.68E-05	6.74E-05	4.46E-05	5.71E-05	3.17E-05	6.43E-05	0.000268693	6.92E-05	2.11E-05	5.96E-06	0.000237253	6.01E-05	5.63E-05	0.000138914	2.66E-05	2.84E-05	3.56E-05	2.52E-05	5.94E-05	3.05E-05	2.89E-05	9.06E-05	2.34E-05	7.01E-06	4.22E-05	3.14E-05	6.20E-05	0.000113388	2.47E-05	3.44E-05	6.38E-05	4.19E-05	7.48E-05	6.38E-06	0.000102636	1.61E-05	8.25E-05	6.66E-05	8.60E-05	2.77E-05	3.27E-05	3.82E-05	4.71E-05	9.85E-05	7.29E-05	4.79E-05	4.58E-05	9.58E-05	3.32E-05	1.60E-05	7.07E-05	0.000160123	2.77E-05	1.60E-05	1.47E-05	4.23E-05	0.000142803	4.82E-05	hydrogenase 2 maturation protease [EC:3.4.24.-]				
K13274	0	0	0	0	0	0	3.01E-07	0	0	0	0	1.99E-06	0	0	0	0	0	0	0	0	0	0	0	0	0	0	0	0	0	0	0	0	0	0	0	0	0	0	0	0	0	0	0	0	0	0	0	0	0	0	0	0	0	0	0	0	0	0	0	0	0	0	0	0	0	0	0	0	0	0	0	0	0	0	0	0	0	0	0	0	0	0	0	0	0	0	0	4.27E-07	cell wall-associated protease [EC:3.4.21.-]				
K13275	7.98E-07	7.19E-06	2.41E-06	1.90E-06	2.73E-07	0	3.01E-07	4.73E-07	0	7.48E-05	3.65E-07	0	4.42E-06	0	1.24E-06	0	0	1.13E-06	2.88E-05	1.70E-06	3.54E-06	1.06E-06	0	1.30E-06	1.35E-06	3.72E-06	6.90E-06	0	1.34E-06	3.00E-06	6.36E-06	6.51E-06	2.31E-06	9.21E-07	2.07E-06	0	0	2.56E-06	1.39E-05	2.87E-05	1.91E-06	7.16E-07	1.71E-06	9.89E-07	2.77E-05	1.37E-06	0	8.59E-06	3.28E-05	1.12E-06	0	0	4.03E-06	4.51E-06	0	0	2.79E-06	0	0	8.70E-06	1.46E-06	0	1.20E-05	4.50E-06	2.61E-05	1.95E-06	1.49E-05	4.89E-05	8.71E-06	0	0	1.07E-06	0	2.64E-06	8.38E-06	4.02E-06	0	0	1.75E-06	2.67E-07	7.29E-07	3.43E-07	5.37E-07	1.09E-05	1.29E-06	2.38E-06	6.45E-07	9.81E-06	major intracellular serine protease [EC:3.4.21.-]				
K13276	0	3.60E-07	0	0	2.73E-07	0	0	0	0	0	0	0	0	0	0	0	0	0	0	1.70E-06	0	0	0	0	0	0	0	0	0	1.20E-06	0	0	0	0	0	0	0	0	0	1.73E-05	0	0	0	0	0	0	0	0	0	0	0	0	0	0	0	0	9.30E-07	0	0	0	0	0	0	0	0	0	0	0	0	0	0	0	0	3.77E-07	0	0	0	0	4.37E-07	0	0	0	0	0	0	0	0	0	bacillopeptidase F [EC:3.4.21.-]				
K13277	0	0	0	0	0	0	0	0	0	0	0	0	0	0	0	0	0	0	0	0	0	0	0	0	0	0	0	0	0	0	0	0	0	0	0	0	0	0	0	0	0	0	0	0	0	0	0	0	0	0	0	0	0	0	0	0	0	0	0	0	0	0	0	0	0	0	0	0	0	0	0	0	0	0	0	0	0	0	0	0	0	0	0	0	0	0	0	0	minor extracellular protease Epr [EC:3.4.21.-]				
K03275	1.99E-06	2.16E-06	1.81E-06	1.90E-06	4.64E-06	6.12E-07	1.50E-06	4.73E-07	3.45E-06	1.59E-05	3.28E-06	2.55E-06	3.83E-06	1.30E-06	2.79E-06	4.50E-06	2.17E-05	2.21E-05	2.06E-06	8.49E-07	5.47E-06	1.41E-06	1.28E-06	1.30E-06	4.49E-07	1.86E-06	0	1.73E-06	3.34E-06	1.20E-06	8.48E-07	1.92E-06	8.46E-06	0	1.38E-06	2.69E-06	5.45E-06	2.56E-06	0	5.42E-07	0	0	3.84E-06	8.40E-06	1.12E-06	2.46E-06	3.98E-06	1.84E-06	4.74E-06	2.97E-06	5.38E-06	3.91E-07	0	1.75E-06	4.68E-06	2.24E-06	1.55E-06	1.65E-06	1.49E-06	3.05E-06	1.85E-05	3.39E-06	5.23E-07	1.13E-06	2.34E-05	3.41E-06	7.23E-06	0	2.05E-05	3.26E-06	1.28E-06	5.00E-06	3.90E-06	3.77E-06	1.26E-06	1.61E-06	3.16E-05	3.29E-06	8.74E-07	1.87E-06	3.64E-06	0	4.57E-06	5.06E-06	0	0	2.26E-06	3.84E-06	UDP-glucose:(glucosyl)LPS alpha-1,3-glucosyltransferase [EC:2.4.1.-]				
K03274	1.88E-05	6.94E-05	0.000111353	8.26E-05	9.22E-05	0.000130593	7.79E-05	0.000113001	5.35E-05	5.52E-05	6.63E-05	7.24E-05	0.000103237	3.63E-05	6.82E-05	3.51E-05	7.70E-05	9.81E-05	4.37E-05	6.70E-05	0.00010904	9.44E-05	8.18E-05	5.65E-05	4.71E-05	9.12E-05	0.000178841	8.69E-05	3.51E-05	7.75E-05	7.54E-05	3.49E-05	0.000123057	5.85E-05	6.66E-05	0.000104106	5.69E-05	8.11E-05	1.10E-05	5.69E-05	5.72E-05	4.37E-05	1.71E-05	5.83E-05	0.000127196	6.99E-05	9.94E-05	0.000100301	9.91E-05	6.36E-05	7.12E-05	0.000107427	0.000128046	7.71E-05	9.33E-05	0.000197577	0.000135445	5.55E-05	9.60E-05	5.18E-05	6.91E-05	0.000126264	9.73E-05	9.61E-05	7.11E-05	5.41E-05	0.000130972	0.000128496	8.71E-05	0.000106528	9.10E-05	8.14E-05	5.10E-05	0.00010228	7.54E-05	5.35E-05	0.000143205	0.000175802	0.000105364	0.000113839	0.000109566	0.00011932	7.95E-05	6.84E-05	9.39E-05	0.000108341	0.000204695	9.60E-05	ADP-L-glycero-D-manno-heptose 6-epimerase [EC:5.1.3.20]	virulence protein		
K03277	0	0	0	0	0	0	0	0	0	0	0	0	0	0	0	0	0	0	0	0	0	0	0	0	0	0	0	0	0	0	0	0	0	0	0	0	0	0	0	0	0	0	0	0	0	0	0	0	0	0	0	0	0	0	0	0	0	0	0	0	0	0	0	0	0	0	0	0	0	0	0	0	0	0	0	0	0	0	0	0	0	0	0	0	0	0	0	0	heptosyltransferase IV [EC:2.4.-.-]				
K03276	1.99E-06	2.16E-06	1.81E-06	1.90E-06	4.64E-06	6.12E-07	1.50E-06	4.73E-07	3.45E-06	4.53E-06	1.82E-06	2.55E-06	3.83E-06	1.30E-06	2.79E-06	1.80E-06	2.41E-06	2.27E-06	2.06E-06	4.24E-07	4.82E-06	1.06E-06	4.28E-07	8.69E-07	4.49E-07	1.86E-06	0	1.73E-06	3.34E-06	1.20E-06	8.48E-07	1.92E-06	7.69E-07	0	1.38E-06	2.69E-06	0	2.56E-06	0	5.42E-07	0	0	3.41E-06	3.95E-06	1.12E-06	2.46E-06	3.24E-06	1.53E-06	4.74E-06	2.97E-06	4.03E-06	3.91E-07	0	1.75E-06	0	2.24E-06	1.55E-06	1.65E-06	1.49E-06	1.74E-06	1.46E-06	3.39E-06	5.23E-07	1.13E-06	1.40E-05	2.93E-06	6.80E-06	0	1.29E-05	2.28E-06	1.28E-06	4.28E-06	3.90E-06	3.02E-06	1.26E-06	8.05E-07	3.33E-06	3.29E-06	8.74E-07	1.87E-06	3.64E-06	0	4.57E-06	5.06E-06	0	0	2.26E-06	3.41E-06	UDP-glucose/galactose:(glucosyl)LPS alpha-1,2-glucosyl/galactosyltransferase [EC:2.4.1.-]				
K03271	0.000473152	0.000324988	0.000468346	0.00038231	0.000488495	0.000452642	0.000424763	0.000287939	0.000571448	0.000351378	0.000345945	0.000421937	0.000383748	0.000262564	0.000406062	0.000328149	0.000231068	0.000303525	0.000189152	0.000232941	0.00042812	0.000374489	0.000360442	0.000286459	0.000278304	0.00035662	0.000241904	0.000440049	0.000239211	0.00027149	0.000228454	0.000371322	0.000211505	0.000263737	0.000246902	0.000505735	0.000174892	0.000337651	0.000123165	0.000148535	0.000202905	0.000275597	0.000233329	0.0002452	0.000435834	0.000433259	0.000548651	0.000401509	0.000301705	0.000373664	0.000267467	0.000402365	0.000238375	0.000418517	0.000338439	0.000455995	0.000444458	0.000358677	0.000451559	0.000308483	0.000301321	0.000472103	0.00028237	0.000415386	0.000405142	0.000330626	0.000384412	0.000285875	0.000422054	0.00040298	0.000340159	0.000289519	0.000263545	0.000371379	0.000278254	0.000358574	0.000250609	0.000466865	0.00029292	0.000482347	0.000478833	0.000376819	0.000388339	0.000394879	0.000399662	0.000325024	0.000561542	0.000348143	phosphoheptose isomerase [EC:5.-.-.-]				
K03270	0.000243358	0.000276096	0.000353976	0.00026453	0.000412901	0.000446525	0.000390493	0.00025957	0.000500952	0.000204782	0.000354329	0.000330853	0.000329475	0.000291978	0.000334769	0.000292589	0.000400156	0.000411319	0.000261626	0.000249913	0.000376012	0.000311428	0.00030522	0.000248641	0.000273366	0.000224098	0.000351278	0.000343411	0.000240548	0.000251069	0.000211923	0.000333002	0.000401474	0.000253611	0.00019828	0.000418039	0.000459924	0.000274048	8.58E-05	0.0004082	0.000392453	0.000390847	0.000136926	0.000260031	0.000353531	0.000421786	0.000467461	0.000403043	0.000307171	0.000336112	0.000270828	0.000303532	0.000396218	0.000389464	0.000401677	0.000376581	0.000422142	0.000422148	0.000383601	0.000301086	0.000347566	0.000379099	0.000288645	0.000273547	0.000270995	0.000220905	0.000433739	0.000386079	0.000318624	0.000317302	0.000331655	0.000267028	0.000279136	0.000349112	0.000317646	0.000315915	0.000439606	0.000473451	0.000268437	0.000317467	0.000400121	0.00042105	0.000344295	0.000358957	0.000343853	0.000400029	0.000584751	0.000309745	3-deoxy-D-manno-octulosonate 8-phosphate phosphatase (KDO 8-P phosphatase) [EC:3.1.3.45]				
K03273	0.0001895	0.000191614	0.000320479	0.000127753	0.000370329	0.000277702	0.000323156	0.000160754	0.000457791	0.000187024	0.000278141	0.000304464	0.000292604	0.000104247	0.000244257	0.000155297	0.000139002	0.000148642	9.41E-05	0.000111591	0.000330981	0.000280426	0.000206762	0.000133884	0.000125686	0.000182777	0.000192636	0.000334495	0.000148338	0.000125534	0.000155976	0.000196582	4.85E-05	0.000135781	0.000142072	0.000375266	7.93E-05	0.000208737	1.69E-05	0.000132272	7.76E-05	9.95E-05	6.10E-05	7.12E-05	0.000284321	0.000346935	0.000388264	0.00034047	0.000200408	0.000213044	0.000186152	0.000210558	0.000106302	0.0003276	0.000228359	0.000324064	0.000296615	0.00028	0.00031773	0.000223204	0.000188387	0.000338448	7.58E-05	0.000233021	0.000169259	0.000201887	0.00025344	0.000120834	0.000254217	0.00026974	0.000212174	0.000193131	0.000202681	0.000263815	0.000229225	0.000193573	8.16E-05	0.000433173	0.000160887	0.00034606	0.000369511	0.000254413	0.000290314	0.000384236	0.000339995	0.000164893	0.000350077	0.000208203	D-glycero-D-manno-heptose 1,7-bisphosphate phosphatase [EC:3.1.3.-]				
K03272	0.000178729	0.000174358	0.000313538	0.000160523	0.000492862	0.000291465	0.000309028	0.000238294	0.000483112	0.000152642	0.000317876	0.000292831	0.000245705	0.000125875	0.00032733	0.000189057	0.000135391	0.000150344	7.40E-05	0.000133655	0.000366684	0.000277255	0.000196916	9.91E-05	8.80E-05	0.000206602	0.000374433	0.000278985	0.000102233	0.000114122	0.000161062	0.000139102	6.54E-05	9.62E-05	0.000170004	0.000394366	6.84E-05	0.000266791	2.29E-05	6.61E-05	8.40E-05	0.000164642	4.48E-05	9.44E-05	0.000274969	0.000341745	0.000510297	0.000250905	0.000167614	0.000225686	0.000199592	0.00021759	5.07E-05	0.000315077	0.000212744	0.000366974	0.000262831	0.000288925	0.000370487	0.000215372	0.000200556	0.000345839	5.12E-05	0.000154597	0.000208873	0.000181893	0.00026322	0.000109045	0.00035992	0.000311113	0.000229607	0.000198486	0.000209877	0.000291744	0.000191509	0.000163793	9.82E-05	0.000398215	0.000223843	0.000426496	0.000305132	0.000327445	0.000338655	0.000343258	0.000370857	0.000213111	0.000548003	0.000222282	D-beta-D-heptose 7-phosphate kinase / D-beta-D-heptose 1-phosphate adenosyltransferase [EC:2.7.1.- 2.7.7.-]	virulence protein	yes
K03279	0	0	0	0	0	6.12E-07	0	0	0	0	0	0	0	0	0	0	0	0	0	0	0	0	0	0	0	0	0	0	0	0	0	0	0	0	0	8.07E-07	0	0	0	0	0	0	0	0	0	0	0	0	0	0	0	0	0	0	0	0	0	0	0	0	0	0	0	0	0	0	0	0	0	9.77E-07	0	7.14E-07	0	0	0	0	0	0	0	0	0	0	0	0	0	0	0	0	UDP-glucose:(galactosyl)LPS alpha-1,2-glucosyltransferase [EC:2.4.1.58]	protein toxin		
K03278	0	0	0	0	0	0	0	0	0	0	0	0	0	0	0	0	0	0	0	0	0	0	0	0	0	0	0	0	0	0	0	0	0	0	0	0	0	0	0	0	0	0	0	0	0	0	0	0	0	0	0	0	0	0	0	0	0	0	0	0	0	0	0	0	0	0	0	0	0	0	0	0	0	0	0	0	0	0	0	0	0	0	0	0	0	0	0	0	UDP-D-galactose:(glucosyl)LPS alpha-1,3-D-galactosyltransferase [EC:2.4.1.44]				
K11022	0	0	0	0	0	0	0	0	0	0	0	0	0	0	0	0	0	0	0	0	0	0	0	0	0	0	0	0	0	0	0	0	0	0	0	0	0	0	0	0	0	0	0	0	0	0	0	0	0	0	0	0	0	0	0	0	0	0	0	0	0	0	0	0	0	0	0	0	0	0	0	0	0	0	0	0	0	0	0	0	0	0	2.69E-07	0	0	0	0	0	structural toxin protein (hemagglutinin/hemolysin) RtxA				
K12277	0	0	0	0	0	0	3.01E-07	4.73E-07	2.88E-07	0	3.65E-07	0	0	0	3.10E-07	0	6.02E-07	0	0	0	0	0	0	0	0	0	0	0	6.68E-07	0	0	3.83E-07	0	0	0	0	6.05E-07	0	0	0	0	7.16E-07	4.27E-07	0	0	2.73E-07	0	3.07E-07	0	0	0	3.91E-07	0	1.25E-06	0	3.20E-07	0	3.31E-07	0	4.35E-07	0	3.08E-07	3.66E-06	0	0	0	0	0	0	3.26E-07	1.28E-06	0	0	0	0	0	0	7.60E-07	0	0	1.70E-06	0	0	0	0	0	0	0	MSHA biogenesis protein MshF				
K12276	3.19E-05	7.55E-06	1.03E-05	4.27E-06	3.00E-06	5.20E-06	3.01E-06	1.89E-06	7.48E-06	6.42E-06	5.83E-06	1.99E-06	2.06E-06	1.30E-06	1.18E-05	4.50E-07	1.20E-06	5.67E-07	7.20E-06	4.24E-06	5.79E-06	2.96E-05	8.56E-07	3.04E-06	3.59E-06	2.61E-06	9.85E-07	2.30E-06	2.00E-05	4.20E-06	5.09E-06	1.53E-06	0	1.84E-06	3.10E-06	4.30E-06	6.05E-07	3.41E-06	0	5.42E-06	6.36E-07	5.01E-06	2.99E-06	4.94E-06	5.99E-06	5.74E-06	2.74E-06	5.21E-06	7.65E-06	4.83E-06	6.72E-07	1.56E-06	8.05E-07	4.76E-06	1.95E-06	8.65E-06	2.79E-06	8.26E-06	8.35E-06	6.53E-06	1.95E-06	5.54E-06	4.18E-06	2.25E-06	1.35E-06	2.93E-06	1.28E-06	0	1.89E-06	1.01E-05	3.83E-06	8.21E-06	2.40E-06	4.15E-06	4.19E-06	1.61E-06	0	4.05E-06	0	2.67E-06	5.34E-06	6.17E-06	9.40E-06	2.13E-06	6.43E-06	0	2.58E-06	2.56E-06	MSHA biogenesis protein MshE				
K12270	1.91E-05	2.12E-05	8.45E-06	3.85E-05	3.55E-06	2.45E-06	1.26E-05	1.47E-05	1.18E-05	0	2.44E-05	1.28E-05	1.59E-05	3.55E-05	1.02E-05	1.08E-05	2.47E-05	1.93E-05	1.13E-05	1.02E-05	1.29E-05	4.86E-05	1.54E-05	3.48E-06	1.80E-06	3.20E-05	1.63E-05	2.13E-05	4.34E-06	4.20E-06	5.04E-05	1.03E-05	1.23E-05	3.31E-05	3.03E-05	1.18E-05	7.26E-05	5.42E-05	3.00E-05	6.23E-05	2.61E-05	7.02E-05	1.88E-05	9.89E-07	3.11E-05	1.23E-05	3.98E-06	1.04E-05	3.86E-05	3.90E-05	6.05E-06	5.47E-06	3.87E-05	1.20E-05	4.61E-05	1.22E-05	9.92E-06	7.93E-06	1.34E-05	0.000124002	3.50E-05	6.78E-06	5.23E-07	3.75E-05	1.53E-05	2.54E-05	1.02E-05	4.07E-05	7.20E-06	1.86E-05	1.28E-06	4.28E-06	8.40E-06	1.92E-05	5.11E-05	6.44E-06	4.16E-05	1.52E-06	0.000122414	1.04E-05	3.16E-06	3.12E-05	1.07E-06	7.98E-07	7.97E-06	1.49E-05	4.74E-05	8.96E-06	accessory secretory protein Asp3				
K11058	0	0	0	0	0	0	0	0	0	0	0	0	0	0	0	0	0	0	0	0	0	0	0	0	0	0	0	0	0	0	0	0	0	0	0	0	0	0	0	0	0	0	0	0	0	0	0	0	0	0	0	0	0	0	0	0	0	0	0	0	0	0	0	0	0	0	0	0	0	0	0	0	0	0	0	0	0	0	0	0	0	0	0	0	0	0	0	0	enterotoxin Cpe	protein toxin		
K12279	3.19E-05	7.91E-06	1.21E-05	4.27E-06	4.37E-06	5.20E-06	4.81E-06	1.89E-06	8.34E-06	6.80E-06	5.83E-06	1.99E-06	3.24E-06	1.30E-06	1.24E-05	4.50E-07	1.20E-06	5.67E-07	7.71E-06	4.67E-06	9.33E-06	3.06E-05	8.56E-07	4.78E-06	3.59E-06	2.61E-06	9.85E-07	2.30E-06	2.00E-05	5.41E-06	7.21E-06	1.92E-06	0	1.84E-06	1.72E-06	2.61E-05	6.05E-07	3.41E-06	2.97E-07	5.42E-06	6.36E-07	5.01E-06	5.55E-06	4.94E-06	7.11E-06	6.28E-06	4.48E-06	6.13E-06	8.75E-06	7.44E-06	6.72E-07	1.56E-06	8.05E-07	5.76E-06	1.95E-06	1.31E-05	3.72E-06	8.60E-06	8.35E-06	8.27E-06	2.43E-06	1.17E-05	4.18E-06	1.88E-06	1.35E-06	2.93E-06	1.70E-06	5.89E-07	2.27E-06	1.01E-05	5.95E-06	9.64E-06	2.40E-06	7.55E-06	4.19E-06	2.01E-06	0	4.31E-06	0	2.94E-06	7.53E-06	6.86E-06	9.40E-06	2.13E-06	7.46E-06	0	5.16E-06	2.56E-06	MSHA biogenesis protein MshI				
K12278	3.23E-05	7.55E-06	1.03E-05	4.27E-06	2.73E-06	5.20E-06	3.01E-06	1.89E-06	7.48E-06	6.42E-06	5.83E-06	1.99E-06	2.06E-06	1.30E-06	1.18E-05	4.50E-07	1.20E-06	5.67E-07	7.20E-06	4.24E-06	5.79E-06	2.99E-05	8.56E-07	3.04E-06	3.59E-06	2.98E-06	9.85E-07	2.30E-06	2.00E-05	4.20E-06	5.09E-06	1.53E-06	0	1.84E-06	3.10E-06	4.30E-06	6.05E-07	3.41E-06	0	5.42E-06	6.36E-07	5.01E-06	2.99E-06	4.94E-06	5.99E-06	5.74E-06	2.74E-06	5.21E-06	7.65E-06	4.83E-06	6.72E-07	1.56E-06	8.05E-07	4.76E-06	1.95E-06	8.65E-06	2.79E-06	8.26E-06	8.35E-06	6.53E-06	1.95E-06	5.54E-06	4.18E-06	2.25E-06	1.35E-06	2.93E-06	1.28E-06	0	1.89E-06	1.01E-05	3.83E-06	8.21E-06	2.40E-06	4.15E-06	4.19E-06	1.61E-06	0	4.05E-06	0	2.67E-06	5.34E-06	6.17E-06	9.40E-06	2.13E-06	6.43E-06	0	2.58E-06	2.56E-06	MSHA biogenesis protein MshG				
K07557	7.98E-07	6.83E-06	3.32E-06	4.75E-07	2.46E-06	6.12E-07	1.80E-06	6.15E-06	5.18E-06	3.78E-06	4.37E-06	1.42E-06	4.72E-06	1.73E-06	7.75E-06	0	0	5.67E-07	5.14E-06	0	7.72E-06	4.93E-06	4.28E-07	1.74E-06	1.80E-06	7.45E-07	0	1.73E-06	6.68E-07	1.80E-06	0	6.13E-06	0	9.21E-07	0	4.30E-06	1.21E-06	0	0	4.34E-06	0	0	0	0	1.01E-05	1.07E-05	2.99E-06	3.68E-06	0	1.19E-05	0	2.34E-06	0	5.01E-07	3.12E-06	4.80E-06	9.30E-07	6.61E-07	1.58E-05	6.09E-06	0	3.08E-06	0	6.00E-06	0	3.90E-06	0	0	0	1.30E-06	0	2.50E-06	3.60E-06	3.02E-06	8.38E-07	8.05E-07	0	2.53E-06	0	4.28E-06	4.86E-07	5.14E-06	2.69E-06	1.86E-06	8.74E-06	0	1.03E-05	4.69E-06	archaeosine tRNA-ribosyltransferase [EC:2.4.2.-]				
K07550	0	0	0	0	0	0	0	0	0	0	0	0	0	0	0	0	0	0	0	0	0	0	0	0	0	0	0	0	0	0	0	0	0	0	0	0	0	0	0	0	0	0	0	0	0	0	0	0	0	0	0	0	0	0	0	0	0	0	0	0	0	0	0	0	0	0	0	0	0	0	0	0	0	0	0	0	0	0	4.37E-07	0	0	0	0	0	0	0	0	0	benzoylsuccinyl-CoA thiolase BbsB subunit [EC:2.3.1.-]				
K07552	0.000187107	0.00029515	0.000408898	0.000331019	0.000315748	0.000381076	0.000422959	0.000186286	0.000202855	0.000267501	0.00022419	0.000375686	0.000340388	0.000268187	0.000362356	0.000188607	0.000261155	0.000367634	0.00025443	0.000247792	0.000372796	0.000385762	0.000265836	0.000295587	0.000288628	0.000352526	0.000276884	0.000308897	0.000264268	0.000233049	0.000236507	0.000402361	0.000311489	0.000245326	0.00014621	0.000389524	0.000473843	0.000365397	5.94E-05	0.000302491	0.00037846	0.000171801	0.000197498	0.000281288	0.000282825	0.000337374	0.00029014	0.000442304	0.000504664	0.000302278	0.000196232	0.000369941	0.000256092	0.000199115	0.000258806	0.000366333	0.000349615	0.000311074	0.000387178	0.000439011	0.000194715	0.000341836	0.000351917	0.000249907	0.000267844	0.000200911	0.000342314	0.000340103	0.000219362	0.000367797	0.000253844	0.000239183	0.000205679	0.000215883	0.000246825	0.000398415	0.000304727	0.000252558	0.000351067	0.000287537	0.00034546	0.000260242	0.000264801	0.000225379	0.00032225	0.000295855	0.000292053	0.000322971	MFS transporter, DHA1 family, bicyclomycin/chloramphenicol resistance protein	antibiotic resistance		
K06319	0	0	0	0	0	0	0	0	0	0	0	0	0	0	0	0	0	0	0	0	0	0	0	0	0	0	0	0	0	0	0	0	0	0	0	0	0	0	0	0	0	0	0	0	0	0	0	0	0	0	0	0	0	0	0	0	0	0	0	0	0	0	0	0	0	0	0	0	0	0	0	0	0	0	0	0	0	0	0	0	0	0	0	0	0	0	0	0	spore maturation protein CgeA				
K09909	9.57E-06	5.03E-06	4.53E-06	1.47E-05	4.37E-06	5.20E-06	6.31E-06	1.13E-05	5.47E-06	7.93E-06	2.55E-06	4.26E-06	3.24E-06	0	5.89E-06	1.35E-06	1.02E-05	7.94E-06	4.63E-06	3.39E-06	1.87E-05	1.41E-06	3.42E-06	1.30E-06	1.80E-06	2.61E-06	4.93E-07	5.75E-07	3.68E-06	9.61E-06	8.48E-07	7.28E-06	1.54E-06	3.22E-05	3.45E-06	4.84E-06	1.82E-06	1.15E-05	1.78E-06	5.42E-06	2.80E-05	4.30E-06	4.27E-06	3.26E-05	1.87E-06	5.19E-06	1.74E-06	8.28E-06	6.92E-06	2.23E-06	4.03E-06	1.95E-06	8.05E-07	4.01E-06	3.90E-07	6.08E-06	3.41E-06	3.97E-06	6.56E-06	3.48E-06	3.41E-06	3.08E-06	1.83E-05	1.13E-06	1.53E-05	2.93E-06	3.40E-06	1.18E-06	1.40E-05	7.17E-06	2.98E-06	5.35E-06	3.00E-06	5.66E-06	1.68E-06	5.63E-06	3.33E-06	3.80E-06	0	8.02E-07	8.75E-06	6.86E-07	7.52E-06	2.93E-06	5.14E-06	2.98E-06	7.41E-06	1.71E-06	hypothetical protein	pathogenicity island		
K09908	5.19E-06	8.63E-06	9.05E-06	1.47E-05	3.38E-05	5.51E-06	2.34E-05	4.26E-06	9.78E-06	2.30E-05	8.75E-06	1.93E-05	8.26E-06	1.73E-06	8.68E-06	5.85E-06	2.95E-05	2.78E-05	5.14E-06	1.78E-05	1.80E-05	9.16E-06	3.00E-06	4.78E-06	2.24E-06	1.41E-05	9.85E-07	1.12E-05	2.31E-05	5.41E-06	3.39E-06	1.38E-05	1.00E-05	4.60E-07	6.55E-06	2.07E-05	6.66E-06	1.41E-05	0	8.67E-06	1.27E-06	9.31E-06	1.32E-05	3.61E-05	8.23E-06	1.15E-05	1.42E-05	2.12E-05	1.49E-05	8.92E-06	8.74E-06	7.42E-06	8.05E-07	1.15E-05	9.76E-06	3.39E-05	1.86E-06	1.16E-05	2.24E-05	1.87E-05	3.21E-05	1.63E-05	8.37E-06	2.66E-05	3.15E-05	6.83E-06	1.15E-05	1.12E-05	2.50E-05	2.90E-05	7.23E-06	1.39E-05	1.02E-05	1.06E-05	5.45E-06	1.81E-05	3.16E-05	1.37E-05	2.27E-05	7.22E-06	1.04E-05	5.83E-06	2.58E-05	1.22E-05	2.47E-05	1.19E-06	1.42E-05	1.32E-05	hypothetical protein				
K12051	0	0	0	0	0	0	0	0	0	0	0	0	0	0	0	0	0	0	0	0	0	0	0	0	0	0	0	0	0	0	0	0	0	0	0	0	0	0	0	0	0	0	0	0	0	0	0	0	0	0	0	0	0	0	0	0	0	0	0	0	0	0	0	0	0	0	0	0	0	0	0	3.57E-07	0	0	0	0	0	0	0	0	0	0	0	0	0	0	0	0	ComB7 competence protein				
K12050	0	0	0	0	0	0	0	0	0	0	0	0	0	0	0	0	0	0	0	0	0	0	0	0	0	0	0	0	0	0	0	0	0	0	0	0	0	0	0	0	0	0	0	0	0	0	0	0	0	0	0	0	0	0	0	0	0	0	0	0	0	0	0	0	0	0	0	0	0	0	0	3.57E-07	0	0	0	0	0	0	0	0	0	0	0	0	0	0	0	0	ComB8 competence protein				
K12057	1.44E-05	3.88E-05	6.19E-05	1.14E-05	5.84E-05	3.76E-05	4.90E-05	2.36E-05	3.88E-05	4.76E-05	4.59E-05	0.000111514	2.60E-05	1.30E-05	3.56E-05	1.22E-05	3.79E-05	2.55E-05	1.44E-05	4.29E-05	7.53E-05	1.06E-05	4.92E-05	4.35E-05	2.24E-05	8.34E-05	1.13E-05	7.59E-05	9.69E-05	6.01E-06	3.18E-05	5.56E-05	1.08E-05	3.13E-05	7.59E-06	8.88E-06	6.05E-06	3.71E-05	2.97E-07	2.49E-05	2.23E-05	2.15E-06	1.07E-05	6.62E-05	2.10E-05	5.55E-05	2.57E-05	7.64E-05	0.000109313	2.71E-05	6.05E-06	6.64E-05	1.21E-05	2.03E-05	2.07E-05	6.34E-05	4.71E-05	2.51E-05	4.98E-05	6.31E-05	2.53E-05	1.42E-05	4.44E-05	6.19E-05	5.45E-05	3.56E-05	5.78E-05	1.00E-05	4.02E-05	2.44E-05	5.74E-05	2.07E-05	6.18E-05	2.79E-05	3.44E-05	4.39E-05	3.16E-05	5.27E-05	4.55E-05	4.92E-05	0.000109323	4.53E-05	1.45E-05	1.52E-05	4.01E-05	1.90E-05	2.00E-05	9.81E-06	conjugal transfer pilus assembly protein TraF				
K12056	1.48E-05	2.48E-05	3.29E-05	1.09E-05	2.43E-05	2.26E-05	3.58E-05	1.70E-05	9.78E-06	4.72E-05	1.28E-05	2.95E-05	9.44E-06	4.33E-06	2.39E-05	1.04E-05	2.59E-05	2.55E-05	1.13E-05	3.82E-06	2.67E-05	8.10E-06	3.25E-05	1.48E-05	2.15E-05	1.23E-05	1.08E-05	5.84E-05	4.91E-05	3.60E-06	1.36E-05	5.44E-05	8.46E-06	1.70E-05	7.24E-06	4.84E-06	6.05E-06	1.11E-05	0	2.39E-05	1.21E-05	0	4.27E-06	8.40E-06	1.27E-05	3.25E-05	2.42E-05	5.58E-05	4.45E-05	5.95E-06	6.05E-06	5.27E-05	6.44E-06	1.40E-05	1.95E-05	3.14E-05	2.98E-05	1.52E-05	2.38E-06	5.09E-05	2.39E-05	5.54E-06	4.34E-05	1.58E-05	4.10E-05	3.46E-05	4.81E-05	4.13E-06	3.14E-05	2.38E-05	1.70E-05	1.00E-05	2.31E-05	1.28E-05	3.39E-05	3.18E-05	3.16E-05	4.61E-05	1.62E-05	1.98E-05	6.75E-05	2.67E-05	8.33E-06	1.41E-05	2.78E-05	1.61E-05	1.22E-05	3.84E-06	conjugal transfer mating pair stabilization protein TraG				
K06221	3.19E-06	9.71E-06	5.73E-06	2.75E-05	5.08E-05	2.39E-05	2.40E-05	4.26E-06	7.77E-06	2.61E-05	6.93E-06	4.26E-06	1.47E-05	5.19E-06	1.05E-05	2.07E-05	3.13E-05	2.38E-05	2.06E-06	8.49E-06	9.97E-06	1.16E-05	6.42E-06	4.35E-06	8.98E-07	2.79E-05	0	1.18E-05	3.01E-06	1.08E-05	1.23E-05	3.45E-06	2.31E-05	2.76E-06	7.59E-06	2.72E-05	2.12E-05	1.88E-05	5.94E-06	2.06E-05	1.91E-06	1.43E-06	1.49E-05	3.61E-05	2.62E-06	1.12E-05	3.49E-06	1.84E-06	9.84E-06	1.26E-05	1.01E-05	5.86E-06	0	1.45E-05	3.67E-05	1.38E-05	7.75E-06	9.92E-06	1.79E-05	1.31E-05	2.14E-05	1.05E-05	7.84E-06	2.25E-06	5.49E-05	6.34E-06	4.68E-06	1.06E-05	2.39E-05	4.30E-05	2.55E-06	9.28E-06	6.90E-06	9.81E-06	2.93E-06	2.29E-05	3.66E-05	2.79E-06	3.41E-05	9.35E-06	2.67E-06	3.43E-07	7.79E-06	1.68E-05	5.92E-06	1.49E-05	3.93E-05	4.27E-06	2,5-diketo-D-gluconate reductase A [EC:1.1.1.274]				
K09900	1.99E-06	5.03E-06	2.11E-06	2.47E-05	2.54E-05	6.12E-07	5.71E-06	9.46E-07	4.03E-06	1.66E-05	3.28E-06	2.84E-06	4.13E-06	1.30E-06	4.65E-06	4.50E-06	2.83E-05	2.21E-05	6.17E-06	8.49E-07	5.79E-06	1.41E-06	1.28E-06	1.30E-06	2.24E-06	1.30E-05	0	1.73E-06	3.68E-06	1.20E-06	8.48E-07	8.05E-06	8.46E-06	4.60E-07	4.48E-06	2.96E-06	6.05E-06	3.41E-06	0	1.08E-06	6.36E-07	1.43E-06	6.82E-06	8.40E-06	1.50E-06	3.00E-06	3.98E-06	1.26E-05	7.65E-06	3.35E-06	5.38E-06	7.81E-07	0	4.26E-06	5.07E-06	2.88E-06	1.55E-06	2.98E-06	2.38E-06	3.48E-06	1.90E-05	3.70E-06	9.41E-06	1.13E-06	2.70E-05	3.41E-06	7.65E-06	5.89E-07	2.31E-05	2.12E-05	2.55E-06	5.71E-06	5.40E-06	3.77E-06	3.35E-06	1.73E-05	3.16E-05	4.05E-06	1.40E-05	1.87E-06	5.59E-06	3.43E-07	5.64E-06	5.06E-06	5.14E-07	0	2.58E-06	3.84E-06	hypothetical protein				
K09903	0.000704941	0.000679816	0.000643071	0.000730901	0.000648962	0.000644403	0.000627675	0.000743724	0.000692298	0.000627191	0.000709752	0.000673908	0.000634762	0.000758278	0.000633891	0.000712566	0.000761802	0.000736403	0.000747869	0.000773077	0.000678688	0.000636948	0.000711466	0.000718973	0.000737057	0.00070319	0.000735565	0.00066295	0.00073033	0.000839097	0.000733255	0.000661405	0.000794488	0.000727695	0.000714499	0.000629748	0.00077582	0.000703475	0.000721184	0.000675455	0.000793176	0.000942041	0.000703398	0.000777126	0.000662543	0.000640054	0.000617139	0.000642292	0.000686124	0.000704571	0.000857508	0.00073246	0.000844781	0.000644431	0.000707716	0.000667662	0.000622365	0.000638347	0.000658709	0.000660475	0.000722392	0.00066427	0.000716907	0.00071745	0.000694593	0.000675394	0.00069058	0.000754474	0.000681575	0.000629718	0.000687546	0.000735042	0.000699489	0.000712565	0.000727485	0.000675293	0.000848407	0.000596057	0.000703882	0.000667268	0.000598845	0.000686435	0.00065126	0.000626645	0.000621096	0.000844109	0.000659215	0.000709938	uridylate kinase [EC:2.7.4.22]				
K09902	1.16E-05	1.69E-05	1.99E-05	1.38E-05	4.01E-05	5.81E-06	2.65E-05	1.47E-05	1.38E-05	2.12E-05	1.28E-05	1.73E-05	7.08E-06	3.03E-06	9.61E-06	4.95E-06	3.19E-05	3.06E-05	3.08E-06	8.49E-06	2.89E-05	9.51E-06	5.14E-06	1.78E-05	2.24E-06	1.49E-05	9.85E-07	1.01E-05	1.97E-05	1.26E-05	4.66E-06	1.38E-05	9.23E-06	3.91E-05	9.66E-06	1.24E-05	6.66E-06	1.92E-05	2.37E-06	1.36E-05	3.05E-05	7.87E-06	9.81E-06	3.76E-05	7.86E-06	1.39E-05	1.99E-05	2.48E-05	2.19E-05	7.44E-06	1.88E-05	7.81E-06	8.05E-07	1.98E-05	1.01E-05	3.78E-05	7.44E-06	2.41E-05	2.50E-05	1.96E-05	3.36E-05	1.51E-05	5.28E-05	5.25E-06	1.85E-05	9.27E-06	8.50E-06	6.48E-06	1.67E-05	2.77E-05	7.23E-06	1.14E-05	9.59E-06	1.21E-05	5.45E-06	2.01E-05	3.00E-05	1.22E-05	2.19E-05	5.34E-06	1.17E-05	7.54E-06	2.23E-05	7.18E-06	2.57E-05	6.55E-06	2.03E-05	3.46E-05	hypothetical protein				
K09904	1.99E-06	5.39E-06	2.41E-06	1.42E-05	2.57E-05	4.28E-06	4.21E-06	9.46E-07	4.03E-06	1.66E-05	3.65E-06	4.82E-06	4.13E-06	1.30E-06	4.96E-06	4.50E-06	2.89E-05	2.21E-05	4.11E-06	8.49E-07	8.36E-06	1.41E-06	1.28E-06	1.74E-06	1.80E-06	1.30E-05	0	2.30E-06	3.68E-06	2.40E-06	8.48E-07	6.13E-06	8.46E-06	0	5.86E-06	4.84E-06	6.66E-06	5.12E-06	0	1.08E-06	6.36E-07	7.16E-07	7.25E-06	3.56E-05	1.87E-06	3.00E-06	4.23E-06	7.97E-06	6.19E-06	2.97E-06	5.38E-06	1.17E-06	0	4.26E-06	5.07E-06	4.48E-06	1.55E-06	2.98E-06	5.66E-06	3.92E-06	2.00E-05	4.00E-06	7.84E-06	1.50E-06	2.70E-05	3.90E-06	7.65E-06	1.77E-06	2.27E-05	2.22E-05	2.55E-06	8.92E-06	6.00E-06	4.53E-06	2.51E-06	1.29E-05	3.16E-05	4.05E-06	1.40E-05	2.14E-06	5.83E-06	3.43E-07	6.71E-06	5.32E-06	1.03E-06	0	3.22E-06	3.84E-06	hypothetical protein				
K09907	1.99E-06	5.03E-06	2.11E-06	1.42E-05	2.57E-05	4.28E-06	4.21E-06	9.46E-07	4.03E-06	1.66E-05	3.65E-06	4.82E-06	4.13E-06	1.30E-06	4.96E-06	4.50E-06	2.89E-05	2.21E-05	4.11E-06	1.27E-06	8.36E-06	1.41E-06	1.28E-06	1.74E-06	1.80E-06	1.30E-05	0	1.73E-06	3.68E-06	1.80E-06	8.48E-07	6.13E-06	9.23E-06	0	4.48E-06	4.57E-06	6.66E-06	5.12E-06	0	1.08E-06	6.36E-07	7.16E-07	7.25E-06	3.56E-05	1.50E-06	3.00E-06	4.23E-06	7.97E-06	6.19E-06	2.97E-06	5.38E-06	7.81E-07	0	4.26E-06	5.07E-06	4.48E-06	1.55E-06	2.98E-06	5.37E-06	3.48E-06	2.00E-05	4.00E-06	7.84E-06	1.13E-06	2.70E-05	3.41E-06	7.65E-06	1.77E-06	2.24E-05	2.22E-05	2.55E-06	6.78E-06	5.70E-06	4.53E-06	2.51E-06	1.29E-05	3.33E-05	4.05E-06	1.40E-05	1.87E-06	5.83E-06	3.43E-07	6.45E-06	5.32E-06	5.14E-07	0	3.22E-06	3.84E-06	hypothetical protein				
K09906	1.28E-05	8.99E-06	9.96E-06	1.52E-05	3.36E-05	6.42E-06	1.89E-05	1.37E-05	1.24E-05	2.12E-05	9.48E-06	1.31E-05	7.96E-06	1.73E-06	1.12E-05	5.40E-06	2.95E-05	2.78E-05	4.11E-06	6.36E-06	2.77E-05	8.46E-06	5.14E-06	4.78E-06	1.80E-06	1.60E-05	9.85E-07	1.12E-05	2.31E-05	1.08E-05	4.24E-06	1.26E-05	1.00E-05	3.27E-05	6.55E-06	1.26E-05	6.66E-06	2.13E-05	1.78E-06	8.67E-06	2.86E-05	5.01E-06	8.10E-06	3.76E-05	8.23E-06	1.39E-05	1.39E-05	2.33E-05	1.57E-05	7.06E-06	1.75E-05	7.81E-06	8.05E-07	1.20E-05	9.37E-06	2.43E-05	4.96E-06	1.09E-05	2.27E-05	1.65E-05	2.97E-05	1.48E-05	1.52E-05	5.25E-06	3.15E-05	7.31E-06	1.11E-05	2.95E-06	2.46E-05	2.80E-05	7.23E-06	1.46E-05	1.14E-05	1.28E-05	5.45E-06	1.57E-05	3.16E-05	1.37E-05	2.27E-05	7.22E-06	1.07E-05	5.83E-06	2.52E-05	9.85E-06	2.16E-05	3.57E-06	1.64E-05	1.28E-05	hypothetical protein				
K11501	0	0	0	0	0	0	0	0	0	0	0	0	0	0	0	0	0	0	0	0	0	0	0	0	0	0	0	0	0	0	0	0	0	0	0	0	0	0	0	0	0	0	0	0	0	0	0	0	0	0	0	0	0	0	0	0	0	0	0	0	0	0	0	0	0	0	0	0	0	0	0	0	0	0	0	0	0	0	0	0	0	0	0	0	0	0	0	0	centromere protein I				
K03234	9.57E-06	9.35E-06	7.85E-06	2.37E-06	1.01E-05	6.12E-07	6.61E-06	6.15E-06	1.64E-05	4.53E-06	6.20E-06	6.24E-06	1.21E-05	4.76E-06	9.30E-06	2.70E-06	0	1.70E-06	9.25E-06	5.09E-06	1.13E-05	8.46E-06	3.00E-06	8.69E-06	3.59E-06	2.61E-06	0	5.18E-06	4.68E-06	1.80E-06	0	6.13E-06	0	1.38E-06	1.03E-06	9.68E-06	2.42E-06	0	2.97E-06	5.96E-06	0	0	0	0	1.57E-05	1.80E-05	3.24E-06	3.68E-06	2.19E-06	1.64E-05	5.38E-06	5.86E-06	8.05E-07	6.76E-06	4.68E-06	7.69E-06	4.65E-06	3.64E-06	2.00E-05	6.96E-06	1.95E-06	5.24E-06	1.05E-06	7.13E-06	4.50E-07	3.90E-06	4.25E-07	2.36E-06	6.06E-06	3.91E-06	0	6.07E-06	4.80E-06	6.60E-05	5.87E-06	1.61E-06	0	5.32E-06	3.93E-06	1.26E-05	4.62E-06	7.20E-06	1.32E-05	3.73E-06	1.52E-05	1.79E-06	2.19E-05	7.68E-06	elongation factor EF-2 [EC:3.6.5.3];elongation factor 2				
K00773	0.0006826	0.000675861	0.000629793	0.000743724	0.000659332	0.000519009	0.000609037	0.000723866	0.000686255	0.000621145	0.0006959	0.000667665	0.000624143	0.000752655	0.000634821	0.000672053	0.000704035	0.000613291	0.000684647	0.000767561	0.000668717	0.000652801	0.000703332	0.00070854	0.000730772	0.000664103	0.000664619	0.00066525	0.000709616	0.000792848	0.000712487	0.000598944	0.00059452	0.000724933	0.000683119	0.000604999	0.000774004	0.000701341	0.000707829	0.000669492	0.000786179	0.000913407	0.000688895	0.000716815	0.00065768	0.000637596	0.000610414	0.00064628	0.000683573	0.00067148	0.000825923	0.000715272	0.000661973	0.000650693	0.000626913	0.000648449	0.000612447	0.000648925	0.000670632	0.000646552	0.000701947	0.000655339	0.000670368	0.000710321	0.000677937	0.000662227	0.000700361	0.000634819	0.000680059	0.000593231	0.000643326	0.000721833	0.000701288	0.00065482	0.000683483	0.000596013	0.000760985	0.00059327	0.000653168	0.0006507	0.000607834	0.000688493	0.000648843	0.000611478	0.000612094	0.000625045	0.000650834	0.000694579	queuine tRNA-ribosyltransferase [EC:2.4.2.29]	pathogenicity island		
K00772	8.02E-05	0.000188019	0.00024564	4.89E-05	0.000232513	0.000290547	0.000180968	0.000136168	0.000297809	8.77E-05	0.00016477	0.000168832	0.000196151	4.46E-05	0.000258826	6.03E-05	4.63E-05	9.87E-05	8.17E-05	7.00E-05	0.000239632	0.000210672	0.000126283	0.000130406	7.05E-05	0.000111304	0.000201997	0.000169404	9.02E-05	5.59E-05	9.54E-05	7.17E-05	1.92E-05	8.79E-05	7.24E-05	0.000289453	1.75E-05	0.000119522	1.69E-05	9.81E-05	7.95E-05	9.09E-05	2.73E-05	8.40E-06	0.000159744	0.000177838	0.000306328	0.000157966	0.000218262	0.000213416	7.59E-05	0.000197667	2.25E-05	0.000137001	0.000195959	0.000247211	0.000226878	0.000175206	0.000273022	0.000129658	5.55E-05	0.000259302	0.000106673	0.000132083	0.000123343	9.80E-05	0.000186678	4.07E-05	0.000156471	0.000203608	0.000118205	0.000172783	0.000113034	0.000221167	0.000103088	8.73E-05	6.33E-05	0.000310314	4.63E-05	0.000244246	0.000208928	0.000172809	0.000159525	0.00024028	0.000229407	0.000102388	0.00035588	0.000154446	5'-methylthioadenosine phosphorylase [EC:2.4.2.28]				
K00777	3.19E-06	2.23E-05	4.65E-05	5.22E-06	6.82E-06	1.77E-05	3.70E-05	1.42E-06	8.34E-06	3.10E-05	1.46E-06	3.69E-05	8.26E-06	8.65E-07	2.14E-05	3.60E-06	3.61E-06	0	4.11E-06	4.24E-06	2.19E-05	1.06E-06	2.48E-05	1.13E-05	1.35E-05	6.33E-06	0	5.81E-05	4.98E-05	1.80E-06	1.14E-05	4.87E-05	0	5.98E-06	6.90E-07	6.73E-06	0	3.24E-05	0	1.03E-05	0	0	8.53E-07	0	1.16E-05	3.63E-05	1.64E-05	5.98E-05	3.64E-06	7.44E-06	2.02E-06	4.92E-05	0	1.00E-06	1.29E-05	2.98E-05	2.76E-05	1.59E-05	8.94E-07	4.87E-05	6.82E-06	1.85E-05	0	1.43E-05	1.22E-05	2.29E-05	4.51E-05	0	9.47E-06	3.91E-06	0	3.21E-06	2.25E-05	1.02E-05	2.81E-05	1.61E-05	0	3.77E-05	4.37E-07	9.09E-06	5.95E-05	1.78E-05	0	3.46E-06	2.29E-05	0	1.19E-05	7.25E-06	None				
K00776	0	0	0	0	0	0	0	0	0	0	0	0	0	0	0	0	0	0	0	0	0	0	0	0	0	0	0	0	0	0	0	0	0	0	0	0	0	0	0	0	0	0	0	0	0	0	0	0	0	0	0	0	0	0	0	0	0	0	0	0	0	0	0	0	0	0	0	0	0	0	0	0	0	0	0	0	0	0	0	0	0	0	0	0	0	0	0	0	NAD-diphthamide ADP-ribosyltransferase [EC:2.4.2.36]	protein toxin		
K06313	2.43E-05	5.07E-05	3.02E-06	4.99E-05	1.47E-05	1.53E-05	3.01E-06	3.50E-05	5.75E-06	7.18E-06	3.57E-05	1.39E-05	7.37E-06	1.73E-06	2.26E-05	4.95E-05	5.78E-05	3.91E-05	3.24E-05	3.78E-05	1.83E-05	8.81E-06	4.84E-05	5.91E-05	8.84E-05	1.30E-05	4.43E-05	3.16E-06	3.54E-05	3.12E-05	6.19E-05	6.51E-06	3.85E-06	6.86E-05	2.79E-05	7.53E-06	4.54E-05	2.99E-05	2.64E-05	6.72E-05	7.44E-05	2.51E-05	3.67E-05	7.27E-05	7.48E-07	3.82E-06	5.73E-06	2.45E-05	2.92E-06	1.34E-05	8.06E-06	3.91E-06	4.03E-06	3.76E-06	5.23E-05	7.04E-06	4.96E-06	2.31E-06	1.01E-05	1.91E-05	5.11E-05	1.23E-05	3.35E-05	2.66E-05	5.90E-05	6.83E-06	3.32E-05	2.77E-05	6.36E-05	1.01E-05	4.46E-05	2.25E-05	1.77E-05	4.15E-06	4.48E-05	1.17E-05	1.67E-06	1.67E-05	3.85E-05	1.34E-06	1.85E-05	2.09E-05	7.52E-06	2.66E-07	6.94E-06	4.17E-06	1.03E-05	2.52E-05	spore germination protein				
K06315	0	0	0	0	2.73E-07	0	0	0	0	0	0	0	0	0	0	0	0	0	0	1.70E-06	0	0	0	0	0	0	0	0	0	1.20E-06	0	0	0	0	0	0	0	0	0	1.73E-05	0	0	0	0	0	0	0	0	0	0	0	0	0	0	0	0	9.30E-07	0	0	0	0	0	0	0	0	0	0	0	0	0	0	0	0	0	0	0	0	0	4.37E-07	0	0	0	0	0	0	0	0	0	transcriptional regulator of the spore photoproduct lyase operon				
K05574	7.98E-07	3.95E-06	7.85E-06	9.50E-07	4.91E-06	6.12E-06	9.02E-06	4.73E-07	2.88E-06	1.25E-05	3.06E-05	3.97E-06	1.21E-05	1.73E-06	3.72E-06	0	0	1.13E-06	4.63E-06	0	1.25E-05	1.44E-05	1.84E-05	1.74E-06	4.49E-07	1.12E-06	0	2.24E-05	0	0	4.66E-06	1.53E-06	7.69E-07	2.76E-06	6.90E-07	5.70E-05	0	6.83E-06	0	1.08E-06	1.27E-06	0	0	0	1.27E-05	3.28E-06	8.47E-06	1.78E-05	1.46E-06	2.60E-06	1.34E-06	7.81E-07	0	5.01E-07	5.46E-06	2.56E-06	3.41E-06	6.61E-06	5.37E-06	3.48E-06	3.41E-06	1.05E-05	1.05E-06	1.88E-06	3.15E-06	0	5.10E-06	0	3.03E-06	2.61E-06	0	1.00E-05	6.60E-06	5.74E-05	5.45E-06	2.41E-06	0	6.94E-05	2.62E-06	7.48E-06	6.56E-06	1.03E-06	5.91E-06	6.63E-05	4.04E-05	0	3.22E-06	5.55E-06	NADH dehydrogenase I subunit 3 [EC:1.6.5.3];NAD(P)H-quinone oxidoreductase subunit 3 [EC:1.6.5.3]				
K10201	3.75E-05	5.07E-05	3.92E-06	2.90E-05	3.82E-06	1.96E-05	4.51E-06	5.72E-05	5.18E-06	5.14E-05	1.20E-05	1.84E-05	1.65E-05	6.92E-06	1.98E-05	4.50E-07	7.22E-06	6.81E-06	3.08E-06	8.06E-05	2.25E-06	7.40E-06	1.80E-05	3.35E-05	5.39E-05	2.38E-05	3.45E-06	2.39E-05	4.31E-05	3.90E-05	4.15E-05	1.61E-05	4.61E-06	6.58E-05	0.000136555	1.02E-05	9.68E-06	2.73E-05	0.000142456	9.76E-06	3.18E-06	3.72E-05	8.23E-05	8.01E-05	1.50E-06	6.01E-06	2.99E-06	2.15E-06	1.71E-05	2.75E-05	2.35E-05	2.34E-06	6.44E-06	3.81E-05	1.33E-05	1.41E-05	1.12E-05	2.31E-06	1.49E-06	4.35E-06	3.89E-05	5.54E-06	2.04E-05	4.73E-05	1.31E-05	3.12E-05	1.45E-05	2.36E-05	3.60E-05	1.99E-05	2.76E-05	4.36E-05	5.07E-05	1.02E-05	3.86E-05	3.54E-05	9.99E-06	2.53E-06	3.72E-05	1.02E-05	1.48E-05	6.00E-05	3.55E-05	3.17E-05	1.90E-05	1.01E-05	3.03E-05	3.24E-05	N-acetylglucosamine transport system permease protein				
K07176	3.99E-07	2.52E-06	0	0	1.09E-06	0	3.01E-07	0	0	0	0	2.84E-07	1.18E-06	0	1.24E-06	0	0	1.13E-06	5.14E-07	0	3.22E-07	0	4.28E-07	8.69E-07	4.49E-07	0	0	2.88E-07	0	0	3.39E-06	0	0	0	0	5.38E-07	0	0	0	0	0	0	0	0	1.87E-06	5.46E-07	2.49E-07	0	1.09E-06	7.44E-07	0	2.34E-06	0	4.01E-06	0	6.40E-07	1.55E-06	9.92E-07	1.49E-06	0	9.74E-07	3.08E-07	1.05E-06	0	9.00E-07	0	0	5.89E-07	6.82E-06	6.52E-07	0	3.57E-07	0	5.36E-05	1.26E-05	0	0	5.07E-07	1.75E-06	2.67E-07	7.29E-07	0	3.22E-06	4.26E-06	5.14E-07	0	6.45E-07	0	putative serine/threonine protein kinase				
K07177	6.98E-05	6.18E-05	4.41E-05	6.51E-05	2.51E-05	7.43E-05	0.000116036	3.03E-05	3.83E-05	3.02E-05	7.25E-05	6.04E-05	8.17E-05	4.54E-05	5.27E-05	6.84E-05	5.90E-05	4.88E-05	5.24E-05	5.86E-05	3.60E-05	0.000166987	2.83E-05	2.35E-05	1.30E-05	6.66E-05	2.27E-05	5.92E-05	3.74E-05	6.55E-05	5.55E-05	4.25E-05	5.08E-05	3.91E-05	2.72E-05	6.94E-05	6.90E-05	0.000112266	4.63E-05	0.000193529	4.71E-05	3.29E-05	4.56E-05	6.92E-06	4.45E-05	5.33E-05	3.56E-05	3.40E-05	9.77E-05	0.000105593	5.58E-05	0.000166415	0.000136904	5.79E-05	8.16E-05	3.78E-05	4.62E-05	3.97E-05	5.16E-05	5.83E-05	3.26E-05	4.50E-05	2.98E-05	9.27E-05	7.02E-05	0.000224806	4.81E-05	7.37E-05	1.44E-05	0.000108156	5.10E-05	2.71E-05	2.40E-05	0.00016078	7.17E-05	2.58E-05	4.41E-05	8.36E-06	0.00017138	4.97E-05	4.49E-05	5.52E-05	2.90E-05	6.87E-05	4.84E-05	2.38E-05	6.48E-05	0.000111354	PDZ domain-containing protein				
K07174	9.18E-06	3.95E-06	5.13E-06	1.90E-06	7.91E-06	0	4.81E-06	6.15E-06	1.15E-05	7.56E-07	1.82E-06	4.82E-06	8.26E-06	3.03E-06	8.37E-06	2.70E-06	0	1.70E-06	4.11E-06	5.09E-06	6.75E-06	3.52E-06	3.00E-06	6.95E-06	2.69E-06	1.86E-06	0	3.16E-06	4.34E-06	0	0	0	0	4.60E-07	1.03E-06	7.53E-06	1.21E-06	0	2.97E-06	1.63E-06	0	0	0	0	7.48E-06	1.45E-05	2.49E-07	0	2.19E-06	1.52E-05	5.38E-06	4.30E-06	8.05E-07	6.51E-06	2.34E-06	4.16E-06	3.72E-06	2.98E-06	1.37E-05	2.61E-06	1.46E-06	2.77E-06	1.05E-06	1.13E-06	4.50E-07	0	4.25E-07	2.36E-06	6.06E-06	2.61E-06	0	3.57E-06	3.60E-06	6.34E-05	5.87E-06	8.05E-07	0	2.53E-06	3.93E-06	8.02E-06	4.62E-06	2.40E-06	1.02E-05	1.86E-06	7.46E-06	1.79E-06	1.22E-05	2.99E-06	Mn2+-dependent serine/threonine protein kinase [EC:2.7.1.-]				
K07175	0.000250938	0.000216779	0.000292113	0.000228436	0.000270992	0.000288406	0.000355622	0.000265244	0.000283997	0.000242942	0.000267205	0.000289426	0.000284345	0.000463705	0.000228139	0.000310594	0.000283419	0.000274024	0.00033153	0.000208756	0.000290131	0.000313542	0.000303935	0.000242121	0.000260798	0.000257228	0.000407443	0.000348013	0.0002048	0.000181995	0.000274653	0.000366724	0.000306105	0.000189633	0.000196211	0.000196376	0.000433297	0.000261669	0.000122572	0.000207082	0.000358742	0.00027345	0.00017233	0.000210595	0.000303775	0.000333003	0.000296864	0.000359794	0.000302798	0.00021416	0.000237226	0.000310172	0.000243207	0.000355151	0.000316189	0.000296205	0.000359533	0.000374876	0.000264676	0.000262363	0.000250695	0.000351383	0.000210732	0.000298312	0.000230031	0.000220905	0.000324454	0.00024992	0.000231107	0.000307529	0.000306143	0.000194202	0.000237161	0.000270986	0.000379247	0.00028372	0.000169015	0.000319687	0.000215537	0.000308648	0.000415912	0.00030413	0.000293537	0.00025598	0.000321735	0.000205967	0.000126041	0.000223989	PhoH-like ATPase				
K07172	1.80E-05	3.70E-05	3.02E-05	2.09E-05	5.02E-05	5.69E-05	1.89E-05	1.13E-05	3.14E-05	2.08E-05	3.75E-05	2.27E-05	3.27E-05	1.34E-05	3.69E-05	1.40E-05	1.38E-05	1.48E-05	9.51E-05	3.61E-05	5.85E-05	3.21E-05	2.74E-05	3.35E-05	2.11E-05	2.61E-05	1.23E-05	4.08E-05	2.81E-05	1.80E-05	2.25E-05	1.92E-05	6.92E-06	2.30E-05	1.24E-05	0.000106258	3.03E-05	2.09E-05	3.21E-05	3.36E-05	7.63E-06	2.29E-05	1.71E-05	1.63E-05	6.06E-05	4.48E-05	5.28E-05	4.91E-05	2.88E-05	5.17E-05	3.09E-05	2.38E-05	1.45E-05	1.65E-05	8.20E-06	8.10E-05	1.39E-05	2.45E-05	4.50E-05	3.92E-05	1.80E-05	5.17E-05	1.83E-05	4.05E-05	4.10E-05	1.85E-05	2.04E-05	3.18E-05	2.77E-05	5.38E-05	2.51E-05	3.25E-05	2.10E-05	2.45E-05	8.80E-06	2.37E-05	1.08E-05	9.58E-05	1.53E-05	1.52E-05	3.35E-05	9.36E-05	4.40E-05	7.37E-05	7.59E-05	0.000231564	0.000255627	2.18E-05	None				
K07173	0.000335914	0.000240865	0.000110146	0.000446899	9.99E-05	7.31E-05	0.000104312	0.000339475	8.49E-05	0.000377448	0.000201224	0.000123715	0.000129784	0.000577036	0.000139487	0.00036326	0.000374883	0.000356288	0.000470823	0.000387811	0.000114187	0.000222298	0.000336041	0.000370353	0.000403092	0.000297804	0.000293142	0.000153298	0.000360822	0.000559198	0.000320004	0.00029928	0.000385323	0.000379727	0.000436217	8.18E-05	0.000548278	0.000267218	0.000581992	0.000181061	0.000503765	0.000642105	0.000530641	0.000498804	0.000229328	0.000100529	5.21E-05	0.000133734	0.000230651	0.000223827	0.000310477	0.00021759	0.000455811	0.000123727	0.000216257	0.000155948	0.000132345	0.000183471	8.91E-05	0.000288468	0.000363143	9.89E-05	0.00042617	0.000300564	0.000347072	0.00041694	0.000240683	0.000460347	0.000295513	0.000179175	0.000252993	0.000234185	0.000317813	0.000237018	0.000269873	0.00029861	0.000356347	4.03E-05	0.000392163	0.000118649	6.12E-05	0.000290415	0.000238482	0.000115218	7.69E-05	0.000519681	0.000153441	0.000327664	S-ribosylhomocysteine lyase [EC:4.4.1.21]				
K07170	9.61E-05	0.000143441	0.000149074	0.000126329	0.000154463	0.000101539	0.000129263	0.000157917	0.000101284	0.000141685	0.000179716	0.000110946	0.000133029	9.69E-05	0.000170794	0.000106232	0.000293047	0.000271187	0.000166536	0.000106075	0.000177231	0.000168749	0.00010017	0.00011128	8.08E-05	0.000172354	0.000151251	9.98E-05	6.11E-05	0.000344769	0.000120796	0.000212293	0.000368403	0.000129798	0.000111727	0.000160329	0.000225726	0.000159221	9.41E-05	0.000466205	0.000206722	0.00045384	8.49E-05	0.000115185	0.000167226	0.000114734	0.000121286	0.00018005	0.000231016	0.0001833	0.000514774	0.000316032	0.00040266	0.000110452	0.000150678	0.000219352	0.000119948	0.000143802	0.00017049	0.000249745	0.000222949	0.000170302	0.000236877	0.000146717	0.000182764	0.00034428	0.000210916	0.000246383	9.66E-05	0.000170705	0.000175182	0.000129587	7.20E-05	0.000210977	0.000159661	0.000211683	0.000363841	0.000133498	0.000274995	0.000129873	0.000151351	0.00011932	8.38E-05	0.000122402	0.000133735	0.000430388	0.000158599	0.000188577	GAF domain-containing protein	virulence protein	yes
K07171	0.000457194	0.000497189	0.000297243	0.000584626	0.000343038	0.000290547	0.000196599	0.000494082	0.000321116	0.000539913	0.000460774	0.000288858	0.000309417	0.000888046	0.000392733	0.000467241	0.00047417	0.00035572	0.000579791	0.000795565	0.000298172	0.000389637	0.000600593	0.000698108	0.000782842	0.000451918	0.000272942	0.000514253	0.000796815	0.000501536	0.00063026	0.000378603	0.000579907	0.000662796	0.000832432	0.000452203	0.000329209	0.000411072	0.001266672	0.000280807	0.000500585	0.000581975	0.000906015	0.000663919	0.000262997	0.000263889	0.000357134	0.000311331	0.000345066	0.000474424	0.00046706	0.000285562	0.000439705	0.000315328	0.000376694	0.00027507	0.000260662	0.000255537	0.000261695	0.00036374	0.000508693	0.000278704	0.000568401	0.000406005	0.000504627	0.000658814	0.000298514	0.000422034	0.000636869	0.000405587	0.000394159	0.000737184	0.000667408	0.00024117	0.000423248	0.000468842	0.000515372	0.00037567	0.000420581	0.000299028	0.00018682	0.000507798	0.000605067	0.000375189	0.00032225	0.000723267	0.000400042	0.00046419	None				
K07178	5.07E-05	7.05E-05	0.000101998	1.09E-05	2.67E-05	6.27E-05	8.27E-05	1.13E-05	4.34E-05	7.93E-05	3.61E-05	5.02E-05	4.75E-05	1.47E-05	5.77E-05	2.07E-05	1.02E-05	2.27E-05	1.39E-05	1.91E-05	6.66E-05	6.76E-05	4.54E-05	5.74E-05	4.49E-05	4.06E-05	2.46E-06	9.17E-05	7.88E-05	3.18E-05	3.86E-05	8.62E-05	6.92E-06	1.75E-05	1.14E-05	6.32E-05	1.69E-05	3.71E-05	3.86E-06	7.81E-05	2.54E-06	9.31E-06	2.39E-05	1.24E-05	4.38E-05	7.51E-05	4.13E-05	8.83E-05	9.29E-05	4.35E-05	3.43E-05	7.89E-05	8.05E-07	3.43E-05	2.03E-05	7.40E-05	5.80E-05	6.68E-05	5.81E-05	8.31E-05	2.14E-05	4.74E-05	5.23E-05	2.96E-05	2.43E-05	4.10E-05	5.66E-05	1.71E-05	2.84E-05	3.75E-05	2.34E-05	2.36E-05	3.24E-05	8.61E-05	5.32E-05	5.19E-05	1.91E-05	7.19E-05	2.10E-05	5.08E-05	8.77E-05	3.05E-05	4.22E-05	1.65E-05	9.52E-05	1.49E-05	6.58E-05	2.73E-05	RIO kinase 1 [EC:2.7.11.1]				
K07179	8.78E-06	3.95E-06	5.13E-06	1.90E-06	7.10E-06	0	4.81E-06	2.36E-06	1.12E-05	7.56E-07	1.82E-06	4.54E-06	7.67E-06	3.03E-06	7.44E-06	2.70E-06	0	5.67E-07	3.60E-06	5.09E-06	3.54E-06	3.52E-06	2.14E-06	6.95E-06	2.69E-06	1.86E-06	0	3.16E-06	4.01E-06	0	0	0	0	4.60E-07	1.03E-06	4.84E-06	1.21E-06	0	2.97E-06	1.63E-06	0	0	0	0	7.48E-06	1.39E-05	0	0	2.19E-06	3.72E-06	5.38E-06	1.56E-06	8.05E-07	2.50E-06	1.95E-06	2.24E-06	2.79E-06	1.98E-06	8.64E-06	2.61E-06	4.87E-07	2.46E-06	0	1.13E-06	0	0	4.25E-07	1.77E-06	1.14E-06	1.95E-06	0	3.57E-06	3.60E-06	1.06E-05	5.87E-06	4.02E-07	0	2.03E-06	2.19E-06	7.75E-06	3.40E-06	2.40E-06	6.98E-06	1.06E-06	6.94E-06	1.79E-06	1.22E-05	2.99E-06	RIO kinase 2 [EC:2.7.11.1]				
K00195	3.99E-07	1.44E-06	0	0	2.73E-07	0	0	0	0	0	3.65E-07	0	0	0	6.82E-06	0	0	5.67E-07	0	0	0	0	0	0	8.98E-07	0	0	0	0	0	0	0	0	0	0	0	0	0	0	0	0	0	0	0	1.87E-06	6.01E-06	0	0	0	0	6.72E-07	0	0	0	0	0	0	0	5.37E-06	0	0	0	0	0	0	0	0	0	0	0	0	0	0	0	8.38E-07	0	0	0	0	0	0	0	0	0	5.14E-07	0	6.45E-07	0	acetyl-CoA decarbonylase/synthase complex subunit epsilon;carbon-monoxide dehydrogenase epsilon subunit [EC:1.2.99.2]				
K00194	6.82E-05	8.12E-05	4.41E-05	5.46E-05	9.88E-05	2.75E-05	3.67E-05	8.61E-05	4.00E-05	4.61E-05	3.86E-05	5.05E-05	5.52E-05	1.38E-05	9.05E-05	1.04E-05	4.99E-05	1.25E-05	3.70E-05	8.61E-05	3.86E-05	4.76E-05	4.58E-05	4.96E-05	7.81E-05	3.46E-05	1.82E-05	7.08E-05	5.71E-05	4.56E-05	5.17E-05	2.76E-05	7.69E-06	7.18E-05	0.000146555	0.000123206	1.27E-05	4.95E-05	0.000155515	1.19E-05	1.02E-05	0.000107375	8.62E-05	8.26E-05	3.22E-05	4.81E-05	0.000115558	4.69E-05	6.01E-05	6.88E-05	5.04E-05	9.38E-05	6.44E-06	5.91E-05	2.46E-05	6.79E-05	3.69E-05	2.12E-05	5.07E-05	2.00E-05	7.74E-05	5.73E-05	2.98E-05	5.74E-05	5.76E-05	4.29E-05	5.74E-05	6.96E-05	0.000126161	6.55E-05	3.32E-05	5.60E-05	5.94E-05	2.87E-05	4.99E-05	5.19E-05	2.66E-05	2.25E-05	4.72E-05	0.000104486	6.02E-05	7.10E-05	6.50E-05	7.88E-05	5.56E-05	7.80E-05	8.57E-05	3.97E-05	acetyl-CoA decarbonylase/synthase complex subunit delta;carbon-monoxide dehydrogenase delta subunit [EC:1.2.99.2]				
K00197	7.30E-05	8.74E-05	5.64E-05	5.56E-05	0.000106978	2.91E-05	5.14E-05	9.03E-05	4.92E-05	4.99E-05	4.88E-05	5.33E-05	6.49E-05	1.51E-05	9.64E-05	1.13E-05	5.05E-05	1.25E-05	4.32E-05	8.78E-05	5.89E-05	5.28E-05	4.62E-05	5.65E-05	7.99E-05	3.69E-05	2.02E-05	7.59E-05	5.85E-05	4.62E-05	5.51E-05	2.91E-05	7.69E-06	7.59E-05	0.000147245	0.00016544	1.33E-05	5.55E-05	0.000156702	1.68E-05	1.02E-05	0.000108091	8.79E-05	8.31E-05	3.48E-05	5.82E-05	0.000136727	6.72E-05	6.89E-05	7.18E-05	5.11E-05	0.000101568	8.05E-06	6.66E-05	2.81E-05	0.000123285	6.73E-05	3.17E-05	5.25E-05	2.65E-05	7.89E-05	7.33E-05	3.35E-05	5.93E-05	5.99E-05	4.68E-05	5.83E-05	7.31E-05	0.000127677	7.33E-05	4.00E-05	6.50E-05	6.66E-05	4.60E-05	4.99E-05	5.47E-05	2.66E-05	3.09E-05	5.25E-05	0.000111969	7.09E-05	7.82E-05	8.06E-05	7.88E-05	6.43E-05	7.80E-05	0.000136356	4.52E-05	carbon-monoxide dehydrogenase gamma subunit [EC:1.2.99.2];acetyl-CoA decarbonylase/synthase complex subunit gamma [EC:2.1.1.-]				
K00196	1.72E-05	1.04E-05	1.87E-05	2.42E-05	8.32E-05	9.79E-06	2.04E-05	1.42E-06	2.73E-05	0	1.06E-05	1.28E-05	5.01E-06	0	5.67E-05	5.40E-06	3.01E-06	1.70E-06	5.65E-06	0	1.96E-05	3.31E-05	2.61E-05	1.00E-05	2.02E-05	1.86E-06	5.91E-06	4.46E-05	1.27E-05	3.60E-06	8.48E-07	7.66E-07	7.69E-07	9.21E-07	3.45E-06	7.45E-05	6.05E-07	2.56E-06	0	4.34E-06	3.82E-06	6.73E-05	0	0	1.12E-06	2.87E-05	8.64E-05	4.60E-06	4.37E-06	2.60E-05	4.03E-06	1.45E-05	0	0	2.73E-06	5.12E-06	1.86E-05	2.64E-06	3.19E-05	6.09E-06	9.74E-07	1.29E-05	0	4.50E-06	3.15E-05	1.22E-05	2.25E-05	5.89E-07	6.74E-05	4.56E-06	4.68E-06	6.43E-06	1.20E-06	8.68E-06	8.38E-07	1.05E-05	0	8.36E-06	0	5.29E-05	1.51E-05	5.49E-06	1.13E-05	3.62E-05	1.88E-05	6.49E-05	1.61E-05	1.71E-06	carbon-monoxide dehydrogenase iron sulfur subunit				
K00191	0	0	0	0	0	0	0	0	0	0	0	0	0	0	0	0	0	0	0	0	0	0	0	0	0	0	0	0	0	0	0	0	0	0	0	0	0	0	0	0	0	0	0	0	0	0	0	0	0	0	0	0	0	0	0	0	0	0	0	0	0	0	0	0	0	0	0	0	0	0	0	0	0	0	0	0	0	0	0	0	0	0	0	0	0	0	0	0	CO-methylating acetyl-CoA synthase [EC:2.3.1.169]				
K00190	3.19E-06	1.01E-05	1.15E-05	0	2.73E-06	7.34E-06	6.31E-06	0	8.34E-06	5.67E-06	4.37E-06	8.80E-06	1.95E-05	4.33E-07	4.34E-06	0	2.41E-06	5.67E-07	5.14E-06	2.97E-06	1.51E-05	2.47E-06	7.71E-06	0	0	1.49E-06	0	5.46E-06	3.34E-06	6.01E-07	8.48E-07	3.83E-06	7.69E-07	1.84E-06	1.72E-06	1.29E-05	2.42E-06	4.70E-06	0	1.08E-06	1.78E-05	0	0	0	1.27E-05	2.19E-05	1.94E-05	1.32E-05	2.92E-06	2.31E-05	1.34E-06	1.33E-05	2.42E-06	9.52E-06	1.56E-06	1.15E-05	4.65E-06	3.31E-06	1.88E-05	2.35E-05	1.12E-05	9.55E-06	0	6.00E-06	1.35E-06	9.75E-07	6.80E-06	7.66E-06	1.89E-06	1.63E-06	1.70E-06	7.50E-06	1.59E-05	3.77E-06	8.38E-07	3.22E-06	1.67E-06	7.60E-06	0	4.28E-06	9.47E-06	2.74E-06	5.64E-06	3.99E-06	4.89E-06	2.38E-06	6.51E-05	8.53E-07	carbon monoxide dehydrogenase / acetyl-CoA synthase subunit beta [EC:1.2.7.4 1.2.99.2 2.3.1.169]				
K00193	3.99E-07	2.52E-06	0	0	5.46E-07	0	0	0	0	0	3.65E-07	0	0	0	6.82E-06	0	0	5.67E-07	0	0	0	0	0	0	8.98E-07	0	0	0	0	0	0	0	0	0	0	0	0	0	0	0	0	0	0	0	3.74E-06	6.01E-06	0	0	0	0	6.72E-07	0	0	0	0	0	0	0	5.37E-06	0	0	0	0	0	0	0	0	0	0	0	0	0	0	0	8.38E-07	0	0	0	0	0	0	0	0	0	1.03E-06	0	6.45E-07	0	acetyl-CoA decarbonylase/synthase complex subunit beta [EC:2.3.1.-];carbon-monoxide dehydrogenase beta subunit [EC:1.2.99.2]				
K00192	3.99E-07	1.44E-06	0	0	2.73E-07	0	0	0	0	0	3.65E-07	0	0	0	6.82E-06	0	0	5.67E-07	0	0	0	0	0	0	8.98E-07	0	0	0	0	0	0	0	0	0	0	0	0	0	0	0	0	0	0	0	1.87E-06	6.01E-06	0	0	0	0	6.72E-07	0	0	0	0	0	0	0	5.37E-06	0	0	0	0	0	0	0	0	0	0	0	0	0	0	0	8.38E-07	0	0	0	0	0	0	0	0	0	5.14E-07	0	6.45E-07	0	acetyl-CoA decarbonylase/synthase complex subunit alpha [EC:1.2.99.2];carbon-monoxide dehydrogenase alpha subunit [EC:1.2.99.2]				
K00198	0.000253731	0.000211386	0.000150583	0.000206115	0.000151734	7.77E-05	8.12E-05	0.000231202	8.92E-05	0.000186268	0.000146908	0.000112933	0.000128014	0.000338695	0.000205511	0.000209313	0.000229263	0.000140132	0.000270878	0.000214696	0.000121907	0.000114496	0.000189639	0.000256031	0.000268429	0.000159325	9.11E-05	0.000141794	0.000190434	0.000218634	0.000201751	0.000141018	0.000154591	0.000281228	0.0002938	0.0001493	0.000109535	0.0001144	0.000255234	4.17E-05	0.00018764	0.000168222	0.000377933	0.000296613	0.000171715	0.000118013	0.000173586	0.00012944	0.000141379	0.000150581	9.74E-05	9.02E-05	7.09E-05	9.87E-05	0.000161217	0.000117521	0.00016117	0.000100826	0.000116839	9.01E-05	0.000237552	0.000147821	0.000234263	0.00019137	0.000241284	0.000129227	9.91E-05	0.000232826	0.000272782	0.000156371	0.000150095	0.000169927	0.000149312	8.49E-05	0.000138289	0.000193171	0.000108236	8.06E-05	0.000142088	0.000162207	9.86E-05	0.000131321	0.000189335	0.00012932	9.49E-05	0.000107151	0.000126041	0.000151032	carbon-monoxide dehydrogenase catalytic subunit [EC:1.2.99.2]				
K06405	0.000133249	0.000163573	7.21E-05	0.000166222	4.31E-05	3.85E-05	1.98E-05	0.000210399	2.79E-05	0.000238408	0.000107903	7.58E-05	7.91E-05	0.000263862	8.43E-05	0.000216065	0.000181725	0.000111765	0.000239524	0.000243973	6.63E-05	3.84E-05	0.000197344	0.00027081	0.000303441	0.00014853	0.000148788	7.85E-05	0.000323069	0.000200615	0.00027211	0.000109979	0.00015536	0.000283529	0.000337938	3.01E-05	0.000125874	9.86E-05	0.000492661	0.000111672	0.000173646	0.000101649	0.00038689	0.00030304	7.07E-05	4.21E-05	2.09E-05	7.02E-05	7.62E-05	9.33E-05	5.04E-05	1.80E-05	2.98E-05	7.24E-05	0.000133112	4.84E-05	5.83E-05	5.69E-05	4.56E-05	6.61E-05	0.000195689	3.97E-05	0.000196613	0.000109944	0.00017241	9.02E-05	8.76E-05	0.000139696	0.000214058	7.49E-05	0.000157749	0.000168499	0.000281535	3.28E-05	0.000163014	0.000150915	6.08E-05	2.48E-05	0.000141651	4.73E-05	4.62E-05	0.000152922	0.000179399	5.24E-05	3.81E-05	2.80E-05	4.77E-05	0.000143353	stage V sporulation protein AC				
K10109	0.000320754	0.000195568	6.88E-05	0.000250758	8.05E-05	7.10E-05	0.000110023	0.00012293	8.69E-05	0.000334754	0.000105716	5.62E-05	0.00012536	0.000566222	0.000150646	0.000204362	0.000119746	0.000136161	0.000109996	0.000238033	5.50E-05	0.00021349	0.000124143	0.00018822	0.000147681	0.000237871	4.48E-05	0.00011936	0.000214488	0.000136346	0.000153009	0.000160178	0.000106906	0.000153732	0.000233109	6.67E-05	0.000159158	0.0001716	0.000353766	0.000146909	0.000187004	8.38E-05	0.000236315	0.000186372	0.00013842	6.50E-05	5.78E-05	0.000109809	0.000122067	0.000127529	9.88E-05	8.20E-05	0.000188445	0.000110953	0.000152629	8.74E-05	0.000100111	0.00016562	7.00E-05	0.000197968	0.000122184	7.24E-05	0.00015112	0.000179363	0.000174661	0.000291126	7.78E-05	0.000178598	9.40E-05	0.000174288	8.80E-05	0.000205269	0.000168501	0.000198899	0.000134937	0.000164195	0.000124888	3.70E-05	0.000258819	7.96E-05	7.53E-05	0.00010252	0.000167045	7.40E-05	8.15E-05	0.000265495	8.80E-05	0.000159139	maltose/maltodextrin transport system permease protein				
K10108	0.000318759	0.000207791	7.06E-05	0.000250283	8.24E-05	8.72E-05	0.000110324	0.000125294	8.72E-05	0.000433366	0.000103164	6.16E-05	0.000127719	0.000590877	0.000151576	0.000212914	0.000119144	0.000148075	0.000108454	0.000283009	5.21E-05	0.000213842	0.000166522	0.000229515	0.00020783	0.000241221	4.48E-05	0.000118497	0.000257253	0.000204819	0.000215314	0.000171674	0.000105368	0.000179967	0.000307593	7.72E-05	0.000157948	0.000169039	0.000766888	0.000147993	0.000194	7.73E-05	0.000243993	0.000215044	0.000136549	6.58E-05	5.63E-05	0.000106128	0.000136277	0.000119349	9.81E-05	8.09E-05	0.000183613	0.000147019	0.00019752	6.21E-05	0.00011003	0.000179504	7.03E-05	0.000200579	0.000138248	7.30E-05	0.000207595	0.000181614	0.000160706	0.000303318	8.33E-05	0.000189797	9.74E-05	0.000174614	9.06E-05	0.000204912	0.000278836	0.00019739	0.00016888	0.000198403	0.000121558	3.50E-05	0.000258819	7.96E-05	7.58E-05	0.000103548	0.000341878	7.64E-05	7.90E-05	9.70E-05	8.70E-05	0.000255561	maltose/maltodextrin transport system substrate-binding protein				
K10107	1.36E-05	2.70E-05	4.59E-05	2.37E-06	2.13E-05	4.53E-05	5.59E-05	1.56E-05	1.76E-05	3.89E-05	1.06E-05	3.38E-05	1.98E-05	1.30E-06	4.77E-05	4.95E-06	1.20E-06	3.86E-05	5.65E-06	1.61E-05	3.89E-05	1.62E-05	2.91E-05	4.43E-05	1.84E-05	3.72E-06	9.36E-06	7.08E-05	4.74E-05	6.61E-06	1.74E-05	5.67E-05	1.31E-05	1.38E-05	4.48E-06	1.94E-05	0	1.32E-05	1.19E-06	2.11E-05	1.84E-05	5.01E-06	4.27E-07	4.94E-07	2.92E-05	4.26E-05	3.91E-05	6.26E-05	4.23E-05	1.67E-05	4.03E-06	5.78E-05	6.44E-06	1.75E-05	2.54E-05	4.48E-05	3.29E-05	1.72E-05	2.44E-05	6.00E-05	6.33E-06	2.43E-05	3.71E-05	3.83E-05	1.44E-05	2.97E-05	5.87E-05	1.41E-05	9.85E-06	1.47E-05	1.70E-05	1.39E-05	2.52E-05	1.92E-05	3.44E-05	2.37E-05	0	4.36E-05	3.50E-06	2.97E-05	7.39E-05	2.81E-05	7.52E-06	1.94E-05	4.89E-05	1.37E-05	1.97E-05	7.68E-06	capsular polysaccharide transport system permease protein	pathogenicity island		
K01828	5.19E-06	2.16E-06	4.53E-06	5.70E-06	3.00E-06	3.36E-06	1.41E-05	1.23E-05	1.15E-06	9.45E-06	3.65E-07	1.14E-06	1.71E-05	0	1.46E-05	7.20E-06	1.02E-05	2.27E-06	4.11E-06	8.49E-06	2.89E-06	7.05E-06	4.28E-07	4.35E-07	1.12E-05	5.96E-06	4.93E-07	5.18E-06	4.01E-06	9.61E-06	4.24E-07	3.83E-06	5.38E-06	4.60E-06	2.07E-06	1.64E-05	6.05E-06	7.68E-06	2.37E-06	2.28E-05	6.36E-07	6.44E-06	3.84E-06	9.89E-07	2.62E-06	2.46E-06	1.99E-06	3.07E-07	7.29E-07	4.46E-06	3.36E-06	2.73E-06	5.64E-06	9.77E-06	6.25E-06	0	8.06E-06	2.98E-06	4.17E-06	1.52E-05	9.74E-07	3.39E-06	6.80E-06	1.09E-05	1.62E-05	0	0	0	0	8.47E-06	0	2.50E-06	6.00E-06	9.44E-06	3.77E-06	4.83E-06	0	1.27E-06	1.44E-05	7.75E-06	2.43E-07	7.89E-06	8.86E-06	8.51E-06	3.86E-06	2.98E-06	7.09E-06	2.13E-06	None				
K01829	9.69E-05	3.85E-05	7.51E-05	6.27E-05	0.000165379	9.70E-05	0.000116036	3.64E-05	0.000191921	6.16E-05	0.000123578	0.00017479	0.000132144	4.46E-05	4.62E-05	7.97E-05	4.03E-05	5.67E-06	3.44E-05	5.43E-05	0.000110649	6.90E-05	4.24E-05	2.26E-05	2.42E-05	5.66E-05	1.13E-05	0.000103541	2.21E-05	3.78E-05	4.96E-05	5.94E-05	6.92E-06	5.94E-05	4.93E-05	9.77E-05	5.02E-05	7.85E-05	6.53E-06	0.00026617	1.59E-05	1.07E-05	1.58E-05	1.53E-05	0.000157873	0.00016937	0.000152915	0.00013036	4.45E-05	7.99E-05	0.000105508	4.22E-05	2.01E-05	0.000228669	0.000124133	5.64E-05	0.000140404	0.000162314	0.000138299	5.79E-05	8.52E-05	0.000102551	3.66E-06	0.000110694	6.84E-05	7.41E-05	6.29E-05	2.36E-05	8.64E-05	8.57E-05	0.000122032	6.00E-05	0.00010194	0.000156628	7.79E-05	4.55E-05	1.17E-05	0.00010918	0.000121977	0.000160604	0.000163255	9.02E-05	0.000147708	0.000192384	0.000139136	3.99E-05	1.29E-05	8.23E-05	protein disulfide-isomerase [EC:5.3.4.1]				
K01826	7.10E-05	5.64E-05	6.34E-05	7.98E-05	4.86E-05	3.46E-05	5.92E-05	2.88E-05	4.63E-05	6.08E-05	1.60E-05	4.85E-05	5.78E-05	1.69E-05	2.26E-05	5.31E-05	4.93E-05	4.94E-05	2.98E-05	2.04E-05	4.95E-05	0.000134224	3.30E-05	2.56E-05	3.01E-05	6.63E-05	1.08E-05	3.91E-05	2.44E-05	6.01E-05	3.39E-05	3.37E-05	2.15E-05	1.75E-05	2.79E-05	7.02E-05	0.000101062	4.74E-05	9.20E-06	0.000257497	5.41E-05	5.80E-05	3.80E-05	4.70E-05	4.45E-05	5.76E-05	2.07E-05	2.94E-05	9.47E-05	3.49E-05	4.10E-05	4.06E-05	2.17E-05	3.43E-05	4.92E-05	7.30E-05	6.29E-05	5.39E-05	3.70E-05	0.000141841	4.48E-05	4.77E-05	4.97E-05	4.43E-05	3.78E-05	3.32E-05	2.72E-05	2.42E-05	5.23E-05	4.43E-05	3.53E-05	2.53E-05	1.98E-05	2.98E-05	3.90E-05	5.71E-05	0.000101576	4.89E-05	6.12E-05	5.75E-05	3.86E-05	2.85E-05	2.69E-05	4.68E-05	3.27E-05	6.13E-05	5.38E-05	3.29E-05	5-carboxymethyl-2-hydroxymuconate isomerase [EC:5.3.3.10]	pathogenicity island		
K01825	0.000242959	9.99E-05	0.000158429	7.98E-05	0.000461478	0.000162095	0.000319248	0.000125766	0.00041089	0.000213472	0.000267205	0.000381077	0.000290834	8.65E-05	0.000143207	0.000182755	0.000111322	0.000135594	7.71E-05	0.0001065	0.000289166	0.000164521	9.50E-05	5.91E-05	2.69E-05	0.000164909	1.48E-05	0.000236418	0.000116265	6.01E-05	8.90E-05	0.000132204	4.23E-05	0.000230137	0.000120347	0.000177814	5.39E-05	0.000181845	9.79E-06	4.61E-05	0.000115128	3.22E-05	6.57E-05	0.000151273	0.000302652	0.000388458	0.000332727	0.000263174	9.29E-05	0.000185159	0.000208329	8.16E-05	2.90E-05	0.000488395	0.000250219	0.000174521	0.000243615	0.000346115	0.000318923	0.000164031	0.00026822	0.000254375	5.12E-05	0.000238274	0.000212474	0.000164338	0.000165416	6.07E-05	0.000243609	0.000226738	0.000218977	0.000172069	0.000239559	0.000345715	0.000158823	0.000138842	0.000128218	0.000258891	0.000230838	0.00028727	0.000320194	0.000197153	0.000360677	0.000388759	0.000331508	5.71E-05	8.32E-05	0.000177911	3-hydroxyacyl-CoA dehydrogenase / enoyl-CoA hydratase / 3-hydroxybutyryl-CoA epimerase / enoyl-CoA isomerase [EC:1.1.1.35 4.2.1.17 5.1.2.3 5.3.3.8]				
K01822	1.28E-05	3.56E-05	3.23E-05	8.93E-05	3.55E-05	2.29E-05	2.01E-05	5.20E-05	1.53E-05	2.00E-05	6.16E-05	1.28E-05	3.78E-05	0.000169131	3.56E-05	2.88E-05	5.84E-05	7.72E-05	9.35E-05	7.17E-05	3.02E-05	4.62E-05	8.01E-05	6.35E-05	0.000106384	2.83E-05	0.000147803	5.49E-05	2.44E-05	4.08E-05	5.72E-05	4.71E-05	3.23E-05	5.34E-05	2.59E-05	3.95E-05	0.000272324	5.08E-05	2.43E-05	4.50E-05	0.000221351	5.94E-05	4.56E-05	0.000117162	1.87E-05	2.27E-05	1.62E-05	4.57E-05	3.83E-05	1.56E-05	4.70E-06	1.99E-05	2.25E-05	2.03E-05	3.67E-05	9.00E-05	2.48E-05	8.40E-05	1.64E-05	1.52E-05	2.73E-05	3.33E-05	6.48E-05	1.24E-05	6.39E-05	3.71E-05	5.91E-05	3.01E-05	6.40E-05	4.69E-05	3.87E-05	3.46E-05	2.61E-05	1.96E-05	8.38E-05	3.86E-05	6.66E-06	0.00011146	5.73E-05	2.54E-05	3.06E-05	8.06E-05	1.37E-05	8.38E-05	4.50E-05	3.27E-05	1.13E-05	4.61E-05	steroid delta-isomerase [EC:5.3.3.1]				
K01823	0.000115695	0.000170044	0.000210635	0.000130603	0.000153644	0.000140686	0.000200207	9.13E-05	0.000139553	9.33E-05	0.000158573	0.000146983	0.000195266	7.35E-05	0.000207061	0.000120186	0.000140205	9.19E-05	0.000135182	8.83E-05	0.000174658	0.00028712	9.72E-05	0.000100413	6.46E-05	0.00013699	5.67E-05	0.000149847	6.51E-05	0.000120729	0.000106386	7.74E-05	0.000186893	0.0001008	7.93E-05	0.000192072	0.000161579	0.000227946	6.59E-05	0.000476505	0.000117036	0.000188981	6.40E-05	6.92E-05	0.00020314	0.000126754	0.00016736	0.000149071	0.000193849	0.000167684	0.00033467	0.000288296	0.000237569	0.000137001	0.00022953	0.000164594	0.000242995	0.000189421	0.000214304	0.000248875	0.000139708	0.000160139	7.63E-05	0.000209757	0.00014405	0.000297466	0.000158187	0.000175062	8.33E-05	0.000167773	0.000122882	0.000109596	9.68E-05	0.00034345	0.000126555	7.81E-05	0.000308057	0.000209494	0.000279804	0.000158733	0.000167142	9.70E-05	0.000100979	0.000224847	0.000179513	0.000110722	0.000154086	0.000231242	isopentenyl-diphosphate delta-isomerase [EC:5.3.3.2]				
K01820	0.000213038	7.41E-05	0.00015511	9.45E-05	0.000416722	0.000174328	0.00025101	0.000153189	0.000403696	0.000114859	0.000262466	0.000354688	0.000272547	7.87E-05	0.000156225	0.000168351	1.68E-05	4.03E-05	7.35E-05	8.06E-05	0.000231912	0.000157475	0.000138697	5.13E-05	4.22E-05	0.000136245	0.000181305	0.00025195	5.41E-05	1.80E-05	0.000115286	0.000103464	5.38E-06	0.000108625	0.000128624	0.000221932	3.33E-05	0.000119522	3.26E-06	2.33E-05	5.09E-06	6.80E-05	2.26E-05	0	0.000286566	0.000362779	0.000387268	0.000213177	6.49E-05	0.000185531	0.000180104	8.24E-05	2.50E-05	0.000447069	0.000204937	0.000128729	0.000235556	0.000297851	0.000301337	0.000107469	0.000158693	0.000237437	2.09E-06	0.000226267	0.000131446	0.000173603	0.000183276	4.18E-05	0.00024323	0.000144643	0.000232584	0.000136727	0.000215873	0.000285328	0.000186481	0.000103024	3.33E-06	0.000248251	0.000168757	0.000397635	0.000306832	0.000189953	0.000289508	0.000401798	0.000314791	0.000103579	3.80E-05	0.00012586	None				
K01821	0.000155989	0.000195928	0.000205203	0.000120155	0.000108888	0.000217452	0.000186378	4.68E-05	9.12E-05	0.000145463	7.62E-05	0.00015209	0.000160165	8.95E-05	0.000155915	0.000105332	7.76E-05	9.36E-05	6.94E-05	6.28E-05	0.000148925	0.000267039	0.000139553	0.000109106	0.000118952	0.000154114	4.24E-05	0.000218586	0.000139651	0.000103311	0.000128002	0.000198498	4.08E-05	7.87E-05	7.48E-05	0.000176738	0.000143424	0.000140012	3.15E-05	0.000258039	7.19E-05	5.23E-05	7.76E-05	8.16E-05	0.000129067	0.000182756	0.000116056	0.000230047	0.000286401	0.000134222	0.000106853	0.000265248	0.000164285	9.77E-05	0.00016434	0.000195976	0.000208901	0.000112066	0.000127867	0.000305002	6.43E-05	0.000148745	0.000108765	0.000156098	7.61E-05	0.000328675	0.000142028	0.000139106	7.50E-05	0.000182433	9.78E-05	7.07E-05	7.50E-05	0.00013587	0.000168042	0.000142464	8.99E-05	0.000224693	0.000223843	0.000116779	0.00021573	0.000162523	7.95E-05	6.41E-05	0.000124734	0.000102388	0.000331058	0.000137806	4-oxalocrotonate tautomerase [EC:5.3.2.-]	pathogenicity island	yes
K00999	7.98E-07	3.60E-06	0	0	5.46E-07	6.12E-06	0	0	0	0	3.65E-07	0	0	0	0	0	0	0	0	8.49E-07	6.43E-07	0	0	0	0	0	0	0	0	0	0	0	0	0	0	0	0	0	2.97E-07	2.17E-06	0	0	0	0	3.74E-07	0	7.47E-07	0	1.46E-06	1.49E-06	0	7.81E-07	0	2.50E-07	2.34E-06	0	6.20E-07	6.61E-07	0	0	0	2.46E-06	0	7.50E-07	1.08E-05	0	2.13E-06	0	0	0	0	0	0	0	0	0	0	0	0	0	0	0	0	0	4.11E-06	0	0	0	CDP-diacylglycerol--inositol 3-phosphatidyltransferase [EC:2.7.8.11]				
K00998	0.000439242	0.000546441	0.000511499	0.000473495	0.000419451	0.000511057	0.000445204	0.000598572	0.000318526	0.000418253	0.000373285	0.000406331	0.00040292	0.000579198	0.000552369	0.000402872	0.00055721	0.000571876	0.000417367	0.000442122	0.000533944	0.000381182	0.000573624	0.000526841	0.000564688	0.000572901	0.000838534	0.000425093	0.000446684	0.000631275	0.000474709	0.000508508	0.000496074	0.000457973	0.000475528	0.000422343	0.000570064	0.000430708	0.000368605	0.000549688	0.000582638	0.000662865	0.000464951	0.00058235	0.000423115	0.000398292	0.000466714	0.000485553	0.000548389	0.000414563	0.00041733	0.000442992	0.000504936	0.00029479	0.000447739	0.000565191	0.000548908	0.000419504	0.000438742	0.000402028	0.000456607	0.000472719	0.000525	0.000413509	0.000468614	0.000316972	0.000660389	0.000501018	0.000512602	0.000431323	0.000495356	0.000422676	0.000399365	0.000352886	0.000481917	0.000478903	0.000532856	0.000435453	0.000380796	0.000452417	0.000506528	0.000452938	0.00034698	0.000275937	0.000388346	0.000515514	0.00049288	0.00046163	phosphatidylserine synthase [EC:2.7.8.8]				
K00995	0.000900825	0.000939734	0.00090561	0.000927993	0.00072401	0.000963699	0.000870869	0.000900222	0.000957592	0.00086711	0.000920819	0.000848414	0.00085687	0.000904916	0.000869779	0.000910175	0.000741944	0.000595704	0.000952441	0.001022566	0.000839514	0.001007913	0.000832612	0.000920667	0.000847032	0.000857303	0.000734087	0.000904833	0.00100128	0.000792247	0.000977815	0.000717353	0.000835251	0.000908122	0.000921744	0.000853294	0.000622108	0.000944227	0.001090679	0.000797427	0.00081671	0.000682192	0.000956775	0.000810248	0.000814805	0.000818439	0.000817622	0.00073155	0.000895277	0.000952937	0.000833315	0.000963332	0.000778745	0.000863583	0.000877131	0.000848267	0.000782605	0.000811239	0.000856024	0.000833208	0.000775939	0.000851202	0.000985159	0.000981616	0.00088591	0.000775362	0.000773076	0.000909495	0.000820239	0.000948649	0.00084572	0.001004569	0.000912964	0.000884668	0.000921508	0.000759403	0.0008559	0.000854187	0.000863021	0.000862345	0.00076866	0.000916847	0.000916866	0.000809184	0.000865676	0.000712552	0.001201416	0.000833665	CDP-diacylglycerol--glycerol-3-phosphate 3-phosphatidyltransferase [EC:2.7.8.5]				
K00997	0.000494297	0.000402281	0.000428211	0.0004431	0.00046257	0.000457535	0.000453621	0.000402358	0.000549867	0.00042581	0.00042432	0.000508481	0.000429172	0.000222336	0.000396763	0.000422678	0.000311099	0.0003665	0.000430731	0.000313558	0.000451601	0.000492859	0.000395972	0.000373396	0.000331271	0.000426232	0.000347829	0.000445226	0.000357815	0.000305126	0.000398416	0.000352162	0.000250729	0.000345666	0.000277937	0.00047453	0.000309844	0.000391009	0.000155218	0.00033827	0.000314217	0.000309957	0.00028025	0.000368789	0.000427978	0.000486255	0.000452768	0.000387706	0.000455473	0.000440589	0.000349455	0.000562139	0.000520237	0.00043079	0.000495753	0.000436462	0.000427411	0.00036562	0.000431887	0.000473819	0.000357789	0.000469947	0.00043872	0.000497562	0.000470415	0.000519346	0.000407374	0.000455632	0.00044327	0.000397442	0.000424773	0.000327717	0.000351394	0.000486492	0.000416963	0.000339659	0.000393814	0.000416454	0.000496652	0.000499182	0.000465958	0.000395678	0.000341341	0.000457943	0.000450327	0.000541706	0.000479019	0.000385261	holo-[acyl-carrier protein] synthase [EC:2.7.8.7]				
K00996	1.99E-06	1.40E-05	1.33E-05	5.70E-06	3.27E-05	9.18E-06	8.42E-06	3.36E-05	1.09E-05	1.06E-05	3.28E-05	5.11E-06	1.36E-05	1.08E-05	8.68E-06	1.17E-05	1.26E-05	2.61E-05	1.54E-06	4.24E-06	1.70E-05	2.82E-06	4.71E-06	7.39E-06	4.94E-06	2.08E-05	3.25E-05	1.18E-05	5.01E-06	1.98E-05	1.40E-05	4.60E-06	2.31E-06	1.33E-05	1.31E-05	5.65E-06	1.39E-05	3.20E-05	2.97E-07	1.63E-06	0	4.30E-06	2.99E-06	5.93E-06	1.42E-05	1.99E-05	1.57E-05	6.75E-06	8.02E-06	2.75E-05	8.74E-06	2.50E-05	1.29E-05	2.25E-06	1.29E-05	1.76E-05	1.33E-05	7.60E-06	9.54E-06	6.09E-06	1.36E-05	8.01E-06	4.18E-06	1.13E-06	8.55E-06	6.34E-06	6.80E-06	3.36E-05	5.68E-06	2.80E-05	8.08E-06	1.18E-05	6.00E-06	1.09E-05	5.03E-06	1.65E-05	1.42E-05	1.11E-05	1.66E-05	7.75E-06	4.37E-06	5.49E-06	4.03E-06	2.24E-05	5.14E-06	2.02E-05	6.77E-06	2.47E-05	undecaprenyl-phosphate galactose phosphotransferase [EC:2.7.8.6]				
K00991	0.000624753	0.000575201	0.000492186	0.000713329	0.000555356	0.000517174	0.000501118	0.000713937	0.000567707	0.000608299	0.000648146	0.000460527	0.000534179	0.000736218	0.000506493	0.0006608	0.000833409	0.000693853	0.000708291	0.000683973	0.000522043	0.00055134	0.000684069	0.000578569	0.000682742	0.000595236	0.000725711	0.000599962	0.000678879	0.000985654	0.000663744	0.000684397	0.000880628	0.000644385	0.000657601	0.000542859	0.000770978	0.000580111	0.000711093	0.0003979	0.00077791	0.001205469	0.000671406	0.000656998	0.000578743	0.000567662	0.000495106	0.000554567	0.000470048	0.000595632	0.001114895	0.000625423	0.00080371	0.000550509	0.000608566	0.000557826	0.000434849	0.000502148	0.00051117	0.000598691	0.000741377	0.000524764	0.000660433	0.000601127	0.000745461	0.000489112	0.000642104	0.000656628	0.000619063	0.000519607	0.000601231	0.000625446	0.000608643	0.000427237	0.000653311	0.000670062	0.000874217	0.000477251	0.000619504	0.00054755	0.000480291	0.000607231	0.000569349	0.000544157	0.000502535	0.000906018	0.000575081	0.000640395	2-C-methyl-D-erythritol 4-phosphate cytidylyltransferase [EC:2.7.7.60]				
K00990	0.000201469	0.000197366	0.000280042	9.69E-05	0.000278906	0.00028963	0.000305721	0.000165955	0.000279681	0.000174933	0.000203411	0.000278927	0.00028818	7.27E-05	0.00021233	0.000141343	7.22E-05	7.32E-05	8.89E-05	9.76E-05	0.000275013	0.00023956	0.000155392	0.000142143	9.74E-05	0.000175332	0.000192143	0.000265467	0.000128626	7.63E-05	0.000147923	0.000164393	2.54E-05	0.00015051	0.000117934	0.000211709	5.39E-05	0.000179284	1.25E-05	0.000121972	8.27E-05	2.51E-05	6.01E-05	5.34E-05	0.000249903	0.00030869	0.000324757	0.000289553	0.000268182	0.000172518	0.000175399	0.000192979	3.70E-05	0.000336116	0.000218209	0.000310295	0.000339387	0.000275372	0.000278685	0.000175779	0.000142142	0.000284863	0.000138048	0.000222139	0.000145851	0.000171652	0.000233454	7.90E-05	0.000182991	0.000243678	0.000190489	0.000178495	0.000191288	0.000259286	0.000216653	0.000149707	5.16E-05	0.000350338	0.000141214	0.000298761	0.00036368	0.000229726	0.000279035	0.000264229	0.000314277	7.80E-05	0.000269166	0.000182178	[protein-PII] uridylyltransferase [EC:2.7.7.59]				
K00992	2.27E-05	3.20E-05	4.22E-05	9.02E-06	9.82E-06	2.51E-05	4.42E-05	2.41E-05	2.30E-05	3.36E-05	5.10E-06	1.70E-05	1.74E-05	3.46E-06	3.63E-05	1.31E-05	1.02E-05	9.64E-06	1.23E-05	1.65E-05	4.15E-05	1.27E-05	3.98E-05	2.61E-05	2.06E-05	1.60E-05	2.46E-06	6.79E-05	6.68E-05	4.20E-06	1.61E-05	5.59E-05	3.08E-06	1.80E-05	3.79E-06	3.04E-05	6.66E-06	1.75E-05	6.53E-06	5.42E-05	3.82E-06	1.07E-05	1.11E-05	1.98E-06	2.96E-05	3.55E-05	1.64E-05	7.21E-05	1.02E-05	6.58E-05	8.06E-06	5.51E-05	4.03E-06	8.52E-06	1.76E-05	3.04E-05	3.38E-05	1.45E-05	3.22E-05	5.22E-05	1.22E-05	1.45E-05	1.05E-05	2.89E-05	2.39E-05	2.83E-05	4.51E-05	7.07E-06	1.40E-05	1.92E-05	8.50E-06	1.07E-05	2.55E-05	2.38E-05	3.94E-05	1.85E-05	8.33E-07	4.21E-05	1.18E-05	1.63E-05	6.66E-05	2.06E-05	9.94E-06	7.18E-06	3.34E-05	4.76E-06	1.90E-05	1.54E-05	None				
K11028	0	0	0	0	0	0	0	0	0	0	0	0	0	0	0	0	0	0	0	0	0	0	0	0	0	0	0	0	0	0	0	0	0	0	0	0	0	0	0	0	0	0	0	0	0	0	0	0	0	0	0	0	0	0	0	0	0	0	0	0	0	0	0	0	0	0	0	0	0	0	0	1.78E-06	0	0	0	0	0	0	0	0	0	0	0	0	0	0	0	0	vacuolating cytotoxin	protein toxin		
K02622	0.000199474	0.000231518	0.000257409	0.0002935	0.000295826	0.000238249	0.000264237	0.000350822	0.00018185	0.00022065	0.000235855	0.000179047	0.000202345	0.00026862	0.000310901	0.000235871	0.00043265	0.000422666	0.000275504	0.000219364	0.000320688	0.000279017	0.000318918	0.000245164	0.000258553	0.000251644	0.000560665	0.000241308	0.00018609	0.00043006	0.000298812	0.000341049	0.00031918	0.000255913	0.000228281	0.000305862	0.000549488	0.000309905	0.000126133	0.000533967	0.000465601	0.000602734	0.000161666	0.000316387	0.000255515	0.000214444	0.000270465	0.000315625	0.00035454	0.00027402	0.000319214	0.000339471	0.000463059	0.000142762	0.000213525	0.000395153	0.000237416	0.000242975	0.000259907	0.000355908	0.000304729	0.000302725	0.000322634	0.000202627	0.000287651	0.000423767	0.000358047	0.000325956	0.00027657	0.000244981	0.000281056	0.000225975	0.000166702	0.000198899	0.000354104	0.00031672	0.000290573	0.000204174	0.000336639	0.000305442	0.000218159	0.00023967	0.0002033	0.000188925	0.000222977	0.000584566	0.000266587	0.000336623	topoisomerase IV subunit B [EC:5.99.1.-]				
K02625	0	0	1.21E-06	0	0	0	3.01E-06	5.67E-06	8.63E-07	1.13E-06	0	0	0	0	2.48E-06	0	0	5.67E-07	0	0	0	0	8.56E-07	0	0	3.72E-07	0	0	0	6.01E-06	0	0	0	1.38E-06	0	0	0	2.13E-06	1.19E-06	1.08E-06	2.04E-05	0	0	9.89E-07	0	8.20E-07	0	0	3.64E-07	0	0	0	0	0	0	0	3.10E-07	0	2.98E-07	0	0	0	4.71E-06	0	0	0	0	0	0	3.26E-07	0	0	8.99E-07	1.89E-06	0	0	0	0	0	0	0	0	0	0	3.60E-06	5.95E-07	2.90E-06	0	MFS transporter, MHS family, dicarboxylic acid transporter PcaT				
K03564	0.000692973	0.000706778	0.000707046	0.000621195	0.000827167	0.000738296	0.000825176	0.000790059	0.000908389	0.000720891	0.000788127	0.000826565	0.000830028	0.00066571	0.000758499	0.000610835	0.000611969	0.000571308	0.000613715	0.000635603	0.000818607	0.000722555	0.000644685	0.000548575	0.000490174	0.000734087	0.000823754	0.000726512	0.000534217	0.000675122	0.000606101	0.000663321	0.000572985	0.000604801	0.00073243	0.000858674	0.000717724	0.000664203	0.000523526	0.000631545	0.000610624	0.000853277	0.000580122	0.000581856	0.000797222	0.000820078	0.000823599	0.000704865	0.000724019	0.000784509	0.000903878	0.000607063	0.000561308	0.000841793	0.000614811	0.000822329	0.000752541	0.000885289	0.000831285	0.000678314	0.000720445	0.000794845	0.000560557	0.000739589	0.00062707	0.000537877	0.000773501	0.000538742	0.000657707	0.000710184	0.000682019	0.000677924	0.000702188	0.000828432	0.000730837	0.000658391	0.000667735	0.000946648	0.000642675	0.000853526	0.000816276	0.000843815	0.000695572	0.000965379	0.000847674	0.000717909	0.000797828	0.000656607	peroxiredoxin Q/BCP [EC:1.11.1.15]				
K13489	3.07E-05	5.75E-06	1.27E-05	0	4.37E-06	1.68E-05	1.68E-05	8.23E-05	1.27E-05	1.51E-06	5.47E-06	1.70E-06	1.18E-05	1.30E-06	1.74E-05	9.00E-07	6.02E-06	5.11E-06	5.14E-07	3.82E-06	2.64E-05	8.81E-06	3.60E-05	8.69E-07	8.98E-07	3.91E-05	0.000164554	6.90E-06	3.34E-07	4.20E-06	4.03E-05	2.68E-06	7.69E-07	3.68E-06	3.38E-05	1.08E-06	0	1.20E-05	2.97E-07	2.71E-06	0	2.86E-06	3.41E-06	4.45E-06	2.47E-05	1.17E-05	1.69E-05	4.29E-06	1.06E-05	1.49E-06	2.02E-06	7.42E-06	0	2.50E-06	2.34E-06	1.31E-05	2.76E-05	6.94E-06	6.86E-06	3.48E-06	3.41E-06	2.40E-05	5.23E-07	1.50E-06	4.50E-06	4.88E-06	4.08E-05	5.89E-07	2.73E-05	2.15E-05	1.83E-05	1.36E-05	1.80E-05	7.93E-06	3.81E-05	2.82E-06	0	2.51E-05	1.40E-05	5.34E-05	2.53E-05	2.74E-06	1.88E-06	1.12E-05	2.73E-05	5.95E-07	3.55E-06	1.07E-05	chemotaxis-related protein WspD				
K13488	3.07E-05	5.39E-06	1.12E-05	0	4.37E-06	1.56E-05	1.41E-05	8.23E-05	1.24E-05	1.13E-06	5.47E-06	1.70E-06	1.18E-05	1.30E-06	1.39E-05	9.00E-07	6.02E-06	5.11E-06	5.14E-07	2.55E-06	2.61E-05	8.81E-06	3.60E-05	4.35E-07	8.98E-07	3.91E-05	0.000164554	6.90E-06	3.34E-07	4.20E-06	4.03E-05	2.68E-06	7.69E-07	3.68E-06	3.38E-05	8.07E-07	0	1.15E-05	2.97E-07	2.17E-06	0	2.86E-06	3.41E-06	4.45E-06	2.47E-05	1.17E-05	1.69E-05	3.68E-06	1.06E-05	1.49E-06	2.02E-06	7.03E-06	0	2.50E-06	2.34E-06	1.31E-05	2.76E-05	5.95E-06	6.26E-06	3.48E-06	3.41E-06	2.19E-05	0	1.50E-06	4.05E-06	4.88E-06	3.91E-05	5.89E-07	2.69E-05	2.15E-05	1.83E-05	1.25E-05	1.77E-05	6.04E-06	3.81E-05	2.82E-06	0	2.51E-05	1.40E-05	5.34E-05	2.53E-05	2.74E-06	1.61E-06	4.26E-06	2.70E-05	5.95E-07	3.22E-06	1.07E-05	chemotaxis-related protein WspB				
K13483	4.99E-05	6.90E-05	7.03E-05	3.80E-05	4.37E-05	0.000152002	6.31E-05	2.08E-05	5.35E-05	4.19E-05	3.72E-05	3.58E-05	6.19E-05	1.04E-05	7.84E-05	2.75E-05	1.62E-05	9.64E-06	1.49E-05	3.73E-05	5.34E-05	4.72E-05	1.28E-05	4.91E-05	1.62E-05	3.65E-05	2.12E-05	1.81E-05	1.67E-05	2.10E-05	1.74E-05	2.53E-05	9.23E-06	6.17E-05	2.83E-05	5.68E-05	3.81E-05	4.52E-05	5.05E-06	2.22E-05	2.67E-05	1.15E-05	1.75E-05	2.32E-05	5.39E-05	6.72E-05	6.75E-05	7.15E-05	8.02E-05	5.50E-05	2.02E-05	3.67E-05	1.53E-05	4.21E-05	4.37E-05	8.81E-05	6.57E-05	7.21E-05	6.91E-05	5.26E-05	1.90E-05	6.93E-05	8.47E-05	1.01E-05	5.99E-05	1.80E-05	3.36E-05	1.36E-05	3.75E-05	4.63E-05	3.78E-05	5.21E-05	2.61E-05	6.60E-05	2.64E-05	2.45E-05	4.16E-06	0.000104874	4.68E-05	5.83E-05	5.32E-05	9.43E-05	4.54E-05	4.98E-05	2.88E-05	4.23E-05	0.000256594	5.42E-05	xanthine dehydrogenase YagT iron-sulfur-binding subunit				
K13482	9.06E-05	7.12E-05	0.000107732	5.75E-05	0.000121714	7.13E-05	0.000116637	9.93E-06	6.39E-05	7.86E-05	3.43E-05	6.24E-05	6.40E-05	8.22E-06	9.86E-05	1.94E-05	1.99E-05	1.82E-05	1.70E-05	1.40E-05	7.88E-05	0.000107097	7.11E-05	4.87E-05	6.51E-05	4.73E-05	1.13E-05	0.000129139	7.28E-05	4.02E-05	4.37E-05	8.66E-05	8.46E-06	4.83E-05	2.28E-05	0.000147955	2.72E-05	4.78E-05	2.08E-06	7.81E-05	7.63E-06	7.87E-05	2.77E-05	1.38E-05	5.50E-05	8.82E-05	0.000131995	0.000106742	0.000104577	5.87E-05	3.09E-05	0.000100005	3.22E-06	2.20E-05	3.94E-05	9.86E-05	7.50E-05	4.43E-05	7.84E-05	8.22E-05	2.19E-05	7.85E-05	2.61E-05	3.34E-05	5.63E-05	7.07E-05	8.72E-05	1.65E-05	8.98E-05	4.69E-05	2.30E-05	3.71E-05	3.12E-05	4.45E-05	5.36E-05	7.32E-05	1.75E-05	6.36E-05	2.71E-05	9.99E-05	0.000100577	3.60E-05	4.48E-05	5.48E-05	0.000108531	9.29E-05	5.29E-05	2.05E-05	xanthine dehydrogenase large subunit [EC:1.17.1.4]				
K13481	9.06E-05	6.97E-05	0.00010743	5.75E-05	0.000121714	5.99E-05	0.000116637	9.46E-06	6.36E-05	7.86E-05	3.43E-05	6.10E-05	6.40E-05	8.22E-06	9.86E-05	1.94E-05	1.99E-05	1.82E-05	1.70E-05	1.40E-05	7.72E-05	0.000106745	7.11E-05	4.87E-05	6.51E-05	4.69E-05	1.13E-05	0.000123961	7.28E-05	3.66E-05	4.37E-05	8.66E-05	8.46E-06	4.65E-05	2.28E-05	0.000147416	2.72E-05	4.78E-05	2.08E-06	7.81E-05	7.63E-06	7.87E-05	2.77E-05	1.38E-05	5.01E-05	8.82E-05	0.00013075	0.000106742	8.78E-05	5.87E-05	3.09E-05	0.000100005	3.22E-06	2.20E-05	3.90E-05	9.86E-05	7.50E-05	4.43E-05	7.36E-05	8.09E-05	2.19E-05	7.85E-05	2.61E-05	3.34E-05	5.63E-05	7.02E-05	8.67E-05	1.59E-05	8.98E-05	4.69E-05	2.30E-05	3.71E-05	3.12E-05	4.42E-05	5.36E-05	7.20E-05	1.75E-05	6.33E-05	2.71E-05	9.99E-05	0.000100577	3.60E-05	4.48E-05	5.45E-05	0.000108274	9.29E-05	5.25E-05	2.05E-05	xanthine dehydrogenase small subunit [EC:1.17.1.4]				
K13480	1.60E-06	1.80E-06	1.51E-06	1.90E-06	3.00E-06	0	6.01E-07	0	2.01E-06	7.93E-06	1.82E-06	8.51E-07	2.36E-06	0	1.86E-06	1.35E-06	2.41E-06	3.35E-05	2.06E-06	0	3.54E-06	3.52E-07	4.28E-07	4.35E-07	4.49E-07	7.45E-07	0	0	2.67E-06	1.20E-06	4.24E-07	2.30E-06	7.69E-07	9.21E-07	1.38E-06	1.35E-06	0	2.13E-06	0	5.42E-07	0	0	3.41E-06	3.95E-06	1.12E-06	1.09E-06	1.25E-06	6.13E-07	3.64E-06	1.49E-06	3.36E-06	3.91E-07	0	7.51E-07	0	2.24E-06	0	9.92E-07	2.98E-06	1.31E-06	1.46E-06	1.54E-06	0	3.75E-07	1.40E-05	1.46E-06	3.83E-06	0	1.25E-05	2.61E-06	0	2.50E-06	1.80E-06	1.89E-06	0	8.05E-07	3.33E-06	1.52E-06	0	0	1.94E-06	0	2.42E-06	2.66E-06	0	0	1.61E-06	1.28E-06	xanthine dehydrogenase iron-sulfur-binding subunit				
K13487	0	4.31E-06	9.96E-06	0	4.37E-06	1.38E-05	1.41E-05	8.23E-05	8.34E-06	1.13E-06	4.74E-06	1.70E-06	1.15E-05	1.30E-06	1.36E-05	9.00E-07	6.02E-06	5.11E-06	5.14E-07	2.55E-06	2.57E-05	8.81E-06	3.60E-05	4.35E-07	8.98E-07	3.91E-05	0.000164554	6.90E-06	3.34E-07	2.40E-06	4.03E-05	2.68E-06	7.69E-07	3.68E-06	3.38E-05	8.07E-07	0	1.15E-05	2.97E-07	2.17E-06	0	2.86E-06	1.71E-06	0	2.47E-05	8.20E-06	1.69E-05	3.68E-06	1.06E-05	1.12E-06	2.02E-06	7.03E-06	0	2.50E-06	1.95E-06	1.31E-05	2.67E-05	3.31E-06	5.96E-06	3.48E-06	3.41E-06	2.06E-05	0	1.50E-06	4.05E-06	4.88E-06	3.91E-05	5.89E-07	2.69E-05	2.15E-05	1.83E-05	1.11E-05	1.77E-05	6.04E-06	3.81E-05	2.82E-06	0	2.51E-05	1.40E-05	5.34E-05	2.53E-05	2.74E-06	1.61E-06	4.26E-06	2.70E-05	5.95E-07	3.22E-06	1.07E-05	methyl-accepting chemotaxis protein WspA				
K13486	3.07E-05	5.75E-06	1.27E-05	0	4.37E-06	1.68E-05	1.68E-05	8.23E-05	1.27E-05	1.51E-06	5.47E-06	1.70E-06	1.18E-05	1.30E-06	1.74E-05	9.00E-07	6.02E-06	5.11E-06	5.14E-07	3.82E-06	2.64E-05	8.81E-06	3.60E-05	8.69E-07	8.98E-07	3.91E-05	0.000164554	6.90E-06	3.34E-07	4.20E-06	4.03E-05	2.68E-06	7.69E-07	3.68E-06	3.38E-05	1.08E-06	0	1.20E-05	2.97E-07	2.71E-06	0	2.86E-06	3.41E-06	4.45E-06	2.47E-05	1.17E-05	1.69E-05	4.29E-06	1.06E-05	1.49E-06	2.02E-06	7.42E-06	0	2.50E-06	2.34E-06	1.31E-05	2.76E-05	6.94E-06	6.86E-06	3.48E-06	3.41E-06	2.40E-05	5.23E-07	1.50E-06	4.50E-06	4.88E-06	4.08E-05	5.89E-07	2.73E-05	2.15E-05	1.83E-05	1.36E-05	1.80E-05	7.93E-06	3.81E-05	2.82E-06	0	2.51E-05	1.40E-05	5.34E-05	2.53E-05	2.74E-06	1.88E-06	1.12E-05	2.73E-05	5.95E-07	3.55E-06	1.07E-05	chemotaxis protein methyltransferase WspC				
K14680	0	0	0	0	0	0	0	0	0	0	0	0	0	0	0	0	0	0	0	0	0	0	0	4.35E-07	0	0	0	0	0	0	0	0	0	0	0	0	0	0	0	0	0	0	0	0	0	0	0	0	0	0	0	0	0	0	0	0	3.10E-07	0	0	0	0	0	0	0	0	0	0	0	0	0	0	0	0	0	0	0	0	0	0	0	0	0	0	0	0	0	0	0	RNA ligase [EC:6.5.1.3]				
K14681	0	7.19E-07	1.21E-06	0	0	0	3.01E-07	1.42E-06	5.75E-07	0	3.65E-07	0	0	0	6.20E-07	0	6.02E-07	0	0	0	0	0	0	0	0	3.72E-07	4.93E-07	5.75E-07	1.00E-06	0	0	3.83E-07	0	0	1.38E-06	5.38E-07	1.21E-06	0	0	5.42E-07	6.36E-07	1.43E-06	8.53E-07	0	3.74E-07	2.73E-07	0	6.13E-07	0	0	0	3.91E-07	8.05E-07	2.50E-06	0	6.40E-07	0	2.64E-06	8.94E-07	1.31E-06	0	3.08E-07	7.84E-06	7.50E-07	0	0	4.25E-07	0	0	6.52E-07	2.55E-06	4.28E-06	0	0	0	0	0	1.52E-06	0	0	3.64E-06	0	2.69E-07	0	7.72E-07	0	0	0	argininosuccinate lyase / amino-acid N-acetyltransferase [EC:4.3.2.1 2.3.1.1]				
K14682	5.78E-05	7.26E-05	9.02E-05	5.79E-05	7.45E-05	8.35E-05	9.59E-05	0.000103072	4.58E-05	8.84E-05	2.88E-05	5.76E-05	6.49E-05	1.25E-05	7.19E-05	2.07E-05	5.30E-05	4.43E-05	2.21E-05	3.18E-05	0.000114508	8.60E-05	0.000106163	3.65E-05	4.44E-05	9.94E-05	0.000171451	0.000104691	8.95E-05	5.29E-05	8.18E-05	9.47E-05	1.77E-05	5.16E-05	4.93E-05	8.82E-05	3.45E-05	6.36E-05	3.26E-06	8.08E-05	3.31E-05	3.15E-05	3.84E-05	4.65E-05	6.70E-05	7.57E-05	5.70E-05	0.000105822	0.000111864	6.25E-05	6.05E-05	8.75E-05	1.21E-05	3.93E-05	3.47E-05	0.000178363	9.33E-05	5.09E-05	6.65E-05	8.53E-05	4.92E-05	0.000110866	4.03E-05	5.25E-05	5.67E-05	5.80E-05	0.00010886	3.12E-05	8.18E-05	8.76E-05	6.17E-05	5.43E-05	6.48E-05	3.93E-05	9.47E-05	6.80E-05	5.00E-05	8.94E-05	5.42E-05	0.000103952	0.000116368	3.74E-05	5.00E-05	2.79E-05	9.59E-05	0.000246446	4.80E-05	5.59E-05	amino-acid N-acetyltransferase [EC:2.3.1.1]				
K08358	4.39E-06	2.59E-05	4.92E-05	1.04E-05	4.12E-05	2.63E-05	1.92E-05	8.04E-06	1.12E-05	2.42E-05	1.17E-05	1.96E-05	3.75E-05	1.21E-05	1.49E-05	2.52E-05	2.59E-05	1.99E-05	2.98E-05	8.06E-06	2.89E-05	3.45E-05	2.01E-05	3.78E-05	2.78E-05	2.53E-05	4.43E-06	3.51E-05	3.34E-06	7.81E-06	9.32E-06	4.98E-06	8.46E-06	1.15E-05	6.90E-06	4.44E-05	7.87E-06	1.07E-05	4.15E-06	7.05E-06	1.02E-05	7.16E-07	5.12E-06	6.92E-06	3.33E-05	3.58E-05	2.86E-05	4.88E-05	4.74E-05	1.97E-05	2.42E-05	4.02E-05	8.86E-06	3.16E-05	5.00E-05	6.08E-05	6.29E-05	2.35E-05	2.80E-05	9.57E-06	2.43E-05	4.87E-05	1.15E-05	3.56E-05	1.85E-05	1.12E-05	8.08E-06	1.89E-05	1.89E-05	3.81E-05	2.76E-05	1.86E-05	1.11E-05	2.79E-05	4.61E-06	2.29E-05	2.91E-05	3.95E-05	1.97E-05	5.91E-05	6.58E-05	8.57E-06	3.60E-05	1.86E-05	3.60E-05	2.20E-05	5.19E-05	2.94E-05	tetrathionate reductase subunit B	virulence protein		
K08357	3.99E-06	2.37E-05	3.17E-05	8.07E-06	3.08E-05	9.18E-06	1.59E-05	1.89E-06	1.93E-05	2.23E-05	1.17E-05	2.64E-05	1.95E-05	1.04E-05	1.55E-05	1.04E-05	3.07E-05	3.80E-05	1.49E-05	4.24E-06	1.22E-05	2.33E-05	6.85E-06	1.13E-05	1.35E-06	1.90E-05	4.93E-06	2.10E-05	5.01E-06	4.81E-06	4.66E-06	8.43E-06	7.69E-06	3.68E-06	4.14E-06	1.05E-05	7.87E-06	3.41E-06	0	4.34E-06	0	0	3.41E-06	4.45E-06	3.74E-06	3.44E-05	7.22E-06	2.58E-05	1.09E-05	1.08E-05	2.02E-05	1.25E-05	4.03E-06	2.35E-05	1.44E-05	9.96E-05	1.77E-05	2.41E-05	1.91E-05	1.48E-05	2.92E-05	1.82E-05	1.36E-05	5.25E-06	1.58E-05	7.31E-06	1.70E-05	1.89E-05	1.40E-05	3.03E-05	1.19E-05	1.46E-05	1.32E-05	1.09E-05	1.55E-05	2.21E-05	2.91E-05	2.89E-05	1.97E-05	5.34E-05	2.11E-05	1.41E-05	1.34E-05	1.81E-05	5.66E-06	2.08E-05	5.80E-06	1.66E-05	tetrathionate reductase subunit A	virulence protein		
K08356	1.99E-06	3.60E-06	1.21E-05	0	8.19E-06	0	7.82E-06	0	2.88E-06	7.56E-07	4.01E-06	4.82E-06	5.90E-06	0	3.41E-06	0	6.02E-07	0	0	0	0	0	0	3.04E-06	0	0	4.93E-07	0	3.34E-07	0	0	1.15E-06	0	0	1.38E-06	1.35E-06	0	0	0	5.42E-07	0	0	0	0	0	8.20E-07	1.15E-05	0	1.09E-06	6.32E-06	1.34E-06	0	0	0	0	0	0	1.65E-06	1.40E-05	8.70E-07	0	5.24E-06	0	0	0	0	0	0	0	2.61E-06	0	5.71E-06	1.50E-06	1.13E-06	4.19E-07	4.02E-07	0	2.03E-06	0	4.81E-06	4.13E-06	0	2.42E-06	0	0	0	0	1.71E-06	arsenite oxidase large subunit [EC:1.20.98.1]				
K08355	1.99E-06	3.60E-06	1.21E-05	0	8.19E-06	0	7.82E-06	0	2.88E-06	7.56E-07	4.01E-06	4.82E-06	5.90E-06	0	3.41E-06	0	6.02E-07	0	0	0	0	0	0	3.04E-06	0	0	4.93E-07	0	3.34E-07	0	3.39E-06	1.15E-06	0	0	1.38E-06	1.35E-06	0	0	0	5.42E-07	0	0	0	0	0	8.20E-07	1.15E-05	0	1.09E-06	6.32E-06	1.34E-06	0	0	0	0	0	0	1.65E-06	1.40E-05	8.70E-07	0	5.24E-06	0	0	0	0	0	0	0	2.61E-06	0	5.71E-06	1.50E-06	1.13E-06	4.19E-07	4.02E-07	0	2.03E-06	0	4.81E-06	4.13E-06	0	2.42E-06	0	0	0	0	1.71E-06	arsenite oxidase small subunit [EC:1.20.98.1]				
K03469	0.000760395	0.000667952	0.000663591	0.000751798	0.000785686	0.000673152	0.000688699	0.000712046	0.000700642	0.000612455	0.000779379	0.000831105	0.000737114	0.000761739	0.0006466	0.000774234	0.000721485	0.000645062	0.000783849	0.000759499	0.000714713	0.000711282	0.000716174	0.000702889	0.000743341	0.000751583	0.000718321	0.00071587	0.000720307	0.000800056	0.000673493	0.000664854	0.000752956	0.000693174	0.000677256	0.000644544	0.000751008	0.000702194	0.000497706	0.000632629	0.000683136	0.000863299	0.000702972	0.00073214	0.000740732	0.000788116	0.000742409	0.000751181	0.000663533	0.000708661	0.000909255	0.000607063	0.000718346	0.0008185	0.000739726	0.000677589	0.000691792	0.000750743	0.000740974	0.000690932	0.000735536	0.000732021	0.000620692	0.000787619	0.000690992	0.000707578	0.000726725	0.000740328	0.000744466	0.000656106	0.000771736	0.000747893	0.000702188	0.000715207	0.000677617	0.000672074	0.000745166	0.000639627	0.000687269	0.000784047	0.00069845	0.000724837	0.000699064	0.000781776	0.000702108	0.000817321	0.00061054	0.000700978	ribonuclease HI [EC:3.1.26.4]	pathogenicity island		
K03462	7.98E-07	7.19E-07	1.21E-06	0	1.06E-05	1.22E-06	1.50E-06	9.46E-07	1.15E-06	0	3.65E-06	1.14E-06	1.18E-06	0	1.05E-05	0	0	0	0	5.09E-06	4.82E-06	5.64E-06	4.28E-07	0	0	7.45E-07	0	2.88E-07	7.35E-06	0	8.48E-07	3.83E-07	4.61E-06	1.84E-06	0	1.61E-06	2.18E-05	1.71E-06	2.37E-06	2.71E-06	0	0	8.53E-07	0	1.65E-05	3.28E-06	0	6.13E-07	1.02E-05	0	0	5.86E-06	0	1.25E-06	0	1.67E-05	0	1.32E-06	7.15E-06	4.35E-07	1.46E-06	2.19E-05	0	1.50E-06	5.40E-06	1.95E-06	0	0	3.79E-07	3.26E-07	2.13E-06	2.50E-06	1.50E-06	2.26E-06	0	1.61E-06	5.00E-06	0	0	5.34E-07	2.43E-07	9.60E-06	0	2.66E-07	3.09E-06	0	9.67E-07	4.27E-07	nicotinamide phosphoribosyltransferase [EC:2.4.2.12]				
K03464	7.18E-06	7.55E-06	9.96E-06	3.23E-05	2.46E-06	3.12E-05	1.68E-05	1.56E-05	7.19E-06	9.82E-06	2.55E-06	7.38E-06	1.30E-05	1.73E-06	2.17E-05	1.53E-05	1.26E-05	1.02E-05	6.17E-06	7.64E-06	5.15E-06	1.97E-05	4.28E-06	5.65E-06	3.14E-06	8.19E-06	9.36E-06	6.04E-06	3.01E-06	1.20E-05	2.54E-06	6.51E-06	7.69E-07	3.68E-06	6.90E-07	4.04E-06	1.15E-05	1.20E-05	8.61E-06	1.08E-05	2.35E-05	2.86E-06	3.41E-06	1.48E-06	4.49E-06	1.04E-05	5.73E-06	3.07E-06	1.53E-05	8.55E-06	2.69E-06	4.30E-06	9.66E-06	1.25E-05	1.48E-05	6.40E-06	4.96E-06	6.61E-06	1.07E-05	2.18E-06	1.46E-06	4.93E-06	3.66E-05	1.69E-05	1.85E-05	2.44E-06	3.40E-06	1.77E-06	6.06E-06	9.45E-06	9.35E-06	3.57E-06	4.20E-06	4.53E-06	4.19E-06	8.45E-06	5.83E-06	3.04E-06	4.37E-06	1.60E-05	6.56E-06	2.74E-06	7.25E-06	1.20E-05	1.90E-05	1.07E-05	6.77E-06	1.28E-06	muconolactone D-isomerase [EC:5.3.3.4]				
K03465	8.34E-05	0.000140565	0.00022512	0.000100208	0.00021341	0.000173105	0.000117539	7.47E-05	0.000274502	0.000136017	0.000163677	0.000191248	0.000150726	5.10E-05	0.000148166	0.000117035	6.86E-05	8.51E-05	0.000179386	0.000133231	0.000192992	0.000142327	0.000140838	0.000172136	0.000150823	0.000120611	4.48E-05	0.000188962	0.000243555	9.07E-05	0.000138174	4.52E-05	6.15E-05	0.000101721	8.86E-05	0.000182657	3.87E-05	9.65E-05	0.000237724	8.29E-05	5.41E-05	8.95E-05	5.12E-05	0.000110736	0.000126448	0.000159809	0.000171593	0.000115024	0.0001964	0.000150581	6.18E-05	0.000181259	4.19E-05	0.000122725	0.000220942	0.000156588	0.000151872	0.000122975	0.000179133	0.000104858	6.86E-05	0.000208797	0.000117654	0.0001591	0.000175111	6.24E-05	0.000128421	0.000111403	0.000175414	8.54E-05	8.97E-05	0.000124232	0.000241358	0.00012568	0.000105184	9.14E-05	0.000166517	0.000144138	9.09E-05	0.000189732	0.000148436	0.000102177	0.000172953	0.000176951	0.000192373	0.000122628	0.000102186	0.000144633	thymidylate synthase (FAD) [EC:2.1.1.148]				
K03466	0.000749623	0.000775802	0.000706442	0.000836334	0.000632861	0.000815367	0.000780685	0.000745615	0.000712152	0.000751873	0.000713033	0.000764992	0.00069582	0.000778609	0.000715413	0.00072652	0.000776845	0.000709739	0.000817773	0.000787503	0.000715356	0.000863473	0.000717887	0.000692022	0.000736159	0.000786947	0.00071438	0.000714145	0.000791469	0.000651096	0.000780726	0.000743794	0.000750649	0.000772341	0.000706567	0.000640239	0.000967656	0.0008294	0.000570418	0.000893378	0.000907668	0.000884058	0.000743495	0.000725713	0.000674141	0.000694143	0.000633327	0.00071376	0.000779769	0.000772611	0.000749312	0.000831684	0.000907596	0.00066021	0.000844731	0.00073683	0.000675985	0.000683966	0.000681958	0.000968958	0.000761335	0.00069599	0.000681349	0.000867919	0.000842695	0.000862651	0.000719496	0.000792787	0.000697108	0.00074439	0.000721562	0.000715764	0.000668907	0.00068992	0.000767295	0.000706684	0.000874217	0.000568952	0.000907615	0.000694793	0.000670027	0.000764268	0.000559949	0.000630104	0.000694393	0.000788152	0.00075431	0.000758149	DNA segregation ATPase FtsK/SpoIIIE, S-DNA-T family	pathogenicity island		
K01648	3.19E-06	1.62E-05	1.39E-05	0	7.91E-06	1.56E-05	6.91E-06	9.46E-07	1.15E-05	2.27E-06	5.10E-06	2.84E-06	1.30E-05	2.16E-06	8.06E-06	1.80E-06	0	2.27E-06	1.54E-06	1.70E-06	2.89E-06	1.23E-05	3.42E-06	1.74E-06	8.98E-07	7.07E-06	1.97E-06	1.58E-05	3.34E-06	0	3.39E-06	1.15E-06	0	9.21E-07	6.90E-07	1.08E-05	0	2.56E-06	0	1.63E-06	1.91E-06	0	0	0	2.62E-06	1.80E-05	3.74E-06	9.20E-06	2.92E-06	5.21E-06	2.69E-06	1.13E-05	0	2.48E-05	6.25E-06	4.16E-05	4.34E-06	1.09E-05	1.01E-05	4.79E-06	3.89E-06	1.17E-05	0	5.63E-06	9.00E-07	2.93E-06	1.19E-05	0	9.09E-06	5.86E-06	0	6.43E-06	3.00E-06	1.09E-05	3.69E-05	2.01E-06	0	2.23E-05	2.19E-06	6.95E-06	1.26E-05	6.86E-07	5.37E-07	1.52E-05	4.37E-06	0	1.29E-06	6.83E-06	ATP citrate (pro-S)-lyase [EC:2.3.3.8]				
K01649	0.000888856	0.000928949	0.000969283	0.000870053	0.00102202	0.000966452	0.000961653	0.000897386	0.001144046	0.000828572	0.000970031	0.00101526	0.001013495	0.000815809	0.000983228	0.000889919	0.000756386	0.000748885	0.000782821	0.000876182	0.000976217	0.000944148	0.000922936	0.000889805	0.000885635	0.000906813	0.000969586	0.00090512	0.000882343	0.000637882	0.000911695	0.000740728	0.000650665	0.000863015	0.000864847	0.001023038	0.000877487	0.000881478	0.00074552	0.000752433	0.000852966	0.000522561	0.000800654	0.000775149	0.00089449	0.001024961	0.001077876	0.000881235	0.000877058	0.000969296	0.000670012	0.000857467	0.000546812	0.00099307	0.000976672	0.001004855	0.000989957	0.001013222	0.001008034	0.000926318	0.000821697	0.001053532	0.000742529	0.000909195	0.000826039	0.000635894	0.000919782	0.000730307	0.000969132	0.000908905	0.000880586	0.000933528	0.000942347	0.001030351	0.000906003	0.000802867	0.000559499	0.000935249	0.000920293	0.001037112	0.000993865	0.000861302	0.00095715	0.000989061	0.001000183	0.000832203	0.000867134	0.000852011	2-isopropylmalate synthase [EC:2.3.3.13]				
K01643	1.56E-05	9.24E-05	5.19E-05	3.80E-05	9.74E-05	6.06E-05	4.00E-05	6.15E-05	5.35E-05	0.000128839	5.43E-05	4.37E-05	6.11E-05	4.63E-05	4.31E-05	2.43E-05	0.000172097	8.68E-05	9.30E-05	3.52E-05	6.18E-05	0.000129996	9.29E-05	2.22E-05	2.02E-05	5.84E-05	3.79E-05	5.35E-05	3.24E-05	0.000100908	2.33E-05	3.60E-05	0.000203044	4.28E-05	2.93E-05	3.52E-05	2.48E-05	3.93E-05	1.72E-05	4.66E-05	6.87E-05	7.66E-05	3.03E-05	5.34E-05	5.84E-05	6.50E-05	2.32E-05	6.59E-05	2.84E-05	0.000103734	6.12E-05	0.000183994	0.000429236	4.38E-05	5.07E-05	0.000125527	6.17E-05	3.97E-05	3.84E-05	7.74E-05	0.000153338	9.36E-05	0.000191384	5.70E-05	9.63E-05	0.000444248	0.000146706	0.000195102	5.76E-05	9.84E-05	0.000100347	7.82E-05	3.45E-05	0.000123416	3.81E-05	4.95E-05	0.000232292	0.000123366	0.000114545	6.04E-05	3.47E-05	9.57E-05	3.84E-05	2.63E-05	3.09E-05	0.000313713	0.000164079	0.000139513	citrate lyase subunit alpha / citrate CoA-transferase [EC:4.1.3.6 2.8.3.10];citrate lyase subunit alpha [EC:4.1.3.6]				
K01640	9.77E-05	0.000220733	0.000287285	0.000136302	0.000127718	0.00027342	0.000309028	4.35E-05	0.000137539	0.00019458	0.000112642	0.00022927	0.000246295	4.41E-05	0.000268745	7.47E-05	6.50E-05	6.64E-05	6.94E-05	9.33E-05	0.000217116	0.000269505	0.000120718	0.000149098	0.000126583	0.000142574	6.16E-05	0.000230666	0.000205134	0.000138748	0.000139022	0.000261726	3.61E-05	9.48E-05	4.62E-05	0.00031178	0.000149475	0.000186967	3.35E-05	0.000467289	6.23E-05	3.22E-05	0.000110906	3.71E-05	0.000177701	0.000212259	0.000212188	0.000269002	0.000325025	0.000212301	0.000136422	0.000359784	2.74E-05	0.000116213	9.68E-05	0.000233442	0.000248264	0.000201983	0.000217285	0.000198839	7.25E-05	0.000247908	0.000174128	9.72E-05	0.000130996	0.000148245	0.000182851	9.20E-05	9.93E-05	0.000245632	9.86E-05	0.000103884	0.000109136	0.000129454	0.000150861	0.000196793	7.74E-05	0.000236852	0.000109299	0.00017156	0.000276222	0.000183781	0.000152811	0.000133844	0.000205489	0.000101793	0.00027787	0.000136527	hydroxymethylglutaryl-CoA lyase [EC:4.1.3.4]				
K01641	4.67E-05	7.48E-05	3.95E-05	4.08E-05	3.30E-05	3.49E-05	6.88E-05	2.46E-05	4.63E-05	1.78E-05	3.06E-05	3.43E-05	5.93E-05	3.85E-05	7.78E-05	2.34E-05	3.37E-05	2.78E-05	1.34E-05	2.12E-05	3.06E-05	0.000110268	2.23E-05	2.04E-05	1.12E-05	6.59E-05	2.71E-05	1.98E-05	1.27E-05	3.00E-05	5.09E-05	1.76E-05	1.77E-05	3.82E-05	4.28E-05	1.94E-05	9.02E-05	6.40E-05	3.00E-05	0.000310622	4.07E-05	7.09E-05	3.24E-05	2.47E-06	6.43E-05	3.09E-05	5.43E-05	1.75E-05	4.92E-05	5.21E-05	3.56E-05	0.000126569	0.000133683	2.68E-05	9.17E-05	2.85E-05	0.00010879	8.83E-05	3.64E-05	0.000146627	4.77E-05	3.94E-05	1.15E-05	5.07E-05	1.98E-05	0.000224318	3.74E-05	7.01E-05	2.01E-05	2.77E-05	3.74E-05	3.11E-05	3.96E-05	0.000186822	5.24E-05	1.17E-05	5.74E-05	1.95E-05	0.000161325	3.31E-05	5.47E-05	2.43E-05	1.02E-05	2.26E-05	1.62E-05	4.17E-05	4.96E-05	7.51E-05	hydroxymethylglutaryl-CoA synthase [EC:2.3.3.10]				
K01646	8.38E-06	3.20E-05	1.21E-05	1.95E-05	5.21E-05	2.14E-05	9.32E-06	1.37E-05	1.90E-05	2.08E-05	1.79E-05	1.56E-05	1.68E-05	1.77E-05	1.36E-05	7.65E-06	7.88E-05	3.63E-05	1.03E-05	1.32E-05	2.25E-05	4.05E-05	3.51E-05	8.26E-06	9.88E-06	3.80E-05	1.77E-05	1.64E-05	1.27E-05	4.38E-05	6.36E-06	1.99E-05	9.77E-05	3.08E-05	1.24E-05	1.86E-05	7.26E-06	1.79E-05	1.10E-05	1.84E-05	3.69E-05	3.22E-05	1.24E-05	7.42E-06	2.69E-05	2.08E-05	9.21E-06	2.45E-05	1.31E-05	4.13E-05	2.22E-05	6.84E-05	0.000217436	7.01E-06	1.68E-05	2.40E-05	1.67E-05	7.60E-06	1.46E-05	2.04E-05	5.50E-05	1.66E-05	6.27E-05	2.25E-05	5.45E-05	0.000212615	6.25E-05	7.25E-05	2.50E-05	5.54E-05	5.14E-05	3.86E-05	1.44E-05	5.85E-05	6.29E-06	2.21E-05	0.000101576	1.42E-05	8.13E-05	1.84E-05	1.09E-05	1.17E-05	1.64E-05	1.20E-05	1.62E-05	6.43E-05	2.19E-05	6.91E-05	citrate lyase subunit gamma [EC:4.1.3.6]				
K01647	0.000874095	0.000798091	0.000744163	0.000910421	0.000677617	0.000755117	0.000732588	0.000773983	0.000745529	0.00080288	0.000744748	0.000740021	0.000747438	0.000813214	0.000787017	0.000790439	0.000672142	0.000686478	0.000747869	0.000930068	0.000716321	0.000780331	0.000760695	0.000833295	0.000878902	0.00082864	0.000654766	0.000700052	0.000876329	0.00068233	0.000746395	0.000812003	0.000596058	0.000831256	0.000890709	0.000747843	0.000847229	0.000809338	0.001114125	0.000706897	0.000768369	0.00050896	0.000907294	0.000880941	0.000656932	0.000700153	0.000695589	0.000678486	0.000777218	0.00078265	0.000558456	0.000642221	0.000445342	0.000732092	0.000706545	0.000715055	0.000689622	0.000734545	0.000715043	0.000717472	0.00069708	0.000734793	0.000759785	0.000864918	0.000785975	0.000552018	0.000687179	0.000651323	0.000755074	0.000753186	0.000735594	0.000784663	0.000852399	0.000672559	0.000747599	0.000836269	0.000517037	0.000691557	0.000716998	0.000729533	0.000687518	0.000824614	0.000829853	0.000718446	0.00072294	0.000673263	0.000895179	0.000820012	citrate synthase [EC:2.3.3.1]				
K01644	0.000268891	0.000466632	0.000576983	0.000359039	0.000317113	0.000670093	0.000678778	0.000265717	0.000304139	0.000501375	0.000259185	0.000450596	0.000585208	0.000163075	0.000568177	0.000401521	0.000486807	0.000466918	0.000347978	0.000229971	0.000415254	0.000825777	0.000350168	0.000352531	0.000278304	0.00041432	0.000287723	0.000483191	0.00039089	0.000391619	0.000342045	0.000566755	0.000512226	0.000228757	0.000139658	0.000592356	0.00027898	0.000532729	0.000122868	0.000439642	0.000237253	0.000162495	0.000268733	0.00014534	0.000243918	0.000517398	0.000273205	0.000461935	0.000699242	0.000488552	0.000355503	0.000836763	0.000716735	0.000329604	0.000395431	0.000564551	0.000402615	0.000367934	0.000394332	0.000449019	0.000338804	0.000494276	0.000580428	0.000383866	0.000352924	0.000670517	0.000428636	0.000468599	0.000208375	0.000483772	0.000408191	0.000271669	0.000226667	0.000386853	0.000367095	0.000470049	0.000501218	0.000445839	0.000341886	0.00041554	0.000444822	0.000315788	0.000301057	0.000265027	0.000383459	0.000577423	0.000459355	0.000372888	citrate lyase subunit beta [EC:4.1.3.6];citrate lyase subunit beta / citryl-CoA lyase [EC:4.1.3.6 4.1.3.34]				
K02597	7.58E-06	3.31E-05	4.13E-05	4.75E-06	2.54E-05	5.08E-05	4.57E-05	3.31E-06	1.61E-05	4.31E-05	8.02E-06	2.38E-05	2.09E-05	1.30E-06	4.59E-05	1.89E-05	1.56E-05	4.54E-06	7.20E-06	7.64E-06	3.83E-05	2.33E-05	3.25E-05	4.30E-05	1.75E-05	1.94E-05	4.93E-07	6.44E-05	5.75E-05	3.00E-06	1.99E-05	6.05E-05	3.85E-06	1.10E-05	7.59E-06	2.74E-05	3.63E-06	1.45E-05	0	1.90E-05	1.14E-05	4.30E-06	8.10E-06	4.94E-07	1.50E-05	3.03E-05	2.81E-05	8.47E-05	4.74E-06	1.30E-05	4.03E-06	5.39E-05	0	9.52E-06	3.28E-05	4.87E-05	3.81E-05	1.79E-05	5.96E-06	5.61E-05	1.02E-05	1.57E-05	5.23E-07	1.76E-05	1.94E-05	3.17E-05	5.78E-05	3.54E-06	9.85E-06	5.73E-05	5.53E-06	1.04E-05	2.70E-05	1.47E-05	2.98E-05	1.93E-05	8.33E-07	4.89E-05	2.93E-05	1.63E-05	7.29E-05	2.47E-05	1.34E-05	6.92E-06	3.21E-05	3.57E-06	1.35E-05	1.62E-05	nitrogen fixation protein NifZ				
K02626	3.15E-05	5.82E-05	6.91E-05	2.90E-05	0.0001138	6.12E-05	6.22E-05	2.84E-05	6.42E-05	1.51E-05	5.21E-05	5.70E-05	3.72E-05	6.49E-06	8.65E-05	4.32E-05	2.59E-05	6.81E-06	2.06E-05	1.49E-05	5.40E-05	8.70E-05	4.28E-05	2.74E-05	4.44E-05	1.27E-05	1.53E-05	7.19E-05	2.74E-05	2.58E-05	7.63E-06	3.45E-05	1.62E-05	2.07E-05	1.76E-05	9.74E-05	3.15E-05	1.20E-05	8.90E-07	2.39E-05	3.05E-05	0.000229068	9.38E-06	1.33E-05	1.95E-05	5.74E-05	0.000121535	6.26E-05	3.68E-05	6.73E-05	2.08E-05	4.30E-05	1.61E-06	3.88E-05	2.23E-05	0.000119122	5.45E-05	4.43E-05	6.35E-05	4.31E-05	3.31E-05	6.19E-05	2.30E-05	2.48E-05	5.58E-05	3.56E-05	6.42E-05	1.65E-05	8.49E-05	8.70E-05	2.30E-05	2.86E-05	2.34E-05	3.32E-05	2.39E-05	3.34E-05	4.50E-05	0.000124379	1.31E-05	8.66E-05	4.01E-05	9.94E-05	2.93E-05	6.52E-05	4.50E-05	0.000129771	0.000160855	2.22E-05	arginine decarboxylase [EC:4.1.1.19]				
K02595	1.60E-06	1.15E-05	1.21E-05	4.75E-06	4.37E-06	3.21E-05	1.08E-05	1.89E-06	6.91E-06	1.36E-05	6.56E-06	4.82E-06	1.24E-05	1.30E-06	2.32E-05	1.44E-05	1.02E-05	2.27E-06	7.20E-06	4.67E-06	1.61E-05	1.20E-05	5.14E-06	1.78E-05	4.49E-06	7.45E-06	4.93E-07	6.33E-06	3.01E-06	3.00E-06	7.63E-06	6.90E-06	2.31E-06	3.68E-06	3.10E-06	1.67E-05	3.63E-06	5.12E-06	0	3.25E-06	7.63E-06	4.30E-06	2.99E-06	4.94E-07	3.74E-06	9.83E-06	8.72E-06	2.09E-05	3.64E-06	6.69E-06	2.02E-06	3.91E-06	0	6.26E-06	1.25E-05	2.63E-05	1.08E-05	5.62E-06	4.77E-06	1.00E-05	3.89E-06	6.47E-06	5.23E-07	5.25E-06	3.60E-06	5.85E-06	1.32E-05	2.95E-06	7.58E-07	2.61E-05	2.13E-06	5.71E-06	5.10E-06	6.04E-06	1.68E-06	2.41E-06	8.33E-07	8.87E-06	7.87E-06	7.22E-06	9.72E-06	9.26E-06	1.32E-05	4.26E-06	1.00E-05	2.98E-06	5.16E-06	8.96E-06	nitrogen fixation protein NifW				
K02594	4.31E-05	8.88E-05	6.76E-05	6.17E-05	7.07E-05	7.06E-05	3.61E-05	6.29E-05	3.31E-05	0.000119771	5.54E-05	3.43E-05	7.46E-05	1.04E-05	5.58E-05	8.60E-05	0.000109517	4.08E-05	0.000124388	4.50E-05	5.92E-05	6.62E-05	8.69E-05	0.000105629	0.000122095	5.10E-05	5.62E-05	3.71E-05	5.15E-05	5.29E-05	0.000128849	2.49E-05	1.92E-05	8.24E-05	3.86E-05	5.95E-05	4.90E-05	4.82E-05	4.51E-05	2.22E-05	0.000100499	5.37E-05	4.82E-05	8.60E-05	6.36E-05	2.35E-05	4.88E-05	7.24E-05	6.38E-05	3.49E-05	5.98E-05	5.04E-05	4.43E-05	5.33E-05	0.000118278	7.91E-05	7.50E-05	2.38E-05	4.59E-05	3.13E-05	8.52E-05	5.20E-05	0.000107719	7.32E-05	9.09E-05	2.58E-05	4.12E-05	0.000116708	9.05E-05	7.26E-05	7.36E-05	5.53E-05	3.87E-05	4.15E-05	7.58E-05	3.30E-05	4.16E-06	0.0001145	7.43E-05	3.53E-05	0.000100091	4.11E-05	4.54E-05	3.86E-05	6.04E-05	3.63E-05	2.03E-05	6.02E-05	homocitrate synthase NifV				
K02593	1.99E-06	1.37E-05	1.21E-05	9.50E-07	2.40E-05	3.03E-05	9.92E-06	9.46E-07	6.91E-06	8.69E-06	5.10E-06	4.82E-06	1.21E-05	8.65E-07	2.36E-05	1.44E-05	6.02E-06	2.27E-06	0	3.39E-06	1.38E-05	1.20E-05	5.14E-06	1.56E-05	4.04E-06	1.60E-05	0	6.33E-06	2.67E-06	1.20E-06	7.21E-06	6.90E-06	2.31E-06	1.84E-06	5.52E-06	1.59E-05	3.63E-06	4.70E-06	0	2.71E-06	7.63E-06	4.30E-06	5.55E-06	4.94E-07	4.12E-06	9.29E-06	8.47E-06	1.75E-05	2.19E-06	3.72E-06	2.02E-06	3.91E-06	0	6.01E-06	1.33E-05	1.22E-05	9.30E-06	4.63E-06	5.37E-06	8.70E-06	9.74E-07	6.16E-06	5.23E-07	3.75E-06	6.75E-06	4.88E-06	1.28E-05	2.36E-06	1.52E-06	4.20E-05	1.28E-06	5.00E-06	3.90E-06	3.02E-06	1.68E-06	7.24E-06	8.33E-07	8.87E-06	2.01E-05	7.48E-06	7.77E-06	4.46E-06	9.67E-06	2.39E-06	9.52E-06	2.98E-06	5.16E-06	8.53E-06	nitrogen fixation protein NifT				
K02592	3.75E-05	9.06E-05	6.58E-05	5.84E-05	6.58E-05	8.47E-05	4.72E-05	4.82E-05	2.45E-05	0.000117882	8.60E-05	4.20E-05	5.87E-05	8.65E-06	6.70E-05	8.24E-05	9.87E-05	4.48E-05	6.53E-05	4.71E-05	5.56E-05	6.38E-05	8.69E-05	0.00010389	0.000118952	4.06E-05	4.78E-05	4.40E-05	4.11E-05	4.81E-05	8.14E-05	2.03E-05	1.31E-05	8.33E-05	4.38E-05	4.90E-05	4.96E-05	4.99E-05	3.03E-05	2.17E-05	9.16E-05	3.15E-05	4.82E-05	8.11E-05	3.55E-05	3.39E-05	6.45E-05	7.79E-05	5.06E-05	3.98E-05	2.82E-05	3.87E-05	9.66E-06	4.88E-05	0.000115155	0.000124886	7.93E-05	1.79E-05	4.17E-05	3.35E-05	7.20E-05	6.25E-05	4.92E-05	6.72E-05	6.93E-05	2.58E-05	4.04E-05	4.42E-05	8.45E-05	0.000116952	7.27E-05	4.96E-05	3.06E-05	3.40E-05	5.95E-05	2.82E-05	1.67E-06	0.00011298	6.65E-05	3.21E-05	9.72E-05	3.53E-05	4.16E-05	3.09E-05	5.94E-05	1.85E-05	6.64E-05	6.36E-05	nitrogenase molybdenum-iron protein NifN				
K02591	7.66E-05	0.000175796	0.0001023	0.000122529	0.000107796	0.000138239	6.19E-05	9.88E-05	5.50E-05	0.000134128	0.000128681	8.12E-05	9.73E-05	1.34E-05	0.000115309	0.000147195	0.000157656	8.62E-05	0.000123874	9.80E-05	0.000102286	0.00010745	0.000139981	0.000168224	0.000212319	7.89E-05	0.000105925	7.02E-05	8.92E-05	8.23E-05	0.000151313	3.87E-05	1.54E-05	0.000162937	7.62E-05	9.39E-05	9.74E-05	9.22E-05	5.79E-05	6.67E-05	0.000193364	5.66E-05	8.74E-05	0.000154733	5.16E-05	5.82E-05	8.62E-05	0.000129133	0.000124617	8.22E-05	5.17E-05	7.77E-05	2.01E-05	0.000104942	0.00018659	0.000190852	9.39E-05	6.38E-05	9.09E-05	5.57E-05	0.000129485	0.00013581	0.000119223	0.000109193	0.000158005	4.88E-05	9.14E-05	7.43E-05	0.000164806	0.000169727	0.000151796	9.78E-05	6.78E-05	5.28E-05	0.00012907	5.27E-05	4.16E-06	0.000179349	0.000114545	6.33E-05	0.00013556	7.89E-05	0.00011763	4.79E-05	8.77E-05	3.27E-05	0.000101542	0.000133113	nitrogenase molybdenum-iron protein beta chain [EC:1.18.6.1]				
K02590	3.15E-05	8.34E-05	6.34E-05	5.32E-05	3.63E-05	5.14E-05	2.86E-05	4.92E-05	2.50E-05	0.000108058	5.18E-05	3.38E-05	6.70E-05	2.12E-05	3.66E-05	7.65E-05	8.85E-05	4.65E-05	7.09E-05	6.75E-05	3.73E-05	2.89E-05	9.03E-05	0.000106498	0.000145436	3.13E-05	4.93E-05	5.26E-05	6.85E-05	6.85E-05	0.000107233	1.76E-05	1.00E-05	9.16E-05	7.03E-05	4.65E-05	4.60E-05	4.31E-05	0.000239801	3.47E-05	9.80E-05	2.72E-05	4.69E-05	9.69E-05	3.70E-05	2.60E-05	4.13E-05	6.75E-05	3.86E-05	3.35E-05	2.96E-05	4.41E-05	9.66E-06	7.74E-05	0.000128818	0.000105993	6.76E-05	2.38E-05	3.99E-05	2.70E-05	7.93E-05	5.70E-05	8.42E-05	6.94E-05	6.39E-05	2.24E-05	4.00E-05	4.18E-05	8.94E-05	3.29E-05	7.19E-05	4.00E-05	8.84E-05	3.32E-05	8.05E-05	3.70E-05	8.33E-07	6.97E-05	4.55E-05	3.10E-05	9.33E-05	2.54E-05	0.000116555	2.13E-05	4.32E-05	1.49E-05	8.09E-05	0.000100262	nitrogen regulatory protein PII 2				
K02598	8.14E-05	8.16E-05	3.11E-05	6.65E-05	0.000114619	1.90E-05	2.71E-05	0.000125766	3.60E-05	0.000171911	3.21E-05	4.65E-05	4.57E-05	0.00021455	9.42E-05	2.88E-05	8.06E-05	3.06E-05	0.000125416	8.36E-05	3.67E-05	5.32E-05	5.35E-05	6.91E-05	7.81E-05	5.25E-05	4.88E-05	7.05E-05	6.18E-05	5.71E-05	6.23E-05	3.83E-05	2.85E-05	7.00E-05	0.000169659	8.53E-05	1.63E-05	4.01E-05	0.000162341	3.74E-05	3.37E-05	0.000130282	0.000136073	9.89E-05	3.78E-05	4.07E-05	9.34E-05	2.48E-05	4.30E-05	5.54E-05	6.92E-05	2.03E-05	9.58E-05	4.18E-05	2.85E-05	2.43E-05	4.28E-05	3.01E-05	3.37E-05	1.70E-05	9.74E-05	2.80E-05	0.000109811	5.33E-05	8.96E-05	4.68E-05	3.95E-05	0.000117297	0.000128435	5.05E-05	3.87E-05	5.71E-05	5.43E-05	2.68E-05	5.20E-05	6.24E-05	3.00E-05	1.27E-05	6.16E-05	9.17E-05	3.23E-05	8.40E-05	6.63E-05	7.80E-05	3.93E-05	9.76E-05	3.64E-05	4.44E-05	nitrite transporter NirC				
K02849	3.59E-06	9.35E-06	1.36E-05	6.17E-06	3.25E-05	1.47E-05	1.32E-05	8.42E-05	9.78E-06	2.38E-05	1.57E-05	3.12E-06	2.30E-05	8.65E-06	2.32E-05	9.00E-06	3.55E-05	2.67E-05	9.25E-06	2.38E-05	3.76E-05	8.81E-06	4.28E-05	8.69E-06	6.28E-06	5.73E-05	0.000166524	1.58E-05	9.02E-06	6.01E-06	4.62E-05	8.43E-06	2.31E-05	2.39E-05	3.97E-05	4.82E-05	8.47E-06	3.88E-05	2.97E-07	2.71E-06	1.91E-05	5.01E-06	8.96E-06	3.56E-05	2.73E-05	1.56E-05	2.34E-05	8.28E-06	1.82E-05	1.15E-05	3.56E-05	8.20E-05	4.03E-06	1.55E-05	8.20E-06	4.58E-05	3.35E-05	8.26E-06	1.52E-05	8.70E-06	2.92E-05	3.39E-05	1.57E-06	3.79E-05	3.96E-05	1.02E-05	7.23E-05	2.36E-05	5.61E-05	4.07E-05	2.04E-05	4.07E-05	2.43E-05	2.11E-05	3.56E-05	1.57E-05	3.16E-05	3.09E-05	3.10E-05	6.09E-05	5.59E-05	1.34E-05	1.02E-05	1.20E-05	4.81E-05	1.37E-05	9.67E-06	1.54E-05	heptosyltransferase III [EC:2.4.-.-]				
K14061	3.19E-06	4.31E-06	2.72E-06	1.90E-06	2.95E-05	4.89E-06	3.61E-06	1.42E-06	6.62E-06	2.34E-05	5.83E-06	5.68E-06	6.78E-06	4.33E-06	7.44E-06	1.08E-05	6.20E-05	6.13E-05	2.06E-06	1.70E-06	1.19E-05	3.88E-06	3.00E-06	3.48E-06	4.49E-07	2.31E-05	4.93E-07	4.89E-06	4.68E-06	1.80E-06	2.12E-06	2.68E-06	2.46E-05	0	3.79E-06	5.65E-06	1.09E-05	5.12E-06	0	5.42E-07	0	0	6.82E-06	4.35E-05	1.50E-06	5.46E-06	9.71E-06	5.21E-06	7.29E-06	6.32E-06	5.38E-06	3.91E-07	0	4.51E-06	1.48E-05	3.84E-06	4.03E-06	2.98E-06	7.45E-06	6.96E-06	5.31E-05	7.39E-06	2.09E-06	1.88E-06	4.59E-05	7.80E-06	1.66E-05	4.72E-06	3.71E-05	2.41E-05	3.40E-06	1.18E-05	9.59E-06	8.30E-06	3.35E-06	1.05E-05	8.74E-05	6.84E-06	1.62E-05	5.61E-06	7.05E-06	6.86E-07	1.02E-05	1.06E-05	5.14E-07	0	4.84E-06	9.39E-06	universal stress protein F				
K14062	2.79E-06	4.31E-06	2.11E-06	1.90E-06	2.78E-05	7.34E-06	3.01E-06	9.46E-07	4.89E-06	1.10E-05	3.65E-06	3.97E-06	5.31E-06	3.03E-06	6.20E-06	4.95E-06	2.71E-05	2.21E-05	2.06E-06	8.49E-07	1.22E-05	2.11E-06	1.28E-06	2.61E-06	4.49E-07	1.45E-05	0	3.16E-06	4.01E-06	1.80E-06	1.27E-06	3.45E-06	8.46E-06	0	4.14E-06	5.38E-06	6.05E-06	6.40E-06	0	5.42E-07	0	0	6.82E-06	6.23E-05	1.12E-06	4.10E-06	6.23E-06	3.99E-06	6.19E-06	4.46E-06	4.70E-06	3.91E-07	0	3.51E-06	5.46E-06	5.44E-06	2.79E-06	2.31E-06	8.94E-06	3.92E-06	2.14E-05	5.85E-06	2.61E-06	1.50E-06	2.66E-05	4.88E-06	1.19E-05	2.36E-06	2.16E-05	2.64E-05	2.13E-06	9.64E-06	6.90E-06	6.42E-06	2.10E-06	8.45E-06	3.08E-05	5.07E-06	1.53E-05	3.74E-06	5.34E-06	3.43E-07	9.40E-06	7.98E-06	5.14E-07	0	4.51E-06	5.97E-06	outer membrane protein N				
K14063	1.20E-06	3.95E-06	1.51E-06	1.90E-06	2.37E-05	3.06E-06	9.02E-07	0	2.01E-06	1.10E-05	1.82E-06	8.51E-07	2.36E-06	0	3.41E-06	1.35E-06	6.02E-06	2.27E-06	2.06E-06	0	6.43E-06	3.52E-07	4.28E-07	8.69E-07	4.49E-07	9.68E-06	0	0	2.67E-06	1.20E-06	4.24E-07	2.68E-06	7.69E-07	0	3.79E-06	1.88E-06	0	3.84E-06	0	5.42E-07	0	0	6.40E-06	3.16E-05	1.12E-06	1.64E-06	1.25E-06	9.20E-07	3.64E-06	1.49E-06	4.03E-06	3.91E-07	0	1.25E-06	3.90E-07	3.84E-06	0	9.92E-07	4.17E-06	1.31E-06	3.41E-06	1.85E-06	1.05E-06	3.75E-07	1.71E-05	1.46E-06	2.55E-06	1.18E-06	1.33E-05	1.92E-05	0	4.28E-06	2.40E-06	2.64E-06	0	6.84E-06	4.16E-06	1.52E-06	1.31E-05	0	1.94E-06	3.43E-07	3.76E-06	2.66E-06	5.14E-07	0	2.26E-06	1.28E-06	AraC family transcriptional regulator, positive regulator of tynA and feaB				
K14064	1.20E-06	3.95E-06	1.51E-06	1.90E-06	2.37E-05	3.06E-06	9.02E-07	0	2.01E-06	1.10E-05	1.82E-06	8.51E-07	2.36E-06	0	3.41E-06	1.35E-06	6.02E-06	2.27E-06	2.06E-06	0	6.43E-06	3.52E-07	4.28E-07	8.69E-07	4.49E-07	9.68E-06	0	0	2.67E-06	1.20E-06	4.24E-07	2.68E-06	7.69E-07	0	4.14E-06	1.88E-06	0	3.84E-06	0	5.42E-07	0	0	6.40E-06	3.16E-05	1.12E-06	1.64E-06	1.25E-06	9.20E-07	3.64E-06	1.49E-06	4.03E-06	3.91E-07	0	1.25E-06	3.90E-07	3.84E-06	0	9.92E-07	4.17E-06	1.31E-06	3.41E-06	1.85E-06	1.05E-06	3.75E-07	1.71E-05	1.46E-06	2.55E-06	1.18E-06	1.33E-05	1.92E-05	0	4.28E-06	2.40E-06	2.64E-06	0	6.84E-06	4.16E-06	1.52E-06	1.31E-05	0	1.94E-06	3.43E-07	3.76E-06	2.66E-06	5.14E-07	0	2.26E-06	1.28E-06	universal stress protein C				
K14065	1.20E-06	1.80E-06	1.51E-06	1.90E-06	2.73E-06	0	6.01E-07	0	2.01E-06	4.53E-06	1.82E-06	8.51E-07	2.36E-06	0	1.55E-06	1.35E-06	2.41E-06	2.27E-06	2.06E-06	0	3.54E-06	3.52E-07	4.28E-07	4.35E-07	4.49E-07	3.72E-07	0	0	2.67E-06	1.20E-06	4.24E-07	1.92E-06	7.69E-07	0	1.38E-06	1.35E-06	0	2.13E-06	0	5.42E-07	0	0	3.41E-06	3.95E-06	1.12E-06	1.09E-06	1.25E-06	6.13E-07	3.64E-06	1.49E-06	3.36E-06	3.91E-07	0	7.51E-07	0	2.24E-06	0	9.92E-07	2.98E-07	1.31E-06	1.46E-06	1.54E-06	0	3.75E-07	1.40E-05	1.46E-06	2.55E-06	0	1.25E-05	6.52E-07	0	2.50E-06	1.80E-06	1.89E-06	0	4.02E-07	3.33E-06	1.52E-06	0	0	1.94E-06	0	2.42E-06	2.66E-06	0	0	1.61E-06	1.28E-06	universal stress protein D				
K14067	6.38E-06	2.30E-05	3.77E-05	0	8.73E-06	1.68E-05	4.15E-05	2.84E-06	1.01E-05	3.10E-05	4.37E-06	1.59E-05	1.03E-05	4.33E-07	3.25E-05	0	4.81E-06	1.70E-06	0	5.09E-06	2.44E-05	4.23E-06	2.48E-05	3.00E-05	1.39E-05	2.23E-06	0	6.39E-05	4.48E-05	6.01E-07	1.40E-05	4.90E-05	0	6.44E-06	2.07E-06	2.15E-06	0	1.45E-05	0	9.76E-06	1.91E-06	0	0	0	1.05E-05	2.51E-05	2.54E-05	5.46E-05	3.64E-07	1.23E-05	2.02E-06	5.70E-05	0	2.50E-06	1.29E-05	3.33E-05	2.73E-05	1.26E-05	1.43E-05	5.05E-05	8.28E-06	9.85E-06	0	1.28E-05	1.44E-05	2.73E-05	4.42E-05	1.77E-06	7.96E-06	7.17E-06	4.25E-07	7.85E-06	2.22E-05	1.21E-05	2.81E-05	1.21E-05	0	3.95E-05	0	1.31E-05	6.61E-05	1.58E-05	3.22E-06	2.66E-06	2.21E-05	2.38E-06	8.06E-06	2.13E-06	malate-CoA ligase subunit beta [EC:6.2.1.9]				
K02841	0.000161973	9.31E-05	0.000145453	9.45E-05	0.000300193	0.000144662	0.000195397	0.000127185	0.000246304	0.000117126	0.000173155	0.000204017	0.000174324	4.89E-05	0.000143827	9.90E-05	5.48E-05	3.40E-05	6.32E-05	7.72E-05	0.000187202	0.000157123	0.000133132	5.39E-05	5.97E-05	0.000112049	0.000185739	0.000228078	0.000110251	3.00E-05	0.000100028	0.000116493	2.85E-05	8.79E-05	9.31E-05	0.000173779	2.66E-05	9.43E-05	2.37E-06	3.47E-05	2.74E-05	8.09E-05	2.64E-05	4.10E-05	0.000179197	0.000240942	0.000285408	0.000210417	6.19E-05	0.000130504	0.000128357	0.000114459	2.01E-05	0.000250459	0.000132331	0.000170038	0.000183176	0.000184463	0.000189267	0.000122262	0.000110988	0.000151824	1.67E-05	0.000172233	0.000129645	0.000128739	0.000184552	5.78E-05	0.000208754	0.000141711	0.000131386	0.000123875	0.000146614	0.000184557	0.000136613	9.10E-05	3.33E-05	0.000258637	0.000117605	0.000257875	0.000243668	0.000196467	0.000183964	0.000233362	0.000225035	0.000100603	0.000226293	0.000112208	heptosyltransferase I [EC:2.4.-.-]	protein toxin	yes
K02840	0	3.60E-07	0	0	2.73E-07	6.12E-07	0	0	8.63E-07	7.56E-07	1.09E-06	2.27E-06	2.95E-07	0	3.10E-07	0	0	0	0	4.24E-07	9.65E-07	0	0	4.35E-07	0	2.98E-06	0	0	0	0	0	0	0	0	0	8.07E-07	0	0	0	5.42E-07	0	0	0	0	0	0	1.25E-06	0	3.64E-07	2.60E-06	2.02E-06	3.91E-07	0	0	0	1.28E-06	3.10E-07	0	1.49E-06	0	0	0	0	0	0	0	0	5.89E-07	0	9.77E-07	0	0	0	0	0	4.02E-07	0	0	0	0	4.86E-07	0	0	0	0	0	6.45E-07	0	UDP-D-galactose:(glucosyl)LPS alpha-1,6-D-galactosyltransferase [EC:2.4.1.-]				
K02843	0.00020865	0.000302699	0.000451749	0.000193292	0.000483037	0.00036456	0.0003938	0.000113946	0.000541811	0.000180223	0.000290535	0.000364619	0.000357201	0.000127605	0.000309971	0.000182755	0.000144417	0.000182682	0.000126958	0.000137049	0.000378907	0.000307905	0.000230306	0.000169093	0.000164289	0.000174588	4.78E-05	0.000446376	0.000168049	0.000145355	0.000119525	0.000191601	0.000238423	0.000162017	0.000139313	0.000461618	8.41E-05	0.000240752	3.59E-05	0.000114925	0.000139935	0.000210456	4.56E-05	9.29E-05	0.000350538	0.00043681	0.00055936	0.000388013	0.000251421	0.000348753	0.000252683	0.000437914	0.000262534	0.000455335	0.000320873	0.000474248	0.000454376	0.000340826	0.000430397	0.00027324	0.000219541	0.00043638	0.000186678	0.000298312	0.000207973	0.000215541	0.000411627	0.000297664	0.000332642	0.000349228	0.000272127	0.000247751	0.000209577	0.000392892	0.000235511	0.000187134	0.000235622	0.000478517	0.00022122	0.000365835	0.000455268	0.000292129	0.000341609	0.000372528	0.000367771	0.000363122	0.000434212	0.000230388	heptosyltransferase II [EC:2.4.-.-]	protein toxin	yes
K02844	2.83E-05	3.60E-05	8.27E-05	3.66E-05	0.000133722	6.18E-05	5.38E-05	9.55E-05	5.12E-05	3.85E-05	4.05E-05	3.89E-05	5.84E-05	1.38E-05	8.65E-05	3.15E-05	3.49E-05	5.96E-05	3.44E-05	1.23E-05	7.59E-05	9.90E-05	8.18E-05	4.48E-05	4.94E-05	6.51E-05	0.000175393	9.40E-05	3.01E-05	2.04E-05	5.55E-05	1.19E-05	1.08E-05	1.89E-05	4.76E-05	8.90E-05	6.66E-06	3.12E-05	4.15E-06	1.36E-05	1.53E-05	7.02E-05	1.36E-05	3.81E-05	5.72E-05	5.41E-05	0.000151421	5.15E-05	4.81E-05	4.68E-05	3.83E-05	6.33E-05	8.86E-06	4.36E-05	5.66E-05	8.01E-05	0.00010755	2.38E-05	6.97E-05	2.65E-05	3.31E-05	7.24E-05	4.18E-06	4.54E-05	6.17E-05	3.07E-05	7.82E-05	2.36E-05	0.000128435	7.20E-05	4.59E-05	3.96E-05	3.18E-05	5.55E-05	4.69E-05	3.14E-05	3.25E-05	7.04E-05	4.02E-05	0.000131209	9.84E-05	1.92E-05	5.10E-05	7.48E-05	8.87E-05	8.04E-05	7.00E-05	4.91E-05	UDP-glucose:(heptosyl)LPS alpha-1,3-glucosyltransferase [EC:2.4.1.-]	protein toxin		
K02847	1.99E-06	2.16E-06	1.81E-06	1.90E-06	4.91E-06	4.28E-06	1.80E-06	4.73E-07	3.45E-06	1.66E-05	3.28E-06	2.55E-06	3.83E-06	1.30E-06	3.10E-06	4.50E-06	2.47E-05	2.21E-05	2.06E-06	8.49E-07	8.04E-06	1.41E-06	1.28E-06	1.74E-06	4.49E-07	4.09E-06	0	1.73E-06	3.34E-06	1.80E-06	8.48E-07	2.30E-06	8.46E-06	0	1.38E-06	4.30E-06	5.45E-06	4.27E-06	0	5.42E-07	0	0	4.27E-06	3.56E-05	1.12E-06	2.46E-06	3.98E-06	2.45E-06	4.74E-06	2.97E-06	5.38E-06	3.91E-07	0	1.75E-06	4.68E-06	3.84E-06	1.55E-06	1.65E-06	4.17E-06	3.05E-06	2.00E-05	3.70E-06	1.57E-06	1.13E-06	2.34E-05	3.41E-06	7.65E-06	1.77E-06	2.05E-05	6.19E-06	1.28E-06	6.43E-06	3.90E-06	4.53E-06	1.26E-06	1.61E-06	3.16E-05	3.29E-06	8.74E-07	1.87E-06	3.64E-06	3.43E-07	5.91E-06	5.32E-06	0	0	2.90E-06	3.84E-06	O-antigen ligase [EC:6.-.-.-]				
K02846	1.20E-06	3.95E-06	1.51E-06	1.90E-06	2.37E-05	3.67E-06	9.02E-07	0	2.30E-06	1.10E-05	1.82E-06	1.14E-06	2.36E-06	0	3.41E-06	1.35E-06	6.02E-06	2.27E-06	2.06E-06	0	6.43E-06	3.52E-07	4.28E-07	8.69E-07	4.49E-07	9.68E-06	0	0	2.67E-06	1.20E-06	4.24E-07	2.68E-06	7.69E-07	0	4.14E-06	2.96E-06	0	3.84E-06	0	5.42E-07	0	0	6.40E-06	3.16E-05	1.12E-06	1.64E-06	1.25E-06	9.20E-07	3.64E-06	1.49E-06	4.03E-06	3.91E-07	0	1.25E-06	3.90E-07	3.84E-06	0	9.92E-07	4.17E-06	1.31E-06	3.41E-06	1.85E-06	1.05E-06	3.75E-07	1.71E-05	1.46E-06	2.55E-06	1.18E-06	1.33E-05	1.92E-05	0	4.28E-06	2.40E-06	2.64E-06	0	6.84E-06	4.16E-06	1.52E-06	1.31E-05	0	1.94E-06	3.43E-07	3.76E-06	2.66E-06	5.14E-07	0	2.58E-06	1.28E-06	N-methyl-L-tryptophan oxidase [EC:1.5.3.-]				
K02102	3.83E-05	5.25E-05	1.09E-05	2.85E-05	8.19E-06	1.19E-05	7.21E-06	5.82E-05	1.04E-05	4.42E-05	1.60E-05	3.80E-05	1.86E-05	6.92E-06	2.91E-05	4.50E-07	7.22E-06	5.67E-07	4.11E-06	8.15E-05	3.86E-06	1.37E-05	1.88E-05	3.65E-05	5.39E-05	2.46E-05	5.91E-06	2.36E-05	4.34E-05	3.96E-05	4.11E-05	1.99E-05	4.61E-06	6.63E-05	0.000137244	1.02E-05	9.68E-06	2.82E-05	0.000141269	1.08E-06	1.91E-06	3.72E-05	8.19E-05	8.01E-05	1.50E-06	7.10E-06	5.98E-06	4.29E-06	7.65E-06	2.90E-05	2.42E-05	3.52E-06	6.44E-06	3.68E-05	1.48E-05	2.69E-05	1.15E-05	1.39E-05	1.25E-05	6.96E-06	4.19E-05	7.70E-06	2.14E-05	4.80E-05	5.40E-06	2.63E-05	1.45E-05	2.36E-05	3.56E-05	1.47E-05	2.64E-05	4.68E-05	5.49E-05	1.13E-05	4.02E-05	3.70E-05	9.99E-06	7.85E-06	3.72E-05	2.62E-05	1.55E-05	6.51E-05	3.65E-05	3.99E-05	2.06E-05	1.07E-05	1.93E-05	3.41E-05	arabinose operon protein AraM				
K09758	1.32E-05	2.12E-05	4.25E-05	1.28E-05	1.50E-05	6.82E-05	1.89E-05	4.78E-05	8.06E-06	9.03E-05	3.43E-05	1.90E-05	3.39E-05	1.34E-05	1.24E-05	7.11E-05	0.000131179	0.000133892	0.00018247	1.44E-05	1.87E-05	3.66E-05	5.86E-05	5.74E-05	4.49E-05	5.58E-05	8.72E-05	3.51E-05	1.04E-05	2.70E-05	2.92E-05	0.000100399	0.000205352	2.30E-05	2.28E-05	2.96E-06	3.39E-05	3.63E-05	4.81E-05	2.55E-05	3.37E-05	4.30E-05	2.99E-05	3.95E-05	6.73E-05	2.92E-05	2.14E-05	3.50E-05	4.92E-05	2.64E-05	3.36E-05	3.05E-05	0.000178781	2.76E-05	7.85E-05	1.09E-05	5.86E-05	7.60E-06	2.89E-05	3.96E-05	6.13E-05	2.65E-05	0.000101444	4.99E-05	5.09E-05	0.000182868	4.00E-05	0.000170936	2.46E-05	3.97E-05	8.29E-05	2.21E-05	1.53E-05	4.38E-05	3.02E-05	0.000107854	7.16E-05	2.63E-05	2.84E-05	1.87E-05	4.37E-05	7.89E-06	2.63E-05	3.59E-05	3.19E-05	5.83E-05	1.45E-05	4.61E-05	aspartate 4-decarboxylase [EC:4.1.1.12]				
K06039	2.55E-05	3.20E-05	5.94E-05	4.61E-05	0.000126354	5.44E-05	3.97E-05	1.28E-05	3.57E-05	2.12E-05	2.99E-05	3.46E-05	4.25E-05	5.19E-06	6.51E-05	2.52E-05	3.73E-05	2.33E-05	2.98E-05	6.36E-06	4.99E-05	4.54E-05	4.45E-05	4.09E-05	4.85E-05	2.61E-05	1.08E-05	7.56E-05	1.94E-05	1.32E-05	1.40E-05	1.65E-05	9.23E-06	1.33E-05	1.31E-05	0.000121592	6.05E-06	1.66E-05	3.56E-06	1.25E-05	1.53E-05	6.80E-05	1.15E-05	3.76E-05	3.29E-05	4.04E-05	0.000132244	4.94E-05	3.24E-05	4.16E-05	2.22E-05	4.53E-05	3.22E-06	3.98E-05	5.15E-05	1.86E-05	8.09E-05	1.62E-05	5.54E-05	1.65E-05	2.48E-05	5.20E-05	4.71E-06	4.39E-05	5.94E-05	2.44E-05	3.78E-05	8.25E-06	0.000101156	4.85E-05	2.64E-05	2.25E-05	1.14E-05	3.93E-05	5.03E-06	2.86E-05	3.25E-05	4.18E-05	2.32E-05	6.95E-05	6.83E-05	1.20E-05	3.55E-05	5.96E-05	5.63E-05	6.67E-05	6.67E-05	2.65E-05	uncharacterized protein involved in oxidation of intracellular sulfur				
K06034	3.19E-06	1.08E-05	2.66E-05	9.50E-07	1.42E-05	4.89E-06	1.02E-05	9.46E-07	8.06E-06	2.27E-06	8.02E-06	2.44E-05	9.14E-06	0	2.08E-05	1.35E-06	3.01E-06	5.67E-07	1.03E-06	2.55E-06	3.86E-06	7.05E-06	8.56E-07	6.09E-06	0	6.33E-06	2.46E-06	1.15E-06	6.68E-07	0	4.24E-07	4.22E-06	0	9.21E-07	6.90E-07	5.65E-06	0	2.65E-05	0	1.08E-06	0	0	8.53E-07	0	1.50E-06	1.23E-05	1.49E-05	1.84E-06	1.82E-06	8.18E-06	1.34E-06	1.17E-06	0	7.51E-07	1.56E-06	2.24E-05	3.10E-07	1.36E-05	3.07E-05	7.83E-06	3.41E-06	8.31E-06	1.05E-06	1.50E-06	1.80E-06	3.41E-06	1.28E-06	0	3.79E-07	7.82E-06	5.95E-06	1.04E-05	5.70E-06	1.51E-06	2.10E-06	8.05E-06	0	6.84E-06	0	2.41E-05	5.83E-06	4.80E-06	3.76E-06	9.58E-06	1.54E-06	0	1.61E-05	4.27E-06	sulfopyruvate decarboxylase subunit alpha [EC:4.1.1.79]				
K06036	9.18E-06	2.88E-06	4.83E-06	1.42E-06	2.46E-06	9.18E-07	1.50E-06	2.36E-06	5.75E-07	0	2.19E-06	3.97E-06	1.47E-06	4.33E-07	4.03E-06	0	1.81E-06	5.67E-07	0	8.49E-07	8.68E-06	1.41E-06	0	1.30E-06	4.49E-07	2.23E-06	4.93E-07	0	1.00E-06	2.40E-06	1.70E-06	7.66E-06	0	4.60E-07	0	2.96E-06	0	2.13E-06	5.94E-07	0	5.09E-06	0	8.53E-07	9.89E-07	1.50E-06	2.46E-06	4.98E-07	1.53E-06	9.11E-06	1.86E-06	3.36E-06	3.13E-06	8.05E-07	5.01E-07	2.34E-06	4.80E-06	0	6.61E-07	6.86E-06	4.35E-07	1.46E-06	2.16E-06	0	1.50E-06	4.50E-06	4.88E-07	8.50E-06	5.89E-07	2.65E-06	3.26E-07	0	1.43E-06	6.00E-07	7.55E-07	8.38E-07	2.41E-06	0	7.35E-06	4.37E-07	8.02E-07	2.43E-07	3.43E-07	1.07E-06	1.14E-05	1.03E-06	5.95E-07	1.29E-06	2.13E-06	None				
K06037	0	0	1.81E-06	0	0	0	0	0	0	0	0	0	0	0	0	0	0	0	0	0	3.22E-07	0	0	0	0	0	0	0	0	0	0	0	0	0	0	0	0	0	0	0	0	0	0	0	0	0	0	0	0	0	0	0	0	0	0	3.20E-07	0	0	5.96E-07	0	0	0	0	0	0	0	0	0	0	0	0	0	0	0	0	0	0	0	0	0	0	0	0	5.32E-07	0	0	6.45E-07	0	None				
K06032	0	0	0	0	0	0	0	0	0	0	0	0	2.95E-07	0	0	0	0	0	0	0	0	3.52E-07	4.28E-07	0	4.49E-07	0	0	0	0	0	0	0	0	0	0	2.69E-07	0	0	0	0	0	0	0	0	0	0	2.49E-07	0	0	7.44E-07	0	0	0	2.50E-07	0	3.20E-07	9.30E-07	0	0	0	9.74E-07	0	1.05E-06	0	0	0	0	0	3.79E-07	3.26E-07	0	0	0	5.25E-05	0	0	0	2.53E-07	1.75E-06	2.67E-07	0	0	2.42E-06	0	0	0	0	0	None				
K01581	3.03E-05	5.32E-05	6.85E-05	3.23E-05	4.91E-05	0.000106126	9.32E-05	3.64E-05	4.83E-05	7.07E-05	4.99E-05	4.57E-05	4.01E-05	1.77E-05	6.70E-05	2.79E-05	8.91E-05	0.000105525	1.85E-05	3.39E-05	8.85E-05	4.02E-05	5.91E-05	5.74E-05	3.68E-05	4.24E-05	1.53E-05	9.35E-05	9.99E-05	0.000117125	4.24E-05	7.97E-05	0.000136901	9.25E-05	1.41E-05	3.47E-05	1.39E-05	0.000120803	7.12E-06	2.98E-05	7.25E-05	5.58E-05	1.28E-05	6.77E-05	5.05E-05	7.27E-05	5.13E-05	9.48E-05	6.45E-05	8.18E-05	5.58E-05	0.000110162	0.000146568	2.93E-05	8.47E-05	0.000106314	6.04E-05	4.33E-05	3.28E-05	8.79E-05	7.06E-05	4.31E-05	0.000113471	5.29E-05	8.06E-05	5.75E-05	0.000129696	9.25E-05	4.85E-05	5.02E-05	6.21E-05	7.39E-05	5.40E-05	8.11E-05	4.27E-05	5.80E-05	0.000264763	9.14E-05	6.25E-05	5.67E-05	8.16E-05	4.56E-05	3.84E-05	5.67E-05	7.59E-05	0.000317285	4.22E-05	6.27E-05	ornithine decarboxylase [EC:4.1.1.17]				
K02702	0	3.24E-06	4.53E-06	0	1.09E-06	1.84E-06	3.61E-06	0	1.15E-06	0	2.19E-06	1.70E-06	8.85E-06	1.30E-06	2.17E-06	0	0	1.13E-06	4.63E-06	0	1.09E-05	5.28E-06	0	1.74E-06	0	3.72E-07	0	2.24E-05	0	0	4.24E-06	7.66E-07	0	2.76E-06	0	5.60E-05	0	4.27E-06	0	1.08E-06	1.27E-06	0	0	0	1.27E-05	1.64E-06	4.98E-07	1.50E-05	3.64E-07	1.86E-06	0	7.81E-07	0	0	5.07E-06	1.28E-06	1.86E-06	5.29E-06	4.17E-06	2.18E-06	2.43E-06	9.24E-06	0	1.88E-06	3.15E-06	0	5.10E-06	0	2.27E-06	1.63E-06	0	2.86E-06	6.60E-06	2.64E-06	8.38E-07	2.41E-06	0	9.37E-06	8.74E-07	7.22E-06	9.72E-07	6.86E-07	2.69E-06	5.64E-05	3.86E-05	0	2.58E-06	5.55E-06	photosystem I 4.8kDa protein				
K02659	5.07E-05	6.54E-05	8.90E-05	3.94E-05	2.37E-05	4.74E-05	9.26E-05	1.61E-05	3.51E-05	9.18E-05	7.66E-05	5.19E-05	6.52E-05	1.56E-05	5.08E-05	1.35E-05	1.68E-05	2.21E-05	2.67E-05	1.27E-05	7.72E-05	9.55E-05	8.13E-05	4.87E-05	4.31E-05	3.83E-05	5.91E-06	0.000122523	7.98E-05	4.14E-05	4.66E-05	8.47E-05	1.00E-05	5.52E-05	8.28E-06	0.000220318	2.60E-05	4.99E-05	3.26E-06	7.37E-05	3.05E-05	1.50E-05	2.94E-05	1.33E-05	6.51E-05	6.20E-05	4.63E-05	0.000122385	7.03E-05	3.27E-05	2.96E-05	6.88E-05	3.22E-06	2.48E-05	2.93E-05	4.64E-05	6.07E-05	5.32E-05	3.84E-05	7.31E-05	1.70E-05	5.57E-05	7.16E-05	2.89E-05	2.34E-05	4.05E-05	6.34E-05	1.47E-05	3.07E-05	3.55E-05	2.13E-05	3.78E-05	4.32E-05	3.13E-05	6.08E-05	5.92E-05	1.67E-05	0.000186442	1.92E-05	4.78E-05	8.53E-05	2.85E-05	2.71E-05	0.000145286	0.000141965	2.56E-05	3.96E-05	2.47E-05	twitching motility protein PilI	virulence protein		
K13490	3.07E-05	9.71E-06	1.27E-05	0	4.64E-06	1.71E-05	1.68E-05	8.27E-05	1.32E-05	2.27E-06	5.47E-06	1.70E-06	1.21E-05	1.30E-06	2.11E-05	9.00E-07	6.02E-06	5.11E-06	5.14E-07	5.94E-06	2.83E-05	8.81E-06	3.60E-05	4.35E-06	8.98E-07	4.39E-05	0.000164554	6.90E-06	6.68E-07	4.81E-06	4.03E-05	2.68E-06	7.69E-07	3.68E-06	3.38E-05	1.35E-06	0	1.24E-05	2.97E-07	2.71E-06	1.27E-06	2.86E-06	3.84E-06	4.45E-06	2.51E-05	1.17E-05	1.94E-05	1.17E-05	2.62E-05	1.00E-05	2.02E-06	7.42E-06	0	2.76E-06	2.34E-06	1.31E-05	2.85E-05	1.92E-05	9.84E-06	3.48E-06	3.89E-06	2.96E-05	5.23E-07	1.50E-06	8.10E-06	5.36E-06	4.08E-05	5.89E-07	2.73E-05	2.15E-05	1.83E-05	1.57E-05	1.80E-05	7.93E-06	3.81E-05	3.62E-06	0	4.03E-05	1.40E-05	5.96E-05	3.21E-05	2.74E-06	3.49E-06	1.12E-05	2.73E-05	5.95E-07	3.87E-06	1.11E-05	two-component system, chemotaxis family, sensor histidine kinase and response regulator WspE				
K13491	3.07E-05	5.75E-06	1.27E-05	0	4.37E-06	1.68E-05	1.68E-05	8.23E-05	1.27E-05	1.51E-06	5.47E-06	1.70E-06	1.18E-05	1.30E-06	1.74E-05	9.00E-07	6.02E-06	5.11E-06	5.14E-07	3.82E-06	2.64E-05	8.81E-06	3.60E-05	8.69E-07	8.98E-07	3.91E-05	0.000164554	6.90E-06	3.34E-07	4.20E-06	4.03E-05	2.68E-06	7.69E-07	3.68E-06	3.38E-05	1.08E-06	0	1.20E-05	2.97E-07	2.71E-06	0	2.86E-06	3.41E-06	4.45E-06	2.47E-05	1.17E-05	1.69E-05	4.29E-06	1.06E-05	1.49E-06	2.02E-06	7.42E-06	0	2.50E-06	2.34E-06	1.31E-05	2.76E-05	6.94E-06	6.86E-06	3.48E-06	3.41E-06	2.40E-05	5.23E-07	1.50E-06	4.50E-06	4.88E-06	4.08E-05	5.89E-07	2.73E-05	2.15E-05	1.83E-05	1.36E-05	1.80E-05	7.93E-06	3.81E-05	2.82E-06	0	2.51E-05	1.40E-05	5.34E-05	2.53E-05	2.74E-06	1.88E-06	1.12E-05	2.73E-05	5.95E-07	3.55E-06	1.07E-05	two-component system, chemotaxis family, response regulator WspF [EC:3.1.1.61]				
K03644	0.000319158	0.000355187	0.000541073	0.000281627	0.000549898	0.000557545	0.000575068	0.00035886	0.000598495	0.000286392	0.000487385	0.000560975	0.000512057	0.000147936	0.000495954	0.000386667	0.000409784	0.000326219	0.000281158	0.000256278	0.00055839	0.000511531	0.000345459	0.000276026	0.000189426	0.000387145	0.000397097	0.000472262	0.000284648	0.000227643	0.000275501	0.000351396	0.000407627	0.000239343	0.000227246	0.000575947	0.000274744	0.000411072	0.000102687	0.00053722	0.00025061	0.000455988	0.00014759	0.000184889	0.000451547	0.000502646	0.000567329	0.000537391	0.000500656	0.00049227	0.000520822	0.000408224	0.000380916	0.000488395	0.000454765	0.000579601	0.000497458	0.000487934	0.000571974	0.000495139	0.00037726	0.00054047	0.000238446	0.000441277	0.000317361	0.000264306	0.000446921	0.000292948	0.000327338	0.000465203	0.000408191	0.000325932	0.000349295	0.000483095	0.000348656	0.000358574	0.000482901	0.000598336	0.000354564	0.000534991	0.000535681	0.000392249	0.000406332	0.00060722	0.000577889	0.000525633	0.000511899	0.000390807	lipoic acid synthetase [EC:2.8.1.8]				
K03645	1.60E-06	6.11E-06	5.43E-06	1.57E-05	2.59E-05	1.25E-05	6.31E-06	9.46E-07	4.03E-06	1.66E-05	5.47E-06	3.12E-06	2.36E-06	0	6.51E-06	4.05E-06	2.89E-05	2.21E-05	4.11E-06	8.49E-07	8.36E-06	1.76E-06	1.28E-06	1.30E-06	1.80E-06	1.15E-05	4.93E-07	1.73E-06	3.01E-06	1.20E-06	4.24E-07	6.51E-06	9.23E-06	0	5.86E-06	9.15E-06	6.66E-06	5.12E-06	0	4.34E-06	6.36E-07	7.16E-07	7.25E-06	3.56E-05	4.12E-06	3.28E-06	2.49E-06	7.36E-06	5.47E-06	2.97E-06	4.03E-06	3.13E-06	0	3.51E-06	6.25E-06	3.49E-05	2.17E-06	2.64E-06	5.96E-06	3.48E-06	2.04E-05	2.46E-06	7.84E-06	1.50E-06	2.70E-05	2.44E-06	6.80E-06	1.77E-06	2.27E-05	2.15E-05	1.70E-06	1.21E-05	4.20E-06	5.66E-06	2.10E-06	1.25E-05	3.33E-05	3.04E-06	1.31E-05	0	5.10E-06	3.43E-07	4.57E-06	2.93E-06	9.77E-06	0	2.58E-06	2.13E-06	negative modulator of initiation of replication				
K03646	8.06E-05	6.83E-05	9.29E-05	5.79E-05	5.89E-05	7.06E-05	0.000107318	1.13E-05	5.21E-05	9.11E-05	2.92E-05	5.65E-05	5.55E-05	1.47E-05	6.01E-05	2.70E-05	5.66E-05	0.000108361	2.42E-05	2.84E-05	8.68E-05	7.29E-05	5.27E-05	6.78E-05	5.12E-05	5.40E-05	8.38E-06	9.89E-05	9.05E-05	3.60E-05	4.62E-05	0.000102698	2.08E-05	4.33E-05	2.00E-05	0.000104106	3.63E-05	6.62E-05	3.56E-06	7.70E-05	2.29E-05	1.15E-05	3.92E-05	4.89E-05	4.04E-05	7.38E-05	5.78E-05	0.000113797	8.71E-05	4.31E-05	4.70E-05	7.93E-05	4.03E-06	4.53E-05	3.67E-05	9.25E-05	5.83E-05	5.32E-05	5.75E-05	8.75E-05	4.67E-05	5.24E-05	7.43E-05	4.32E-05	6.66E-05	5.51E-05	8.63E-05	2.00E-05	5.65E-05	7.00E-05	2.55E-05	5.10E-05	4.47E-05	4.15E-05	5.70E-05	8.13E-05	4.91E-05	6.23E-05	4.46E-05	4.60E-05	8.60E-05	3.53E-05	4.38E-05	3.19E-05	6.30E-05	2.50E-05	4.51E-05	5.03E-05	colicin import membrane protein				
K03647	6.82E-05	6.15E-05	3.11E-05	8.69E-05	5.68E-05	1.71E-05	7.88E-05	6.90E-05	3.45E-05	8.12E-05	3.83E-05	3.80E-05	5.37E-05	4.54E-05	8.90E-05	4.28E-05	8.42E-05	0.000124247	5.81E-05	3.61E-05	4.76E-05	0.00010287	4.41E-05	1.83E-05	1.57E-05	7.56E-05	5.27E-05	3.57E-05	1.80E-05	4.20E-05	9.45E-05	6.74E-05	4.15E-05	5.71E-05	4.66E-05	5.38E-05	0.000118007	8.62E-05	3.95E-05	0.000139861	8.59E-05	0.000133861	5.37E-05	5.29E-05	4.45E-05	3.63E-05	2.99E-05	2.67E-05	7.47E-05	6.47E-05	3.23E-05	0.000167196	0.000253676	4.46E-05	0.000119449	4.96E-05	4.46E-05	2.58E-05	4.14E-05	0.000177954	8.66E-05	3.76E-05	7.37E-05	8.63E-05	9.50E-05	0.000247238	3.95E-05	9.73E-05	4.05E-05	6.42E-05	4.08E-05	3.86E-05	2.40E-05	0.000168706	7.17E-05	6.16E-05	9.49E-05	2.20E-05	0.000202858	4.60E-05	1.51E-05	5.62E-05	3.97E-05	3.17E-05	3.29E-05	5.66E-05	8.03E-05	0.00013738	protein involved in ribonucleotide reduction				
K03640	0.000136839	0.000246258	0.000302675	0.000202791	0.00023415	0.000344375	0.000283175	0.000157917	0.000159695	0.000174933	0.000214712	0.000268144	0.000255144	0.000218443	0.000232788	0.000136391	0.00030087	0.000187221	0.00017733	0.000192633	0.000293991	0.000259993	0.000230734	0.000259943	0.000246434	0.000235265	0.00018968	0.000216285	0.00020647	0.000422252	0.000171658	0.000212677	0.00018074	0.000186872	9.55E-05	0.000246411	0.000412116	0.00024929	3.74E-05	0.000150703	0.000355562	0.000413754	0.000136499	0.000243223	0.000223342	0.000241762	0.000244066	0.000268695	0.000412476	0.000229032	0.000280236	0.000273452	0.000190056	0.000180331	0.000239289	0.000326946	0.000300954	0.000275372	0.000259907	0.000212762	0.000207371	0.000289483	0.000263546	0.00017561	0.000190867	0.00015556	0.000266622	0.000169757	0.000188295	0.000220874	0.000202395	0.000200271	0.000177796	0.000238151	0.0002045	0.000196793	0.000214808	0.000280929	0.000135967	0.000207369	0.000315821	0.000279443	0.000211089	0.000111492	0.000185686	0.000298831	0.000370708	0.000213749	peptidoglycan-associated lipoprotein				
K03641	9.18E-05	0.000184783	0.000281551	7.69E-05	0.000179843	0.00024253	0.000227863	5.77E-05	0.000141855	0.000132617	0.000139617	0.000257362	0.000168129	3.89E-05	0.000197452	7.11E-05	7.28E-05	9.30E-05	6.01E-05	9.38E-05	0.000243813	0.000183545	9.85E-05	0.000157357	9.43E-05	0.000170493	2.96E-05	0.000175732	0.000143995	7.93E-05	8.86E-05	0.00013412	3.61E-05	0.000125195	4.34E-05	0.000188844	4.30E-05	0.000179711	1.01E-05	0.000113299	9.29E-05	2.36E-05	5.50E-05	9.34E-05	0.000128319	0.000183848	0.000205962	0.000213791	0.000293324	0.000152068	0.000108869	0.000243372	2.58E-05	0.000134246	0.000113594	0.000283076	0.00021758	0.000181818	0.000227121	0.000179259	7.35E-05	0.000218344	0.00013491	0.000140338	9.72E-05	0.000100456	0.000150958	6.01E-05	0.000101914	0.000182107	0.000130111	0.000138512	0.000141817	0.00016229	8.97E-05	0.000125159	5.08E-05	0.000233052	8.88E-05	0.000165147	0.000267476	0.000173495	0.000159525	0.000108565	0.000186972	6.49E-05	0.000340084	0.000130553	TolB protein				
K03642	0.000137238	0.000248415	0.000357899	0.000123479	0.000227874	0.000318073	0.000318346	0.000173047	0.000185591	0.000190424	0.000216535	0.000189262	0.000251899	6.01E-05	0.000309661	0.000110283	0.000234678	0.000116871	9.05E-05	0.000136201	0.000354783	0.000260698	0.000235443	0.000197348	0.000153965	0.000182033	0.000219241	0.000317526	0.000184754	0.000341165	0.000164453	0.000220341	5.61E-05	0.000197918	0.000101382	0.000295371	0.000123453	0.000254412	2.11E-05	0.000409284	0.000135482	0.00019256	7.34E-05	8.06E-05	0.000265242	0.000254874	0.000298607	0.000315625	0.000289316	0.000204865	0.000262763	0.000307438	7.97E-05	0.000194607	0.000198301	0.000353204	0.000371001	0.00022843	0.000281367	0.000263668	0.000183032	0.000344607	0.000203934	0.000181614	0.000180063	0.000209201	0.00028108	0.000142643	0.000168594	0.000259315	0.000158599	0.00020634	0.0001697	0.000214751	0.000197795	0.000167415	7.74E-05	0.000500556	0.000125037	0.000218325	0.000352991	0.000274643	0.000202495	0.000236023	0.000289588	0.000160726	0.000508353	0.000232948	rare lipoprotein A				
K03643	6.54E-05	7.87E-05	0.000111956	4.94E-05	7.53E-05	8.47E-05	0.000131667	3.17E-05	5.84E-05	9.63E-05	3.90E-05	8.09E-05	7.37E-05	1.95E-05	7.47E-05	3.42E-05	5.60E-05	5.28E-05	2.83E-05	3.73E-05	0.000101642	9.02E-05	5.65E-05	7.87E-05	5.52E-05	5.47E-05	1.53E-05	9.26E-05	8.22E-05	4.81E-05	5.00E-05	0.000104997	2.31E-05	7.96E-05	2.28E-05	9.31E-05	3.63E-05	0.000103302	4.15E-06	8.78E-05	6.74E-05	2.08E-05	3.67E-05	5.09E-05	4.90E-05	8.33E-05	7.32E-05	0.000124532	0.000131176	5.61E-05	4.64E-05	8.63E-05	9.66E-06	5.03E-05	3.63E-05	0.000121044	7.13E-05	5.92E-05	6.65E-05	9.27E-05	4.62E-05	7.39E-05	0.000117131	6.79E-05	6.35E-05	6.68E-05	8.33E-05	2.89E-05	5.42E-05	7.23E-05	4.17E-05	6.14E-05	5.01E-05	4.57E-05	6.16E-05	8.85E-05	5.00E-05	8.61E-05	4.42E-05	6.49E-05	0.000101792	4.94E-05	5.59E-05	4.71E-05	8.59E-05	3.75E-05	6.06E-05	7.00E-05	LPS-assembly lipoprotein				
K03648	0.000521425	0.000460161	0.000328929	0.000580352	0.000266626	0.000332753	0.000384481	0.000538526	0.000212638	0.000515732	0.000387502	0.000303897	0.000348352	0.000676524	0.000386534	0.000459139	0.000698619	0.000605916	0.000579277	0.000555834	0.000342239	0.00039774	0.000467033	0.000484676	0.000527431	0.000461969	0.000489227	0.000381088	0.000472409	0.000896159	0.000506073	0.000585915	0.000685275	0.000456132	0.000543115	0.000324155	0.000674152	0.000495164	0.000696848	0.000611487	0.000690769	0.000972822	0.000502488	0.00060954	0.000419374	0.000281099	0.000238836	0.00039016	0.000483165	0.000380357	0.000799042	0.00052659	0.000785993	0.00029454	0.000379817	0.000347761	0.000351475	0.000385785	0.000303424	0.000469033	0.000570515	0.000305804	0.000622261	0.000440526	0.000522183	0.000565185	0.000477538	0.00067549	0.000339083	0.000399397	0.000437104	0.000480865	0.000405662	0.00040044	0.000523822	0.000526391	0.000690215	0.000173016	0.000487909	0.000297158	0.000265533	0.00039602	0.0003639	0.000252787	0.000274671	0.000565517	0.000296244	0.000502588	uracil-DNA glycosylase [EC:3.2.2.-];uracil-DNA glycosylase [EC:3.2.2.27]				
K03649	2.43E-05	3.13E-05	4.44E-05	4.18E-05	0.000136724	5.05E-05	5.86E-05	1.13E-05	4.46E-05	4.12E-05	2.62E-05	5.14E-05	2.71E-05	3.46E-06	8.49E-05	2.34E-05	3.67E-05	1.36E-05	1.54E-05	1.36E-05	5.56E-05	6.02E-05	3.34E-05	2.78E-05	2.56E-05	2.31E-05	9.36E-06	5.23E-05	2.00E-05	4.44E-05	1.86E-05	2.61E-05	2.38E-05	1.38E-05	1.90E-05	9.52E-05	2.12E-05	4.44E-05	2.29E-05	0.000285144	2.29E-05	7.30E-05	9.81E-06	3.46E-05	2.17E-05	3.80E-05	0.000107339	2.52E-05	3.13E-05	5.13E-05	3.23E-05	2.34E-05	1.61E-06	1.38E-05	3.86E-05	3.36E-05	4.90E-05	5.75E-05	5.78E-05	3.05E-05	2.43E-05	4.53E-05	1.41E-05	1.24E-05	9.14E-05	6.34E-05	4.51E-05	7.07E-06	8.79E-05	3.68E-05	3.10E-05	2.50E-05	1.86E-05	2.11E-05	1.30E-05	2.90E-05	1.83E-05	1.95E-05	1.84E-05	9.67E-05	5.17E-05	1.44E-05	2.28E-05	8.12E-05	5.53E-05	8.33E-05	3.87E-05	3.88E-05	TDG/mug DNA glycosylase family protein [EC:3.2.2.-]				
K06694	0	0	0	0	0	0	0	0	0	0	0	0	0	0	0	0	0	0	0	0	0	0	0	0	0	0	0	0	0	0	0	0	0	0	0	0	0	0	0	0	0	0	0	0	0	0	0	0	0	0	0	0	0	0	0	0	0	0	0	0	0	0	0	0	0	0	0	0	0	0	0	0	0	0	0	0	0	0	0	0	0	0	0	0	0	0	0	0	26S proteasome non-ATPase regulatory subunit 10				
K11814	0	0	0	0	0	0	0	0	0	0	0	0	0	0	0	0	0	0	0	0	0	0	0	0	0	0	0	0	0	0	0	0	0	0	0	0	0	0	0	0	0	0	0	0	0	0	0	0	0	0	0	0	0	0	0	0	0	0	0	0	0	0	0	0	0	0	0	0	0	0	0	0	0	0	0	0	0	0	0	0	0	0	0	0	0	0	0	0	multidrug resistance protein EbrA				
K12428	4.79E-06	1.80E-06	5.13E-06	5.70E-06	3.00E-06	4.28E-06	1.29E-05	1.23E-05	2.88E-07	3.78E-06	3.65E-07	0	1.62E-05	0	1.46E-05	0	1.02E-05	2.84E-06	4.11E-06	8.49E-06	1.61E-06	7.05E-06	4.28E-07	4.35E-07	3.14E-06	5.96E-06	0	5.46E-06	4.01E-06	9.61E-06	1.70E-06	3.83E-06	4.61E-06	5.06E-06	1.72E-06	1.61E-05	2.42E-06	6.40E-06	4.45E-06	2.28E-05	6.36E-07	6.44E-06	3.84E-06	4.94E-07	1.87E-06	2.46E-06	1.74E-06	3.07E-07	7.29E-07	3.72E-06	3.36E-06	2.73E-06	5.64E-06	9.52E-06	4.29E-06	0	8.06E-06	2.98E-06	2.98E-06	1.57E-05	9.74E-07	3.70E-06	6.80E-06	1.01E-05	1.62E-05	0	4.25E-07	5.89E-07	0	9.12E-06	4.68E-06	2.14E-06	9.59E-06	9.44E-06	3.35E-06	4.83E-06	0	7.60E-07	1.27E-05	7.75E-06	0	7.89E-06	8.86E-06	8.25E-06	2.83E-06	2.98E-06	6.45E-06	2.99E-06	fatty acid CoA ligase FadD32				
K12429	3.99E-07	1.08E-06	9.05E-07	0	5.46E-07	1.71E-05	3.91E-06	0	5.75E-07	0	3.65E-07	1.14E-06	7.37E-06	0	1.46E-05	4.50E-07	6.02E-07	1.13E-06	0	4.24E-07	2.25E-06	4.23E-06	4.28E-07	1.30E-06	8.98E-07	7.45E-07	0	2.88E-07	0	6.01E-07	1.70E-06	3.83E-06	0	0	0	1.08E-06	0	8.54E-07	2.97E-06	5.42E-06	1.27E-06	0	4.27E-07	0	3.74E-07	1.64E-06	1.99E-06	0	1.46E-06	2.23E-06	0	3.91E-07	0	4.01E-06	4.68E-06	0	0	6.61E-07	1.19E-06	8.70E-07	0	6.16E-07	0	1.50E-06	1.31E-05	0	8.50E-07	5.89E-07	7.58E-07	3.26E-07	4.68E-06	7.14E-07	1.50E-06	0	4.19E-07	0	1.67E-06	1.52E-06	8.74E-07	5.34E-07	0	0	1.34E-06	1.33E-06	2.57E-07	0	3.22E-07	0	fatty acid CoA ligase FadD36				
K12422	0	0	0	0	0	0	0	0	0	0	0	0	0	0	0	0	0	0	0	0	0	0	0	0	0	0	0	0	0	0	0	0	0	0	0	0	0	0	0	0	0	0	0	0	0	0	0	0	0	0	0	0	0	0	0	0	0	0	0	0	0	0	0	0	0	0	0	0	0	0	0	0	0	0	0	0	0	0	0	0	0	0	0	0	0	0	0	0	long chain fatty acid CoA ligase FadD10 [EC:6.2.1.-]				
K12423	0	0	0	0	0	1.22E-06	0	0	0	0	0	0	0	0	0	0	0	0	0	0	6.43E-07	0	0	0	0	0	0	0	0	0	0	0	0	0	0	0	0	0	0	3.25E-06	0	0	0	0	0	0	0	0	0	1.49E-06	0	0	0	0	2.34E-06	0	0	0	0	0	0	0	0	0	1.08E-05	0	0	0	0	0	0	0	0	0	0	0	0	0	0	0	0	0	0	0	0	0	0	0	fatty acid CoA ligase FadD21				
K12420	3.99E-07	7.19E-07	0	0	0	6.12E-07	0	0	0	0	0	0	0	0	0	0	0	0	0	4.24E-07	0	0	0	0	0	0	0	0	0	0	0	0	0	0	0	0	0	8.54E-07	0	0	1.27E-06	0	4.27E-07	0	0	0	0	0	0	0	0	0	0	0	0	0	0	0	0	0	0	0	0	0	2.25E-06	0	0	0	7.58E-07	0	0	0	0	0	0	0	0	0	0	0	0	0	0	0	0	0	0	0	ketoreductase [EC:1.1.1.-];ketoacyl reductase [EC:1.3.1.-]				
K12421	3.99E-07	0	3.02E-07	0	5.46E-07	1.53E-06	0	0	0	0	0	0	7.08E-06	0	1.43E-05	0	0	0	0	0	1.29E-06	0	0	0	4.49E-07	0	0	0	0	0	1.70E-06	3.83E-06	0	0	0	1.08E-06	0	0	2.37E-06	4.34E-06	0	0	0	0	0	8.20E-07	1.25E-06	0	7.29E-07	1.49E-06	0	0	0	0	4.29E-06	0	0	3.31E-07	2.98E-07	4.35E-07	0	0	0	0	1.08E-05	0	0	0	0	0	4.68E-06	3.57E-07	0	0	0	0	0	0	0	0	0	0	8.06E-07	0	0	0	0	0	fatty acid CoA ligase FadD9				
K12426	0	0	0	0	0	1.22E-06	0	0	0	0	0	0	0	0	0	0	0	0	0	0	6.43E-07	0	0	0	0	0	0	0	0	0	0	0	0	0	0	0	0	0	0	3.25E-06	0	0	0	0	0	0	0	0	0	1.49E-06	0	0	0	0	2.34E-06	0	0	0	0	0	0	0	0	0	1.08E-05	0	0	0	0	0	0	0	0	0	0	0	0	0	0	0	0	0	0	0	0	0	0	0	long chain fatty acid CoA FadD26	virulence protein		
K12427	0	0	0	0	0	0	0	0	0	0	0	0	0	0	0	0	0	0	0	0	0	0	0	0	0	0	0	0	0	0	0	0	0	0	0	0	0	0	0	0	0	0	0	0	0	0	0	0	0	0	0	0	0	0	0	0	0	0	0	0	0	0	0	0	0	0	0	0	0	0	0	0	0	0	0	0	0	0	0	0	0	0	0	0	0	0	0	0	fatty acid CoA ligase FadD28	virulence protein		
K12424	0	0	0	0	0	0	0	0	0	0	0	0	0	0	0	0	0	0	0	0	0	0	0	0	0	0	0	0	0	0	0	0	0	0	0	0	0	0	0	0	0	0	0	0	0	0	0	0	0	0	0	0	0	0	0	0	0	0	0	0	0	0	0	0	0	0	0	0	0	0	0	0	0	0	0	0	0	0	0	0	0	0	0	0	0	0	0	0	fatty acid CoA ligase FadD22				
K12425	0	0	0	0	0	0	0	0	0	0	0	0	0	0	0	0	0	0	0	0	0	0	0	0	0	0	0	0	0	0	0	0	0	0	0	0	0	0	0	0	0	0	0	0	0	0	0	0	0	0	0	0	0	0	0	0	0	0	0	0	0	0	0	0	0	0	0	0	0	0	0	0	0	0	0	0	0	0	0	0	0	0	0	0	0	0	0	0	fatty acid CoA ligase FadD23				
K07349	3.99E-06	8.63E-06	2.72E-06	1.90E-06	7.29E-05	5.20E-06	4.81E-06	1.89E-06	8.06E-06	2.30E-05	4.74E-06	7.38E-06	8.26E-06	5.62E-06	1.33E-05	8.55E-06	4.39E-05	4.20E-05	2.06E-06	2.12E-06	1.29E-05	3.88E-06	2.14E-06	3.48E-06	4.49E-07	3.87E-05	0	6.33E-06	5.35E-06	1.80E-06	2.54E-06	3.83E-06	1.69E-05	0	1.00E-05	6.73E-06	1.09E-05	5.98E-06	0	5.42E-07	0	0	1.49E-05	4.00E-05	1.12E-06	7.65E-06	1.10E-05	5.83E-06	8.75E-06	7.81E-06	7.39E-06	3.91E-07	0	6.76E-06	1.09E-05	3.84E-06	5.58E-06	3.64E-06	1.10E-05	6.09E-06	3.70E-05	9.55E-06	2.61E-06	2.63E-06	4.28E-05	8.78E-06	2.04E-05	2.95E-06	3.18E-05	6.09E-05	4.25E-06	1.32E-05	1.29E-05	9.06E-06	4.61E-06	2.29E-05	5.99E-05	8.36E-06	4.37E-05	7.48E-06	8.50E-06	3.43E-07	1.21E-05	1.33E-05	1.54E-06	0	5.48E-06	1.07E-05	minor fimbrial subunit	virulence protein		
K07348	1.99E-06	4.31E-06	1.81E-06	1.90E-06	2.59E-05	6.73E-06	1.80E-06	4.73E-07	3.45E-06	1.17E-05	3.65E-06	2.55E-06	3.83E-06	1.30E-06	4.96E-06	4.50E-06	2.71E-05	2.21E-05	2.06E-06	8.49E-07	1.09E-05	1.41E-06	1.28E-06	2.17E-06	4.49E-07	1.68E-05	0	1.73E-06	3.34E-06	1.20E-06	8.48E-07	3.45E-06	8.46E-06	0	3.79E-06	3.77E-06	6.05E-06	5.55E-06	0	5.42E-07	0	0	6.40E-06	6.23E-05	1.12E-06	2.73E-06	4.23E-06	2.76E-06	4.74E-06	2.97E-06	4.03E-06	3.91E-07	0	2.25E-06	5.07E-06	5.44E-06	1.55E-06	1.65E-06	8.05E-06	3.05E-06	2.14E-05	3.70E-06	2.61E-06	1.13E-06	2.66E-05	3.41E-06	7.65E-06	4.13E-06	2.12E-05	2.08E-05	1.28E-06	8.21E-06	4.80E-06	5.28E-06	1.26E-06	8.05E-06	3.08E-05	3.29E-06	1.40E-05	1.87E-06	3.89E-06	3.43E-07	6.45E-06	5.32E-06	5.14E-07	0	3.55E-06	3.84E-06	minor fimbrial subunit	virulence protein		
K05380	0	0	9.05E-07	0	0	0	6.01E-07	0	0	0	0	0	2.95E-07	0	0	0	0	0	0	0	6.43E-07	0	0	0	0	0	0	0	0	0	0	0	0	0	0	0	0	0	0	0	0	0	0	0	0	0	0	0	3.64E-07	0	1.34E-06	0	0	0	0	0	0	0	0	8.70E-07	0	0	0	0	0	0	0	0	0	0	0	0	0	0	0	0	0	0	0	0	4.86E-07	0	0	0	0	0	0	0	phycoerythrin-associated linker protein				
K07345	1.99E-05	2.98E-05	2.26E-05	3.56E-05	0.000134268	2.81E-05	2.40E-05	9.93E-06	2.88E-05	7.82E-05	2.15E-05	1.96E-05	2.71E-05	1.43E-05	2.85E-05	3.38E-05	0.000152842	0.000137296	1.59E-05	1.02E-05	4.86E-05	1.16E-05	9.85E-06	2.48E-05	4.04E-06	7.59E-05	3.94E-06	1.41E-05	1.74E-05	1.20E-05	6.36E-06	1.61E-05	5.23E-05	9.21E-06	2.17E-05	2.42E-05	3.27E-05	2.77E-05	2.97E-06	8.67E-06	7.63E-06	1.00E-05	3.37E-05	0.000234324	1.20E-05	2.40E-05	3.61E-05	1.99E-05	3.68E-05	2.27E-05	2.96E-05	2.34E-06	4.83E-06	2.48E-05	3.24E-05	1.92E-05	1.74E-05	1.59E-05	3.34E-05	2.00E-05	0.000116342	2.43E-05	6.59E-05	1.65E-05	0.000130546	2.34E-05	5.06E-05	1.47E-05	0.000112901	0.000121187	1.40E-05	3.89E-05	3.24E-05	2.72E-05	9.64E-06	5.07E-05	0.000182337	2.25E-05	7.69E-05	1.79E-05	2.41E-05	6.17E-06	3.57E-05	3.59E-05	6.94E-06	1.37E-05	2.16E-05	3.20E-05	major type 1 subunit fimbrin (pilin)	virulence protein		
K07344	4.15E-05	5.75E-06	1.57E-05	6.65E-06	1.15E-05	5.78E-05	2.37E-05	1.47E-05	1.64E-05	1.36E-05	8.38E-06	1.96E-05	7.37E-06	5.19E-06	1.64E-05	1.98E-05	1.02E-05	3.63E-05	1.18E-05	6.36E-06	1.35E-05	1.41E-05	4.71E-06	4.22E-05	9.43E-06	3.35E-06	1.23E-05	7.48E-06	4.68E-06	5.41E-06	8.90E-06	8.43E-06	3.08E-06	1.10E-05	5.86E-06	1.51E-05	6.05E-06	9.39E-05	1.19E-06	8.67E-06	2.10E-05	2.15E-06	2.56E-06	4.94E-06	1.57E-05	2.49E-05	1.52E-05	1.59E-05	5.03E-05	2.60E-05	2.02E-06	2.77E-05	8.86E-06	1.35E-05	8.98E-06	1.79E-05	6.20E-06	1.52E-05	2.21E-05	1.00E-05	1.46E-06	2.40E-05	4.03E-05	8.63E-06	6.75E-06	1.02E-05	8.93E-06	1.41E-05	4.93E-06	8.80E-06	1.79E-05	8.57E-06	6.00E-06	3.02E-06	7.12E-06	1.61E-05	8.33E-07	2.00E-05	3.50E-06	1.50E-05	1.07E-05	9.94E-06	3.76E-06	4.34E-05	3.32E-05	1.43E-05	9.35E-06	5.46E-05	type IV secretion system protein TrbL				
K07347	2.47E-05	6.26E-05	4.41E-05	4.08E-05	0.000205223	4.10E-05	5.32E-05	1.61E-05	3.86E-05	0.000111459	2.55E-05	4.17E-05	5.57E-05	2.29E-05	5.08E-05	3.87E-05	0.000156452	0.000157152	2.00E-05	1.82E-05	7.21E-05	6.06E-05	3.04E-05	5.96E-05	2.74E-05	0.000137362	4.43E-06	2.79E-05	3.07E-05	4.62E-05	2.88E-05	4.41E-05	5.92E-05	1.24E-05	3.59E-05	7.86E-05	4.36E-05	4.82E-05	3.26E-06	2.60E-05	3.18E-05	1.50E-05	6.57E-05	0.0002452	1.20E-05	4.92E-05	4.96E-05	3.50E-05	0.000101661	4.35E-05	5.17E-05	1.88E-05	2.42E-06	3.93E-05	3.40E-05	4.55E-05	3.66E-05	3.80E-05	5.75E-05	3.05E-05	0.000120723	4.80E-05	8.16E-05	3.83E-05	0.000161156	3.85E-05	6.08E-05	3.07E-05	0.000133739	0.000180478	2.42E-05	5.14E-05	3.87E-05	3.81E-05	2.81E-05	9.90E-05	0.000203151	4.08E-05	0.000125475	4.41E-05	4.30E-05	6.17E-06	5.13E-05	4.15E-05	2.31E-05	2.50E-05	3.90E-05	3.50E-05	outer membrane usher protein	pathogenicity island		
K07346	1.56E-05	4.17E-05	3.71E-05	2.71E-05	6.39E-05	2.11E-05	3.97E-05	1.37E-05	2.65E-05	6.39E-05	1.53E-05	2.78E-05	4.10E-05	1.60E-05	2.79E-05	1.76E-05	7.58E-05	8.40E-05	1.13E-05	1.49E-05	4.21E-05	7.86E-05	2.40E-05	5.17E-05	2.60E-05	6.89E-05	2.96E-06	2.65E-05	1.90E-05	4.02E-05	2.37E-05	3.30E-05	3.23E-05	1.10E-05	1.69E-05	6.21E-05	2.72E-05	3.37E-05	3.26E-06	2.49E-05	2.86E-05	1.29E-05	3.54E-05	0.000111724	8.23E-06	3.41E-05	3.98E-05	2.82E-05	8.45E-05	3.09E-05	3.63E-05	1.80E-05	2.42E-06	2.55E-05	1.64E-05	3.27E-05	2.91E-05	3.11E-05	3.25E-05	1.70E-05	5.89E-05	3.36E-05	6.90E-05	3.41E-05	7.07E-05	2.10E-05	2.93E-05	2.18E-05	6.48E-05	5.54E-05	1.79E-05	2.61E-05	1.77E-05	1.92E-05	2.22E-05	4.87E-05	0.000108236	2.74E-05	4.02E-05	3.18E-05	2.67E-05	4.80E-06	2.77E-05	2.00E-05	2.06E-05	1.67E-05	2.55E-05	2.09E-05	fimbrial chaperone protein	virulence protein		
K07341	0.000108514	8.81E-05	0.000111655	8.88E-05	0.000131539	0.000130287	0.00010341	0.000120565	8.20E-05	0.000143574	9.51E-05	6.13E-05	7.88E-05	3.59E-05	0.000136077	8.96E-05	8.97E-05	0.000118006	6.94E-05	7.34E-05	0.000108719	0.000253652	0.000143834	8.09E-05	7.86E-05	0.000106465	0.000189187	8.46E-05	7.72E-05	0.00012133	0.000118677	5.67E-05	0.000135363	3.59E-05	9.10E-05	0.000180774	7.93E-05	0.00012806	0.000235646	7.70E-05	5.41E-05	0.000134577	4.18E-05	4.15E-05	8.64E-05	0.000121837	0.000136976	4.11E-05	0.000149759	0.000110798	0.00013911	0.000219543	0.000182002	5.23E-05	8.70E-05	0.000116561	0.000104451	5.49E-05	8.46E-05	5.79E-05	7.16E-05	0.000115793	0.000169945	8.86E-05	9.77E-05	0.000217979	0.000150533	0.000193334	0.00012995	6.78E-05	0.000101622	5.35E-05	9.62E-05	0.000112093	0.000102669	9.01E-05	0.00016735	0.000169723	0.000103178	0.000206033	9.91E-05	0.000130292	0.000135623	0.000109364	0.000101073	0.000354788	0.000199538	0.000124154	death on curing protein	pathogenicity island	yes
K07340	1.56E-05	1.94E-05	2.47E-05	1.76E-05	4.61E-05	3.00E-05	2.89E-05	1.37E-05	2.01E-05	2.76E-05	1.31E-05	8.23E-06	1.56E-05	9.08E-06	2.29E-05	2.21E-05	4.03E-05	6.47E-05	5.14E-06	7.21E-06	3.73E-05	3.42E-05	5.57E-06	3.48E-05	4.94E-06	1.75E-05	9.85E-07	1.61E-05	2.34E-05	1.20E-05	8.48E-06	1.11E-05	1.31E-05	4.42E-05	8.62E-06	9.42E-06	1.03E-05	2.39E-05	2.37E-06	1.03E-05	3.18E-05	5.73E-06	7.68E-06	4.10E-05	7.11E-06	2.76E-05	2.17E-05	2.21E-05	2.15E-05	1.15E-05	1.28E-05	1.45E-05	1.61E-06	1.85E-05	1.80E-05	3.01E-05	1.21E-05	2.61E-05	2.27E-05	1.48E-05	2.39E-05	1.02E-05	5.80E-05	3.00E-06	3.02E-05	2.05E-05	1.74E-05	7.07E-06	2.88E-05	2.93E-05	5.53E-06	1.64E-05	1.02E-05	1.32E-05	4.19E-06	1.65E-05	3.25E-05	3.12E-05	1.44E-05	7.22E-06	1.19E-05	4.80E-06	9.94E-06	1.28E-05	2.52E-05	7.74E-06	1.93E-05	4.48E-05	hypothetical protein				
K07343	5.27E-05	7.26E-05	8.21E-05	3.51E-05	4.15E-05	6.51E-05	8.81E-05	9.65E-05	3.40E-05	0.000155286	3.68E-05	3.58E-05	6.49E-05	1.34E-05	7.41E-05	4.37E-05	5.36E-05	4.99E-05	3.55E-05	2.12E-05	7.75E-05	7.19E-05	8.78E-05	6.13E-05	4.40E-05	9.08E-05	0.000173915	9.00E-05	0.000126956	4.08E-05	8.60E-05	8.81E-05	2.77E-05	2.53E-05	6.00E-05	6.91E-05	5.75E-05	5.55E-05	4.15E-06	4.17E-05	7.00E-06	1.65E-05	4.14E-05	4.80E-05	5.46E-05	8.93E-05	4.93E-05	0.000100607	0.000100933	3.68E-05	5.17E-05	8.79E-05	8.05E-06	2.93E-05	5.07E-05	6.31E-05	9.30E-05	4.66E-05	3.37E-05	7.79E-05	4.19E-05	5.91E-05	5.39E-05	3.15E-05	5.36E-05	7.75E-05	9.57E-05	3.83E-05	7.05E-05	6.97E-05	4.51E-05	3.64E-05	7.59E-05	3.09E-05	9.34E-05	6.92E-05	7.08E-05	8.74E-05	7.56E-05	0.000133614	0.000111509	3.02E-05	2.69E-05	1.92E-05	7.12E-05	6.37E-05	3.51E-05	2.60E-05	DNA transformation protein and related proteins	pathogenicity island		
K07342	7.98E-07	6.83E-06	3.32E-06	4.75E-07	2.46E-06	6.12E-07	1.80E-06	6.15E-06	5.18E-06	3.78E-06	4.37E-06	1.42E-06	4.42E-06	1.73E-06	7.75E-06	0	0	5.67E-07	5.14E-06	0	7.72E-06	4.93E-06	4.28E-07	1.74E-06	1.80E-06	7.45E-07	0	1.73E-06	6.68E-07	1.80E-06	0	6.13E-06	0	9.21E-07	0	4.30E-06	1.21E-06	0	0	4.34E-06	0	0	0	0	1.01E-05	1.07E-05	2.99E-06	3.68E-06	1.09E-06	1.19E-05	0	2.34E-06	0	5.01E-07	3.12E-06	4.80E-06	9.30E-07	6.61E-07	1.58E-05	6.09E-06	0	3.08E-06	0	6.00E-06	0	3.90E-06	0	0	0	1.30E-06	0	2.50E-06	3.60E-06	3.02E-06	8.38E-07	8.05E-07	0	2.53E-06	0	4.28E-06	4.86E-07	5.14E-06	2.69E-06	1.86E-06	8.74E-06	0	1.03E-05	4.69E-06	protein transport protein SEC61 subunit gamma and related proteins				
K06968	9.97E-06	2.37E-05	2.72E-05	1.66E-05	4.23E-05	2.29E-05	3.10E-05	8.70E-05	2.01E-05	2.68E-05	1.93E-05	2.01E-05	2.15E-05	5.62E-06	2.36E-05	6.75E-06	3.49E-05	5.90E-05	4.63E-06	9.76E-06	5.31E-05	1.41E-05	3.85E-05	1.87E-05	4.04E-06	5.51E-05	0.000165539	1.29E-05	1.74E-05	4.81E-06	4.45E-05	1.49E-05	1.08E-05	1.20E-05	4.28E-05	2.10E-05	6.66E-06	2.52E-05	8.90E-07	2.06E-05	7.00E-06	1.72E-05	1.24E-05	3.91E-05	3.37E-05	2.08E-05	3.98E-05	3.25E-05	2.48E-05	3.12E-05	1.75E-05	1.25E-05	9.66E-06	2.63E-05	1.21E-05	6.12E-05	3.44E-05	1.88E-05	2.92E-05	2.18E-05	3.94E-05	4.62E-05	5.02E-05	6.75E-06	3.38E-05	1.51E-05	5.87E-05	5.89E-06	5.65E-05	5.44E-05	2.59E-05	2.71E-05	2.97E-05	1.74E-05	4.19E-05	2.37E-05	3.25E-05	3.90E-05	3.72E-05	6.07E-05	3.47E-05	1.44E-05	2.44E-05	1.68E-05	4.99E-05	0.000175608	1.71E-05	2.90E-05	ribosomal RNA large subunit methyltransferase M [EC:2.1.1.-]				
K06969	0.000751618	0.000771488	0.000688034	0.000760346	0.000847089	0.000634922	0.000698018	0.001122914	0.000875587	0.000713713	0.000712668	0.000724983	0.000751568	0.000756116	0.00086079	0.000806194	0.000814153	0.000727893	0.000695441	0.000815507	0.000795126	0.00069261	0.000898964	0.000798955	0.00083985	0.000810027	0.001336136	0.000687397	0.000849267	0.000678125	0.000911695	0.000688613	0.0006722	0.000913185	0.001092093	0.000673866	0.000770373	0.000637311	0.001024793	0.0004288	0.000707943	0.000813906	0.000921371	0.000845841	0.000787869	0.000764896	0.000902796	0.000753635	0.000733858	0.0008321	0.000554424	0.000557451	0.000824648	0.000843546	0.000688979	0.000797352	0.000812669	0.000849256	0.000758559	0.000690061	0.000899583	0.000796693	0.000744098	0.000718951	0.000704947	0.000771948	0.000983567	0.000654271	0.000970269	0.000692918	0.000833389	0.000797515	0.001010107	0.000819752	0.000879603	0.00078355	0.000549508	0.000758433	0.000780391	0.000952668	0.000759185	0.000823928	0.000903438	0.000808917	0.000741457	0.001032218	0.000650512	0.000822999	putative SAM-dependent methyltransferase;ribosomal RNA large subunit methyltransferase I [EC:2.1.1.-]	pathogenicity island		
K06962	0.000146414	9.85E-05	0.000123725	7.88E-05	0.000191032	0.000103985	0.000146698	0.000185813	0.000221846	8.50E-05	0.00019685	0.000203733	0.000183762	6.49E-05	8.62E-05	0.000129189	7.22E-05	5.05E-05	0.00021331	5.35E-05	0.00015954	0.000165578	0.000110872	4.48E-05	2.51E-05	0.000140712	0.000198056	0.000170843	4.78E-05	7.15E-05	0.000152585	7.89E-05	0.000144592	8.28E-05	0.000102416	0.000145802	6.48E-05	0.000126352	1.90E-05	0.000102999	4.83E-05	0.000188981	2.26E-05	1.73E-05	0.000235313	0.000235479	0.000181555	0.000153058	6.96E-05	0.000116003	0.000356175	0.000141023	0.000264145	0.000264986	0.000161998	0.000124886	0.00016117	0.000187438	0.000161846	0.000246264	0.000164534	0.000161371	0.000109811	0.000173359	9.72E-05	0.000292102	0.000142453	0.00015561	0.000128435	0.000106202	0.000144142	9.42E-05	0.000140917	0.000215883	0.000165109	7.32E-05	0.000268926	0.000227733	0.00014952	0.000231419	0.00020164	0.000122749	0.00014744	0.000270083	0.000240208	0.000123223	6.00E-05	0.000148046	None	pathogenicity island	yes
K06963	3.99E-07	1.08E-06	6.04E-07	0	1.09E-06	0	0	2.36E-06	0	0	0	2.84E-07	1.47E-06	0	9.30E-07	0	0	1.13E-06	5.14E-07	0	3.22E-07	0	0	0	0	0	0	0	0	0	0	0	0	0	0	0	0	0	0	0	0	0	0	0	1.87E-06	1.64E-06	0	0	1.09E-06	0	0	2.34E-06	0	3.76E-06	0	3.20E-07	0	9.92E-07	8.94E-07	1.74E-06	0	0	0	0	4.50E-07	0	0	0	0	3.26E-07	0	0	2.40E-06	0	0	0	0	2.53E-07	0	0	7.29E-07	0	8.06E-07	1.86E-06	5.14E-07	0	1.61E-06	0	;tRNA acetyltransferase TAN1				
K06960	0.000404533	0.000426008	0.000301769	0.000390384	0.000150915	0.000330306	0.000248905	0.000453421	0.000304427	0.000376314	0.000355787	0.000224447	0.000292899	0.000470193	0.000304702	0.00039567	0.000336372	0.00033019	0.000437927	0.000484552	0.00024124	0.000349123	0.000399825	0.000440773	0.000461446	0.000397941	0.000380346	0.000320114	0.000484771	0.000409038	0.000459026	0.000284719	0.000494536	0.000446927	0.000498977	0.000253406	0.000243276	0.000358141	0.00061909	0.00022985	0.00033966	0.000361497	0.000530215	0.000422673	0.000296293	0.000237937	0.000220905	0.000233421	0.000282757	0.000355446	0.000473108	0.000426585	0.000489635	0.000265487	0.000420804	0.000287239	0.000300334	0.000257851	0.000234572	0.000245394	0.000363143	0.000326746	0.000424601	0.000369232	0.000378583	0.00042523	0.000300641	0.000448558	0.000346281	0.000345319	0.000330379	0.00046373	0.000413757	0.000338166	0.000363323	0.000312293	0.000560331	0.000301955	0.000359373	0.000267763	0.000240753	0.000337389	0.000335164	0.000251988	0.000272613	0.000461938	0.000404233	0.000383128	None				
K06961	9.57E-06	9.35E-06	7.85E-06	2.37E-06	1.01E-05	6.12E-07	6.61E-06	6.15E-06	1.64E-05	4.53E-06	6.20E-06	6.24E-06	1.21E-05	4.76E-06	9.30E-06	2.70E-06	0	1.70E-06	9.25E-06	5.09E-06	1.13E-05	8.46E-06	3.00E-06	8.69E-06	3.59E-06	2.61E-06	0	5.18E-06	4.68E-06	1.80E-06	0	6.13E-06	0	1.38E-06	1.03E-06	9.68E-06	2.42E-06	0	2.97E-06	5.96E-06	0	0	0	0	1.57E-05	1.80E-05	3.24E-06	3.68E-06	2.19E-06	1.64E-05	5.38E-06	5.86E-06	8.05E-07	6.76E-06	4.68E-06	7.69E-06	4.65E-06	3.64E-06	2.00E-05	6.96E-06	1.95E-06	5.24E-06	1.05E-06	7.13E-06	4.50E-07	3.90E-06	4.25E-07	2.36E-06	6.06E-06	3.91E-06	0	6.07E-06	4.80E-06	6.60E-05	5.87E-06	1.61E-06	0	5.32E-06	3.93E-06	1.26E-05	4.62E-06	7.20E-06	1.32E-05	3.73E-06	1.52E-05	1.79E-06	2.19E-05	7.68E-06	ribosomal RNA assembly protein				
K06966	0.000593236	0.000671907	0.000904101	0.000605523	0.000957615	0.000926081	0.000873875	0.000679422	0.000921049	0.000474549	0.000813645	0.000923892	0.000872503	0.000571845	0.000820184	0.000541514	0.000632428	0.000633148	0.000609089	0.000596143	0.000917676	0.000803935	0.000736722	0.000661594	0.000670623	0.000684577	0.000880904	0.000860828	0.000489782	0.000674521	0.00057177	0.000670602	0.000653742	0.000589152	0.000561392	0.000953634	0.000876277	0.000669326	0.000311029	0.000924278	0.000768369	0.000705815	0.000404806	0.00054033	0.000800215	0.000865152	0.00099843	0.000804552	0.0008173	0.000772983	0.000723775	0.000945362	0.000773913	0.000918684	0.000757682	0.000815924	0.000953073	0.000919669	0.000926664	0.000738357	0.000637205	0.000924804	0.000612325	0.000742591	0.000565398	0.000764146	0.000878109	0.00061301	0.000778564	0.00075905	0.000780239	0.000616521	0.000672205	0.000859003	0.000760171	0.000676501	0.000511209	0.001013777	0.00062475	0.000913386	0.001012328	0.000864045	0.00075761	0.000973894	0.00091917	0.000663739	0.000789124	0.000751322	None	pathogenicity island	yes
K06967	0.000357856	0.000294071	0.000112258	0.000379936	6.39E-05	7.55E-05	6.07E-05	0.000332855	7.39E-05	0.000353267	0.000192475	0.000113216	0.000120345	0.000434723	0.000137317	0.000310594	0.000279207	0.000301256	0.000388583	0.000415815	0.000108719	0.000145497	0.000286812	0.00036166	0.000418354	0.000313811	0.000186231	0.000187812	0.000434322	0.000317139	0.000412403	0.00025981	0.000230732	0.000414708	0.000480011	6.29E-05	0.000269298	0.000242887	0.000600987	0.000182145	0.000323122	0.00028204	0.000516565	0.000473592	0.000172089	8.14E-05	3.93E-05	0.000134654	0.000149395	0.000179954	0.000133062	0.000168759	0.00035112	0.000146018	0.00024124	8.36E-05	9.76E-05	9.49E-05	7.15E-05	0.000254966	0.000315438	7.30E-05	0.000366036	0.000277299	0.000329515	0.000376465	0.000133949	0.000334798	0.000281874	0.000142037	0.000216001	0.000358775	0.000328907	0.000179651	0.000309684	0.000290964	0.000175676	3.90E-05	0.000350192	9.97E-05	5.49E-05	0.000202296	0.000225322	6.41E-05	8.67E-05	0.000124414	0.000131198	0.000267933	;tRNA (adenine-N(1)-)-methyltransferase [EC:2.1.1.36]				
K06964	3.99E-07	3.60E-07	0	0	0	0	0	0	0	0	0	0	0	0	6.82E-06	0	0	5.67E-07	0	0	0	0	0	0	0	0	0	0	0	0	0	0	0	0	0	0	0	0	0	0	0	0	0	0	0	6.01E-06	0	0	0	0	0	0	0	0	0	0	0	0	5.37E-06	0	0	0	0	0	0	0	0	0	0	0	0	0	0	0	4.19E-07	0	0	0	0	0	0	0	0	0	0	0	6.45E-07	0	None				
K06965	9.57E-06	9.35E-06	7.85E-06	2.37E-06	1.01E-05	6.12E-07	6.61E-06	6.15E-06	1.64E-05	4.53E-06	6.20E-06	6.24E-06	1.21E-05	4.76E-06	9.30E-06	2.70E-06	0	1.70E-06	9.25E-06	5.09E-06	1.13E-05	8.46E-06	3.00E-06	8.69E-06	3.59E-06	2.61E-06	0	5.18E-06	4.68E-06	1.80E-06	0	6.13E-06	0	1.38E-06	1.03E-06	9.68E-06	2.42E-06	0	2.97E-06	5.96E-06	0	0	0	0	1.57E-05	1.80E-05	3.24E-06	3.68E-06	2.19E-06	1.64E-05	5.38E-06	5.86E-06	8.05E-07	6.76E-06	4.68E-06	7.69E-06	4.65E-06	3.64E-06	2.00E-05	6.96E-06	1.95E-06	5.24E-06	1.05E-06	7.13E-06	4.50E-07	3.90E-06	4.25E-07	2.36E-06	6.06E-06	3.91E-06	0	6.07E-06	4.80E-06	6.60E-05	5.87E-06	1.61E-06	0	5.32E-06	3.93E-06	1.26E-05	4.62E-06	7.20E-06	1.32E-05	3.73E-06	1.52E-05	1.79E-06	2.19E-05	7.68E-06	protein pelota				
K08995	5.51E-05	0.000108929	0.000109241	0.000104957	5.57E-05	0.000179833	9.95E-05	0.00012293	7.25E-05	6.20E-05	5.14E-05	8.06E-05	0.00012182	2.42E-05	0.000184743	3.42E-05	3.61E-05	2.27E-05	2.72E-05	6.66E-05	0.000122228	0.000120132	7.28E-05	5.91E-05	5.30E-05	0.000125078	0.00020988	4.52E-05	2.84E-05	6.37E-05	8.82E-05	6.74E-05	2.46E-05	5.89E-05	8.90E-05	0.000186961	8.47E-05	0.000140012	1.19E-05	5.85E-05	4.96E-05	2.58E-05	4.22E-05	7.51E-05	0.000158621	1.00E-04	0.000131746	0.00011441	0.000196035	8.22E-05	4.50E-05	8.20E-05	3.54E-05	6.59E-05	7.10E-05	0.000102151	0.000150632	9.59E-05	0.000132636	6.66E-05	3.50E-05	0.000103167	0.000132296	1.73E-05	8.24E-05	6.53E-05	8.08E-05	3.36E-05	7.77E-05	0.00011402	9.27E-05	8.42E-05	4.26E-05	9.62E-05	9.26E-05	7.20E-05	1.83E-05	0.000141858	0.000151706	0.000157932	0.000100334	0.000113492	7.71E-05	9.77E-05	9.26E-05	8.21E-05	0.00023274	0.000169805	putative membrane protein				
K08994	0.000297615	0.000156023	0.000262238	0.000165747	0.000536253	0.000263327	0.000376665	0.000118201	0.000476206	0.000211582	0.000340112	0.00043272	0.000357791	9.78E-05	0.000408232	0.000189957	5.84E-05	6.35E-05	0.000101772	0.000139595	0.000401745	0.000243435	0.000171231	0.000100413	8.98E-05	0.000182033	4.14E-05	0.000334495	0.000125954	0.000108116	0.000127578	0.000195433	2.54E-05	0.00020068	0.000161383	0.000388717	0.00014887	0.00022752	1.60E-05	0.000992582	0.000118945	8.52E-05	4.05E-05	5.54E-05	0.000419748	0.00045566	0.000525738	0.000396295	0.000194214	0.000264725	0.000251339	0.000190244	3.54E-05	0.000511938	0.000303307	0.000224796	0.000417493	0.00048	0.000366314	0.000206235	0.000204937	0.000348303	7.69E-05	0.000253659	0.000217876	0.0002053	0.000225374	5.72E-05	0.000293619	0.000215661	0.000322726	0.000196701	0.000286632	0.000399308	0.000205757	0.000177878	8.66E-05	0.000462811	0.000220346	0.000423556	0.000407409	0.000316131	0.000349129	0.0005548	0.000398633	0.000163107	0.000282383	0.000209056	putative membrane protein				
K08997	1.12E-05	6.47E-06	6.94E-06	1.90E-06	2.59E-05	7.03E-06	5.11E-06	1.04E-05	5.18E-06	1.21E-05	4.01E-06	7.38E-06	2.95E-06	0	8.37E-06	1.35E-06	5.42E-06	9.08E-06	2.57E-06	5.94E-06	1.99E-05	2.47E-06	3.85E-06	2.61E-06	4.49E-07	1.12E-05	0	0	1.07E-05	9.61E-06	2.97E-06	5.36E-06	7.69E-07	3.22E-05	4.48E-06	4.84E-06	6.05E-07	1.28E-05	1.78E-06	9.22E-06	2.74E-05	2.86E-06	8.53E-06	3.26E-05	1.87E-06	6.28E-06	2.24E-06	3.07E-06	7.65E-06	2.97E-06	1.28E-05	1.56E-06	0	2.00E-06	7.81E-07	5.76E-06	3.72E-06	1.98E-06	9.54E-06	3.05E-06	5.35E-06	4.31E-06	8.37E-06	7.50E-07	1.94E-05	3.90E-06	2.98E-06	2.95E-06	1.44E-05	2.25E-05	0	5.71E-06	3.60E-06	6.79E-06	4.19E-07	9.66E-06	3.33E-06	2.79E-06	1.31E-05	1.34E-06	3.89E-06	1.03E-06	9.94E-06	3.46E-06	5.92E-06	3.57E-06	8.06E-06	2.13E-06	hypothetical protein				
K08996	4.43E-05	2.30E-05	1.09E-05	6.65E-05	3.47E-05	7.95E-06	3.88E-05	2.51E-05	2.53E-05	2.98E-05	1.79E-05	1.59E-05	1.71E-05	1.82E-05	1.77E-05	5.99E-05	5.42E-05	2.89E-05	4.83E-05	2.59E-05	2.38E-05	0.000123303	2.10E-05	1.04E-05	2.69E-06	4.13E-05	9.85E-06	2.19E-05	1.54E-05	9.61E-06	1.57E-05	1.49E-05	3.54E-05	1.15E-05	2.38E-05	1.08E-05	7.44E-05	7.04E-05	2.37E-05	9.22E-06	3.24E-05	2.51E-05	3.67E-05	4.25E-05	3.07E-05	1.75E-05	1.10E-05	1.44E-05	4.77E-05	2.01E-05	5.31E-05	8.20E-06	4.59E-05	1.55E-05	3.98E-05	1.63E-05	1.52E-05	1.95E-05	2.21E-05	0.000124002	3.99E-05	2.40E-05	1.93E-05	7.17E-05	4.86E-05	4.05E-05	1.23E-05	6.19E-05	2.99E-05	4.66E-05	2.51E-05	9.64E-06	1.02E-05	2.87E-05	2.51E-05	2.37E-05	0.000109069	7.60E-06	7.65E-05	2.16E-05	1.53E-05	3.39E-05	1.45E-05	3.75E-05	6.43E-06	2.38E-05	4.06E-05	2.99E-05	putative membrane protein				
K08990	4.39E-06	1.19E-05	1.60E-05	1.47E-05	3.98E-05	2.84E-05	2.13E-05	3.78E-06	1.50E-05	2.34E-05	1.13E-05	1.56E-05	1.47E-05	2.16E-06	2.11E-05	1.89E-05	3.01E-05	2.50E-05	5.14E-06	7.21E-06	2.35E-05	1.37E-05	1.71E-06	2.35E-05	3.14E-06	1.34E-05	4.93E-07	8.63E-06	4.68E-06	3.60E-06	6.78E-06	1.23E-05	1.23E-05	3.68E-06	7.59E-06	1.56E-05	1.03E-05	2.13E-05	8.90E-07	5.42E-06	6.36E-06	2.15E-06	7.25E-06	3.61E-05	1.46E-05	1.67E-05	2.24E-05	2.39E-05	1.13E-05	1.23E-05	8.06E-06	1.41E-05	0	1.15E-05	1.37E-05	2.27E-05	6.20E-06	1.22E-05	3.10E-05	1.96E-05	2.77E-05	1.51E-05	7.84E-06	4.13E-06	3.38E-05	8.78E-06	2.04E-05	4.72E-06	2.31E-05	2.64E-05	4.25E-06	1.64E-05	1.05E-05	1.43E-05	3.35E-06	2.01E-05	3.41E-05	1.32E-05	2.45E-05	1.44E-05	1.70E-05	7.54E-06	2.58E-05	1.28E-05	2.21E-05	3.57E-06	1.93E-05	1.66E-05	putative membrane protein				
K08993	1.99E-06	4.31E-06	2.72E-06	1.90E-06	2.57E-05	4.28E-06	7.82E-06	9.46E-07	3.74E-06	1.74E-05	3.65E-06	3.97E-06	3.83E-06	1.30E-06	4.96E-06	4.50E-06	2.53E-05	2.72E-05	2.06E-06	3.39E-06	8.68E-06	2.47E-06	1.28E-06	1.74E-06	1.35E-06	1.30E-05	0	1.73E-06	3.68E-06	3.00E-06	1.27E-06	3.83E-06	2.08E-05	0	4.48E-06	4.57E-06	6.66E-06	4.27E-06	0	5.42E-07	6.36E-07	2.86E-06	7.25E-06	3.56E-05	1.50E-06	3.82E-06	4.23E-06	2.76E-06	4.74E-06	2.97E-06	5.38E-06	7.81E-07	0	3.51E-06	5.86E-06	4.48E-06	1.55E-06	3.31E-06	5.66E-06	4.35E-06	2.00E-05	4.62E-06	5.23E-06	1.13E-06	2.70E-05	3.41E-06	7.65E-06	2.36E-06	2.16E-05	2.25E-05	2.55E-06	8.92E-06	4.80E-06	4.53E-06	1.26E-06	8.45E-06	3.16E-05	4.31E-06	1.40E-05	1.87E-06	5.83E-06	3.43E-07	6.18E-06	7.72E-06	7.72E-07	1.19E-06	3.22E-06	3.84E-06	putative membrane protein				
K08992	9.97E-06	1.40E-05	4.29E-05	1.52E-05	3.47E-05	2.72E-05	3.82E-05	1.13E-05	1.67E-05	2.12E-05	8.75E-06	2.01E-05	2.86E-05	4.76E-06	1.02E-05	1.85E-05	2.77E-05	2.44E-05	1.59E-05	3.39E-06	3.31E-05	7.05E-06	2.01E-05	2.70E-05	2.69E-05	2.12E-05	2.96E-06	3.13E-05	1.07E-05	8.41E-06	8.48E-06	1.23E-05	8.46E-06	8.28E-06	1.07E-05	8.61E-06	6.66E-06	2.86E-05	3.56E-06	4.88E-06	1.97E-05	5.01E-06	8.96E-06	3.56E-05	3.37E-05	1.26E-05	2.49E-05	3.68E-05	2.37E-05	1.00E-05	2.22E-05	2.93E-05	4.03E-06	2.63E-05	4.88E-05	1.76E-05	6.14E-05	3.64E-06	2.59E-05	6.09E-06	2.29E-05	2.89E-05	1.10E-05	3.53E-05	1.35E-05	1.02E-05	9.36E-06	2.36E-06	1.78E-05	3.65E-05	2.13E-05	1.11E-05	1.23E-05	2.42E-05	3.77E-06	2.13E-05	2.91E-05	2.56E-05	1.49E-05	1.10E-05	5.10E-05	8.23E-06	1.80E-05	1.73E-05	2.85E-05	4.76E-06	8.06E-06	2.30E-05	putative membrane protein				
K08999	0.000223012	0.000209948	0.000300562	0.000251707	0.000391342	0.000383828	0.000338788	0.000276119	0.00045923	0.000141307	0.000398438	0.000333974	0.000362215	0.000263862	0.000307181	0.00026603	0.000279207	0.000264379	0.000299148	0.000247368	0.000340952	0.000324111	0.000292377	0.000207346	0.000237007	0.000243827	0.00043454	0.000338234	0.000123949	0.000359785	0.000210228	0.000268241	0.000272264	0.000192395	0.000175521	0.000400553	0.000429061	0.00028472	9.56E-05	0.000358869	0.000349201	0.000319979	0.000124982	0.000186866	0.000374107	0.000377258	0.000421886	0.000265935	0.000283486	0.000320496	0.000396497	0.000367207	0.000256092	0.000402488	0.000309943	0.000316059	0.000350545	0.000406611	0.000383601	0.000233211	0.000239986	0.000376943	0.000163147	0.000288556	0.000239034	0.000185307	0.000270874	0.000269371	0.000306121	0.000357372	0.000324427	0.000227045	0.000228466	0.000304199	0.00032938	0.000265208	0.000130716	0.000413668	0.000250949	0.000433978	0.00035785	0.000367562	0.000267218	0.000468853	0.000384231	0.000264305	0.000385214	0.000296945	hypothetical protein				
K08998	0.000649487	0.000624452	0.000587243	0.000613596	0.000613485	0.000609537	0.000559436	0.000668547	0.000639354	0.000504775	0.000651426	0.000652626	0.000604086	0.000721943	0.000594835	0.000631541	0.00070584	0.000628042	0.000647125	0.000687368	0.000619504	0.000532316	0.000656672	0.00065942	0.0006796	0.000672665	0.000683834	0.000612042	0.000652152	0.000771225	0.000625598	0.000565988	0.000716039	0.000654511	0.000636566	0.000622485	0.000693517	0.000607003	0.000463279	0.000652145	0.000681864	0.000806032	0.000659889	0.000630797	0.000608672	0.000606727	0.000588498	0.000617754	0.000576811	0.00063839	0.000788962	0.000686364	0.000740089	0.000599849	0.000643307	0.000557506	0.000582072	0.00059471	0.000578532	0.000623927	0.00065765	0.000624543	0.00061128	0.000614636	0.000588806	0.000614438	0.000678249	0.000662523	0.000642931	0.000569776	0.000603357	0.000672926	0.000607443	0.000589904	0.000606377	0.000587159	0.000711862	0.000571738	0.000629559	0.0005871	0.000570664	0.000633633	0.000522082	0.000580877	0.000577118	0.000609568	0.000586363	0.000589624	hypothetical protein				
K08344	7.98E-07	5.75E-06	3.02E-06	0	2.48E-05	1.07E-05	2.71E-06	4.73E-07	1.73E-06	1.51E-05	1.46E-06	2.84E-06	5.90E-06	1.30E-06	4.65E-06	3.15E-06	2.23E-05	1.99E-05	0	1.27E-06	9.97E-06	3.52E-06	8.56E-07	1.74E-06	0	1.41E-05	0	1.73E-06	1.00E-06	0	1.70E-06	7.66E-07	8.46E-06	0	3.10E-06	2.15E-06	0	3.41E-06	0	5.42E-07	0	0	3.41E-06	3.21E-05	0	2.46E-06	5.48E-06	2.76E-06	2.92E-06	2.97E-06	2.02E-06	3.91E-07	0	1.75E-06	5.07E-06	8.01E-06	5.89E-06	3.64E-06	5.66E-06	3.92E-06	1.85E-05	2.46E-06	1.57E-06	4.13E-06	1.35E-05	1.95E-06	5.10E-06	1.77E-06	8.71E-06	2.44E-05	1.28E-06	7.50E-06	6.00E-06	3.02E-06	1.26E-06	8.45E-06	2.91E-05	6.59E-06	1.40E-05	6.68E-06	1.94E-06	3.77E-06	1.02E-05	3.46E-06	3.86E-06	5.95E-07	2.26E-06	3.84E-06	suppressor for copper-sensitivity B	pathogenicity island		
K08345	1.20E-06	3.95E-06	1.51E-06	1.90E-06	2.37E-05	3.06E-06	9.02E-07	0	2.01E-06	4.91E-06	1.82E-06	8.51E-07	2.36E-06	0	3.41E-06	1.35E-06	5.42E-06	2.27E-06	2.06E-06	0	6.43E-06	3.52E-07	4.28E-07	8.69E-07	4.49E-07	9.68E-06	0	0	2.67E-06	1.20E-06	4.24E-07	2.68E-06	7.69E-07	0	3.79E-06	1.88E-06	0	3.84E-06	0	5.42E-07	0	0	5.97E-06	3.11E-05	1.12E-06	1.37E-06	1.25E-06	9.20E-07	3.64E-06	1.49E-06	3.36E-06	3.91E-07	0	1.25E-06	3.90E-07	3.84E-06	0	9.92E-07	4.17E-06	1.31E-06	2.92E-06	1.85E-06	1.05E-06	3.75E-07	1.71E-05	1.46E-06	2.55E-06	1.18E-06	1.33E-05	1.92E-05	0	4.28E-06	2.40E-06	2.64E-06	0	6.84E-06	3.33E-06	1.52E-06	1.31E-05	0	1.94E-06	3.43E-07	2.95E-06	2.66E-06	5.14E-07	0	2.26E-06	1.28E-06	nitrate reductase 2, alpha subunit [EC:1.7.99.4]				
K08346	0	2.16E-06	0	0	2.10E-05	3.06E-06	0	0	0	0	0	0	0	0	1.86E-06	0	3.01E-06	0	0	0	2.57E-06	0	0	4.35E-07	0	8.93E-06	0	0	0	0	0	7.66E-07	0	0	2.41E-06	5.38E-07	0	1.71E-06	0	0	0	0	2.99E-06	2.72E-05	0	2.73E-07	0	6.13E-07	0	0	0	0	0	5.01E-07	3.90E-07	1.28E-06	0	0	3.58E-06	0	1.46E-06	0	1.05E-06	0	3.15E-06	0	0	1.18E-06	7.58E-07	1.86E-05	0	1.43E-06	6.00E-07	7.55E-07	0	6.44E-06	0	0	1.31E-05	0	0	0	1.34E-06	0	5.14E-07	0	6.45E-07	0	nitrate reductase 2, beta subunit [EC:1.7.99.4]				
K14940	0	0	0	0	0	0	0	0	0	0	0	2.84E-07	0	0	3.10E-07	0	0	0	0	0	0	7.05E-07	0	0	0	0	4.93E-07	0	0	6.01E-07	0	0	7.69E-07	0	0	0	0	0	0	0	0	0	0	0	0	2.73E-07	0	0	0	0	0	0	0	0	0	0	0	0	0	0	0	0	0	0	2.25E-06	0	0	5.89E-06	0	0	0	0	0	0	0	0	1.67E-06	0	0	2.67E-07	0	0	2.69E-07	0	0	0	6.45E-07	0	gamma-F420-2:alpha-L-glutamate ligase [EC:6.3.2.32]				
K02724	7.98E-07	3.95E-06	6.04E-06	9.50E-07	4.91E-06	6.12E-06	9.02E-06	4.73E-07	2.88E-06	1.25E-05	3.06E-05	3.97E-06	1.18E-05	1.73E-06	3.72E-06	0	0	1.13E-06	4.63E-06	0	1.16E-05	1.44E-05	1.80E-05	1.74E-06	0	1.12E-06	0	2.24E-05	0	0	4.66E-06	1.53E-06	7.69E-07	2.76E-06	0	5.68E-05	0	6.83E-06	0	1.08E-06	1.27E-06	0	0	0	1.27E-05	3.28E-06	8.22E-06	1.78E-05	1.46E-06	1.86E-06	2.02E-06	7.81E-07	0	0	5.46E-06	1.60E-06	2.48E-06	6.28E-06	4.77E-06	3.48E-06	2.43E-06	1.05E-05	0	1.88E-06	3.15E-06	0	5.10E-06	0	2.65E-06	2.28E-06	0	1.00E-05	6.60E-06	4.91E-06	5.45E-06	2.41E-06	0	6.92E-05	8.74E-07	7.48E-06	6.56E-06	6.86E-07	3.49E-06	6.57E-05	4.04E-05	0	2.58E-06	5.55E-06	photosystem II PsbZ protein				
K08349	1.99E-06	4.31E-06	1.81E-06	1.90E-06	2.57E-05	3.67E-06	1.80E-06	4.73E-07	3.45E-06	4.91E-06	2.19E-06	2.55E-06	3.83E-06	1.30E-06	4.65E-06	1.80E-06	5.42E-06	2.27E-06	2.06E-06	4.24E-07	7.72E-06	1.06E-06	4.28E-07	1.30E-06	4.49E-07	1.12E-05	0	1.73E-06	3.34E-06	1.20E-06	8.48E-07	2.68E-06	7.69E-07	0	3.79E-06	3.23E-06	0	4.27E-06	0	5.42E-07	0	0	5.97E-06	3.11E-05	1.12E-06	2.73E-06	3.24E-06	2.15E-06	4.74E-06	2.97E-06	4.03E-06	3.91E-07	0	2.25E-06	3.90E-07	3.84E-06	1.55E-06	1.65E-06	5.07E-06	1.74E-06	2.92E-06	3.70E-06	1.57E-06	1.13E-06	1.71E-05	2.93E-06	6.80E-06	1.18E-06	1.36E-05	2.18E-05	1.28E-06	5.71E-06	4.50E-06	3.77E-06	1.26E-06	7.24E-06	3.33E-06	3.29E-06	1.40E-05	1.87E-06	3.64E-06	3.43E-07	5.91E-06	5.32E-06	5.14E-07	0	2.90E-06	3.41E-06	formate dehydrogenase-N, beta subunit [EC:1.2.1.2]				
K11815	0	0	0	0	0	0	0	0	0	0	0	0	0	0	0	0	0	0	0	0	0	0	0	0	0	0	0	0	0	0	0	0	0	0	0	0	0	0	0	0	0	0	0	0	0	0	0	0	0	0	0	0	0	0	0	0	0	0	0	0	0	0	0	0	0	0	0	0	0	0	0	0	0	0	0	0	0	0	0	0	0	0	0	0	0	0	0	0	multidrug resistance protein EbrB				
K05929	7.98E-07	7.19E-07	1.99E-05	0	0	1.53E-06	3.01E-06	0	1.15E-06	3.40E-06	1.60E-05	1.99E-06	0	0	6.82E-06	1.08E-05	0	4.54E-06	0	0	7.40E-06	0	0	1.74E-06	8.98E-07	0	0	5.18E-06	0	0	0	0	0	1.84E-06	0	1.08E-06	0	2.13E-06	0	0	0	0	0	0	5.99E-06	8.20E-07	1.49E-06	0	0	0	0	1.56E-06	0	0	0	2.56E-06	0	1.09E-05	4.17E-06	8.27E-06	0	2.16E-06	0	7.50E-07	0	1.46E-06	0	0	1.89E-06	1.04E-05	9.78E-06	2.86E-06	8.99E-07	1.51E-06	0	1.61E-06	0	0	0	2.67E-06	4.37E-06	6.86E-07	0	5.32E-07	1.83E-05	0	6.77E-06	2.56E-06	phosphoethanolamine N-methyltransferase [EC:2.1.1.103]				
K05928	7.98E-07	7.91E-06	1.48E-05	9.50E-07	9.28E-06	1.71E-05	1.50E-05	8.32E-05	8.92E-06	1.28E-05	3.54E-05	3.97E-06	2.30E-05	2.60E-06	1.80E-05	9.00E-07	6.02E-06	1.13E-06	5.14E-06	2.55E-06	3.80E-05	2.01E-05	5.39E-05	2.61E-06	0	4.02E-05	0.000164554	2.93E-05	6.68E-07	1.20E-06	4.58E-05	1.53E-06	7.69E-07	5.52E-06	3.38E-05	5.70E-05	0	1.79E-05	5.94E-07	3.25E-06	3.18E-06	0	1.71E-06	0	3.74E-05	1.04E-05	2.52E-05	2.21E-05	1.17E-05	2.97E-06	2.69E-06	7.42E-06	0	2.76E-06	7.42E-06	1.47E-05	2.91E-05	9.26E-06	1.07E-05	5.22E-06	5.84E-06	3.02E-05	0	3.00E-06	4.95E-06	4.88E-06	4.51E-05	1.18E-06	2.92E-05	2.38E-05	1.83E-05	2.07E-05	2.46E-05	1.09E-05	4.32E-05	5.63E-06	0	9.35E-05	1.44E-05	6.09E-05	3.06E-05	8.91E-06	4.83E-06	7.00E-05	6.53E-05	1.19E-06	4.84E-06	1.62E-05	tocopherol O-methyltransferase [EC:2.1.1.95]				
K05927	7.98E-07	1.80E-06	1.81E-06	0	5.46E-07	1.53E-06	9.02E-07	0	2.88E-07	3.78E-07	2.92E-06	0	2.36E-06	6.06E-06	3.10E-07	0	0	1.13E-06	0	0	1.29E-06	0	0	8.69E-07	0	7.45E-07	0	5.75E-07	0	1.20E-06	4.24E-07	7.66E-07	1.08E-05	0	3.45E-07	1.35E-06	0	8.54E-07	0	1.08E-06	0	0	0	0	7.48E-07	8.20E-07	1.49E-06	1.23E-06	3.64E-07	1.12E-06	1.28E-05	7.81E-07	4.03E-06	0	1.95E-06	3.84E-06	6.20E-07	9.92E-07	2.38E-06	8.70E-07	0	9.24E-07	0	3.75E-07	4.50E-07	0	1.28E-06	1.59E-05	2.27E-06	0	4.25E-07	7.14E-07	0	2.26E-06	1.26E-05	8.05E-07	0	5.07E-07	0	5.34E-07	1.46E-06	3.43E-07	0	2.66E-06	2.57E-07	1.31E-05	0	2.99E-06	quinone-reactive Ni/Fe-hydrogenase small subunit [EC:1.12.5.1]				
K05924	0	0	0	0	0	0	0	0	0	0	0	0	0	0	0	0	0	0	0	0	0	0	0	0	0	0	0	0	0	0	0	0	0	0	0	0	0	0	0	0	0	0	0	0	0	0	0	0	0	1.86E-06	0	0	0	0	0	0	0	0	0	0	0	0	0	0	0	0	0	0	0	0	0	0	0	0	0	4.02E-07	0	0	0	0	0	0	0	0	0	0	0	0	None				
K05922	1.20E-06	4.31E-06	4.22E-06	0	1.09E-06	2.45E-06	1.80E-06	0	8.63E-07	3.78E-07	5.10E-06	0	2.95E-06	6.06E-06	1.55E-06	0	6.02E-07	1.70E-06	0	0	1.29E-06	1.06E-06	0	8.69E-07	0	1.12E-06	4.93E-07	5.75E-07	0	1.20E-06	1.27E-06	1.92E-06	1.08E-05	4.60E-07	3.45E-07	2.15E-06	0	2.56E-06	2.97E-07	4.34E-06	0	0	4.27E-07	0	7.48E-07	1.37E-06	1.49E-06	1.84E-06	1.82E-06	1.12E-06	1.28E-05	1.17E-06	4.03E-06	5.01E-07	2.34E-06	4.48E-06	6.20E-07	2.64E-06	3.87E-06	3.05E-06	1.46E-06	1.85E-06	0	3.75E-07	4.50E-07	4.88E-07	1.70E-06	2.06E-05	2.65E-06	0	4.25E-07	1.43E-06	6.00E-07	2.64E-06	1.34E-05	1.21E-06	0	1.27E-06	0	5.34E-07	1.46E-06	3.43E-07	2.69E-06	2.66E-06	5.14E-07	1.31E-05	1.93E-06	2.99E-06	quinone-reactive Ni/Fe-hydrogenase large subunit [EC:1.12.5.1]				
K05921	1.68E-05	5.90E-05	5.67E-05	1.95E-05	0.00011189	4.10E-05	4.00E-05	1.94E-05	2.39E-05	7.71E-05	2.04E-05	5.96E-05	6.55E-05	1.56E-05	4.96E-05	2.93E-05	6.44E-05	6.47E-05	1.70E-05	1.23E-05	5.73E-05	7.50E-05	2.44E-05	4.17E-05	3.50E-05	8.97E-05	2.07E-05	2.39E-05	2.24E-05	3.96E-05	2.88E-05	3.83E-05	2.31E-05	1.61E-05	1.93E-05	0.000100878	4.54E-05	6.62E-05	1.48E-06	0.000107336	1.84E-05	1.29E-05	3.75E-05	7.61E-05	1.35E-05	3.99E-05	2.37E-05	3.10E-05	0.000119152	3.79E-05	5.31E-05	9.96E-05	1.53E-05	4.58E-05	1.83E-05	5.73E-05	3.91E-05	2.51E-05	4.56E-05	2.65E-05	4.24E-05	4.25E-05	0.000119746	3.30E-05	5.09E-05	4.93E-05	4.93E-05	1.53E-05	5.27E-05	0.000103921	3.57E-05	3.18E-05	2.40E-05	2.53E-05	3.86E-05	7.85E-05	7.91E-05	2.74E-05	6.91E-05	5.75E-05	5.83E-05	2.50E-05	4.57E-05	5.48E-05	4.60E-05	3.75E-05	2.22E-05	4.61E-05	5-oxopent-3-ene-1,2,5-tricarboxylate decarboxylase / 2-hydroxyhepta-2,4-diene-1,7-dioate isomerase [EC:4.1.1.68 5.3.3.-]	pathogenicity island		
K00349	0.000158781	8.27E-05	0.000105016	0.000153874	0.000253253	0.00015139	0.000171649	0.000208035	0.000226162	9.82E-05	0.000229293	0.000210827	0.000174914	0.000242666	0.000113139	0.000246224	0.000315913	0.00030466	0.000225646	0.000178206	0.00019267	9.65E-05	0.000197344	0.00013171	0.0001598	0.000132151	0.000323195	0.000127413	9.99E-05	0.000103911	0.000140293	0.000214976	0.000263804	0.000134861	0.000131382	0.000136925	0.000389725	0.000158367	6.86E-05	7.10E-05	0.000291955	0.000267007	9.17E-05	0.000218505	0.000206881	0.000226737	0.000179065	0.000230354	0.000126439	0.000169171	0.00014583	0.000103521	0.000260118	0.000271748	0.000187761	0.000171959	0.000146293	0.000254215	0.00020566	0.000143146	0.000279416	0.000227891	0.000119223	0.000159475	0.000164308	0.000104844	0.000233879	0.000235184	0.000161396	0.000163864	0.000232158	0.000146723	0.000160406	0.000190219	0.000207853	0.000202829	0.000208147	0.000160857	0.000165259	0.000173698	0.000163012	0.000222526	0.000212432	0.000216598	0.000193144	0.000180966	8.41E-05	0.000179191	Na+-transporting NADH:ubiquinone oxidoreductase subunit D [EC:1.6.5.-]				
K00698	0	0	6.04E-07	0	0	9.18E-07	0	0	0	0	0	0	0	0	0	0	0	0	0	0	0	7.05E-07	0	0	0	0	0	0	0	0	0	0	0	0	0	0	0	0	0	0	0	0	0	0	0	0	0	0	0	0	0	0	0	0	0	0	0	0	0	0	0	3.08E-07	0	0	0	0	0	0	0	0	0	0	0	0	0	0	0	0	0	0	0	0	0	0	0	0	0	0	chitin synthase [EC:2.4.1.16]				
K00340	0.000313174	0.000421694	0.000572155	0.000364263	0.000657968	0.000575895	0.000552823	0.000339947	0.000652302	0.00026939	0.000465148	0.000558705	0.000511467	0.000307983	0.000571897	0.000344354	0.000366459	0.000361961	0.000321764	0.000337319	0.00059538	0.000516463	0.000370716	0.000347315	0.000307032	0.000407247	0.000544407	0.000483766	0.000262598	0.000222838	0.000304746	0.000358676	0.000302259	0.00028537	0.000252419	0.000620333	0.000452662	0.000451197	0.000116339	0.000488973	0.000428073	0.000289198	0.000165932	0.000303534	0.000436583	0.00056575	0.000693098	0.000514999	0.000565515	0.000516438	0.000348111	0.000517215	0.00033904	0.000523209	0.00037279	0.000648769	0.000547049	0.000555372	0.000641422	0.00036635	0.000338317	0.000536467	0.000287077	0.000414635	0.000351573	0.000286738	0.000521337	0.000308863	0.000462213	0.000505924	0.000467293	0.000349136	0.000359489	0.000514043	0.000404391	0.000372256	0.000237287	0.000588457	0.000375987	0.000603401	0.000627998	0.000536942	0.000447959	0.000534045	0.000491476	0.000373837	0.000733679	0.000442431	NADH-quinone oxidoreductase subunit K [EC:1.6.5.3];NADH dehydrogenase I subunit K [EC:1.6.5.3]				
K00341	0.000313573	0.000421335	0.000546203	0.000360939	0.000652783	0.00055051	0.000542903	0.000343257	0.00065892	0.000267501	0.000470616	0.000563529	0.00049082	0.000311011	0.000578096	0.000332651	0.000366459	0.000362528	0.000309428	0.000336046	0.000596666	0.000518577	0.000354877	0.000325146	0.000282344	0.000408736	0.000544407	0.000454717	0.000261596	0.000219835	0.000303474	0.000361742	0.000302259	0.000289513	0.000249316	0.000599619	0.000452662	0.000445648	0.000113074	0.000487347	0.000419168	0.000289198	0.000164226	0.000301062	0.000410769	0.000567662	0.000679649	0.000494755	0.000546932	0.000528707	0.000352815	0.000491041	0.00033904	0.000502671	0.000333364	0.000659016	0.000490329	0.000569917	0.000639932	0.000373747	0.000339291	0.000516449	0.000287599	0.000383115	0.000353824	0.000279423	0.00051751	0.000324778	0.000456151	0.00050397	0.000454112	0.000348779	0.000361288	0.000500456	0.000417382	0.000371452	0.00023812	0.000572498	0.000375987	0.000610349	0.000586212	0.000540371	0.0004348	0.000539101	0.000471416	0.000386338	0.000735613	0.000430485	NADH dehydrogenase I subunit L [EC:1.6.5.3];NADH-quinone oxidoreductase subunit L [EC:1.6.5.3]				
K00690	0.00016317	0.000114681	5.31E-05	0.000112556	3.88E-05	2.94E-05	4.87E-05	8.46E-05	6.36E-05	0.000177956	8.57E-05	0.000108109	6.25E-05	0.000130201	6.66E-05	0.000112084	0.000113127	0.000111765	6.37E-05	8.36E-05	6.92E-05	6.94E-05	0.000138697	9.48E-05	0.000106833	0.000157092	7.64E-05	3.83E-05	0.00014767	9.31E-05	9.32E-05	0.000124924	7.69E-05	9.67E-05	0.000130003	3.60E-05	7.75E-05	7.09E-05	0.000299158	9.38E-05	6.62E-05	4.08E-05	0.000153988	0.000140397	7.97E-05	4.94E-05	5.35E-05	5.80E-05	7.36E-05	7.25E-05	4.57E-05	4.69E-05	0.000145763	4.36E-05	8.20E-05	8.42E-05	5.33E-05	5.59E-05	8.14E-05	8.01E-05	0.000116342	9.52E-05	0.000116086	7.80E-05	0.000109838	0.000233584	6.34E-05	9.31E-05	8.94E-05	7.79E-05	8.50E-05	9.07E-05	0.000155009	7.74E-05	7.08E-05	0.000105842	5.99E-05	4.03E-05	0.000204607	9.57E-05	2.99E-05	3.19E-05	0.000161405	3.54E-05	3.83E-05	2.80E-05	6.83E-05	0.000179618	sucrose phosphorylase [EC:2.4.1.7]				
K00343	0.000313972	0.000426727	0.000580303	0.000364263	0.000661516	0.00059608	0.000559436	0.00034373	0.000658057	0.000273168	0.000474626	0.000581689	0.000515302	0.000314039	0.000587395	0.000344804	0.000367061	0.000362528	0.000322792	0.000339865	0.000602456	0.000527032	0.000371144	0.000352097	0.000307032	0.000408364	0.00054687	0.000484341	0.000257921	0.000223439	0.000309832	0.000365574	0.000302259	0.000296417	0.000253454	0.000621678	0.000453873	0.000452478	0.000116339	0.000491141	0.000428073	0.000289914	0.000166785	0.000303534	0.000438453	0.000573672	0.000698826	0.00051684	0.000565879	0.000523502	0.000356175	0.000517605	0.000343066	0.000525964	0.000375133	0.000663179	0.000546739	0.000575206	0.000654537	0.000372877	0.000340264	0.000543242	0.000287077	0.000415386	0.000354274	0.000286738	0.000523463	0.000325367	0.000462592	0.000510811	0.000473671	0.000353777	0.00035769	0.000463469	0.000397267	0.000375476	0.000238953	0.000595043	0.000374675	0.000618366	0.000628727	0.000542085	0.000444468	0.000555599	0.000493276	0.000388123	0.000735613	0.000444991	NADH dehydrogenase I subunit N [EC:1.6.5.3];NADH-quinone oxidoreductase subunit N [EC:1.6.5.3]				
K00344	0.000437646	0.000513367	0.000808742	0.000275453	0.000721281	0.000886628	0.000952635	0.000199997	0.000838756	0.00049004	0.000590184	0.000863169	0.000848906	0.000171294	0.000813054	0.000422678	0.000161266	0.000170201	0.000177844	0.000266885	0.000668073	0.00062039	0.00032063	0.000332536	0.000236109	0.000409481	9.21E-05	0.000714432	0.00044067	0.000221637	0.000301779	0.000490498	7.38E-05	0.000259135	0.000184487	0.000660415	0.000182154	0.000526753	4.48E-05	0.000390311	0.000179371	0.000138156	0.000222238	0.000116173	0.000534225	0.000812429	0.000807909	0.00064904	0.000584098	0.000664788	0.000345423	0.000661753	7.65E-05	0.000700784	0.000515271	0.000560067	0.00069923	0.000730578	0.000779423	0.000542129	0.00028331	0.000638401	0.000317928	0.000527206	0.000351573	0.000383292	0.000465632	0.000127318	0.000390608	0.000623528	0.000432002	0.000395902	0.000475821	0.000633685	0.000391819	0.000381513	0.000127386	0.000774392	0.000309971	0.000660321	0.000818219	0.000550657	0.000559949	0.000732017	0.000786464	0.00025478	0.000589909	0.000444991	NADPH2:quinone reductase [EC:1.6.5.5]				
K00697	7.70E-05	0.000137689	0.000200978	0.000108757	0.000112163	0.000174328	0.000229065	9.03E-05	8.03E-05	0.000108058	9.73E-05	0.000122013	0.000193791	4.97E-05	0.000221629	0.000128739	0.000105304	4.48E-05	8.43E-05	9.63E-05	0.000157932	0.000236037	0.000114297	0.000139969	0.000110873	0.000121727	5.22E-05	0.000162502	0.000120274	0.000114723	9.83E-05	0.000175123	5.69E-05	0.00010034	6.52E-05	0.000199873	0.000115586	0.00021514	6.17E-05	0.000125767	0.000141843	5.66E-05	8.66E-05	9.05E-05	0.000136175	0.000139867	0.000147187	0.000179744	0.000235753	0.000144632	0.000118949	0.000289468	6.52E-05	0.000129487	0.000157314	0.000114319	0.00021789	0.000150413	0.000160057	0.000126613	6.08E-05	0.000177385	0.000138571	0.000159475	0.000134597	8.34E-05	0.000115664	7.19E-05	8.11E-05	0.000179501	0.000115654	8.07E-05	8.81E-05	0.000141154	0.000121946	0.000129585	5.50E-05	0.000131979	0.000136405	0.000135217	0.000249742	0.000102177	9.02E-05	0.000126926	0.000160739	8.69E-05	0.000111212	0.000160845	alpha,alpha-trehalose-phosphate synthase (UDP-forming) [EC:2.4.1.15]				
K00346	0.000158781	8.16E-05	0.000104714	0.0001458	0.000253253	0.000149861	0.000170446	0.000208035	0.000223285	9.22E-05	0.000224919	0.000205435	0.000174324	0.000241369	0.00011252	0.000246224	0.00031471	0.00030466	0.000202002	0.000174812	0.000190419	9.58E-05	0.000175084	0.00013171	0.0001598	0.000130289	0.000317283	0.000127413	9.52E-05	0.000103311	0.000138598	0.000214209	0.000263035	0.00013348	0.000131037	0.000135311	0.000389725	0.000154525	6.86E-05	7.10E-05	0.000291955	0.000267007	9.13E-05	0.000217022	0.000206507	0.000226191	0.000178816	0.000229741	0.000126439	0.000165825	0.000144486	0.00010274	0.000260118	0.000271748	0.000187761	0.000165555	0.000145983	0.000253223	0.000202084	0.000143146	0.000278929	0.000193399	0.0001187	0.000159475	0.000151703	0.000104844	0.000231753	0.000232826	0.000159501	0.000163212	0.000231308	0.000137084	0.000160106	0.000189841	0.000205338	0.000202829	0.000208147	0.00015959	0.000165259	0.000172629	0.000162283	0.000221154	0.000211894	0.000216598	0.000189801	0.000179775	8.28E-05	0.000178764	Na+-transporting NADH:ubiquinone oxidoreductase subunit A [EC:1.6.5.-]				
K00347	0.000175537	9.24E-05	0.000124027	0.000178095	0.000336489	0.000159648	0.00019209	0.000209453	0.000253497	9.82E-05	0.000239865	0.000223595	0.000179928	0.000242666	0.000163045	0.000251626	0.000318922	0.000305795	0.0002313	0.000178206	0.000212291	0.000129644	0.000223457	0.000141708	0.00018	0.000134012	0.000325659	0.000171993	0.00011259	0.000107515	0.000141141	0.000215742	0.000264573	0.000134861	0.000134831	0.00021144	0.00039033	0.000160928	6.86E-05	7.54E-05	0.000295771	0.000334296	9.17E-05	0.000218505	0.000208003	0.000249411	0.000265484	0.000234955	0.000130812	0.000193339	0.000149862	0.000117975	0.000260118	0.000271748	0.000190494	0.000177083	0.000164889	0.000256859	0.000231592	0.000149673	0.000279903	0.000240825	0.000119223	0.000163978	0.000195819	0.000117036	0.000256416	0.000235773	0.000228833	0.000168424	0.000236836	0.000153149	0.000161305	0.000198899	0.000208272	0.000213293	0.000208147	0.00016871	0.000165259	0.000226609	0.000177589	0.000228012	0.000223711	0.000252787	0.000211918	0.000245851	9.86E-05	0.000180898	Na+-transporting NADH:ubiquinone oxidoreductase subunit B [EC:1.6.5.-]				
K09116	3.15E-05	3.77E-05	5.64E-05	1.04E-05	2.92E-05	3.95E-05	2.04E-05	3.17E-05	2.36E-05	0.000109947	3.14E-05	2.18E-05	4.69E-05	6.92E-06	2.57E-05	3.69E-05	1.02E-05	1.08E-05	2.98E-05	6.79E-06	2.96E-05	3.84E-05	2.57E-05	4.96E-05	3.14E-05	1.27E-05	3.45E-06	3.91E-05	1.90E-05	1.86E-05	5.93E-05	2.07E-05	2.61E-05	2.72E-05	1.45E-05	6.73E-06	4.24E-06	1.49E-05	1.48E-05	1.46E-05	1.78E-05	5.73E-06	1.24E-05	8.90E-06	4.60E-05	3.44E-05	4.68E-05	4.48E-05	2.92E-05	1.49E-05	1.55E-05	4.06E-05	1.13E-05	3.63E-05	5.19E-05	5.64E-05	6.38E-05	1.75E-05	3.90E-05	2.22E-05	1.31E-05	3.23E-05	1.73E-05	4.73E-05	2.34E-05	3.36E-05	6.80E-06	3.42E-05	1.40E-05	2.08E-05	3.40E-05	1.82E-05	1.71E-05	2.79E-05	2.10E-05	1.81E-05	1.83E-05	4.05E-05	9.18E-06	2.14E-05	5.27E-05	1.68E-05	3.65E-05	2.24E-05	4.45E-05	2.98E-06	6.25E-05	3.37E-05	hypothetical protein				
K09117	0.000255327	0.000406955	0.000415537	0.000346691	0.000316567	0.000427869	0.000351113	0.000459094	0.000374347	0.000359312	0.000289077	0.000327732	0.000346877	0.000498742	0.000452558	0.000336252	0.000481993	0.000477698	0.000460543	0.000351321	0.00040464	0.000345953	0.000397684	0.000377308	0.000412967	0.00035327	0.000598108	0.000323853	0.000385545	0.000328551	0.000379767	0.000392015	0.000355328	0.000331858	0.000410699	0.000399746	0.00046295	0.000359848	0.000529165	0.000545351	0.000445883	0.000459567	0.000340822	0.000368789	0.000317243	0.000345842	0.000382785	0.000343231	0.000444541	0.000358792	0.00028158	0.000503933	0.000546007	0.000268492	0.000303697	0.000423653	0.00043082	0.000377851	0.000378534	0.000338939	0.0003758	0.000387106	0.000428785	0.000285929	0.000296654	0.000407674	0.000450748	0.00044738	0.000340219	0.000433603	0.000375025	0.000322362	0.000380177	0.000281554	0.000395172	0.000379903	0.000377995	0.000341726	0.00026494	0.000396032	0.000374612	0.000415907	0.000383773	0.000300151	0.00035234	0.000375027	0.000471927	0.000445844	hypothetical protein				
K05337	0.000133249	0.000243022	0.000339792	0.000155299	0.000244248	0.000302169	0.000217642	0.000318198	0.000296658	0.000157175	0.0002282	0.00023835	0.00028641	0.000105977	0.000275874	0.000229569	0.000166682	9.25E-05	0.000258542	0.00015784	0.00027051	0.000275142	0.000289809	0.000249076	0.000202893	0.000276213	0.000486764	0.000290202	0.00019745	0.00015917	0.000256851	0.000149832	0.000185355	0.000208504	0.000212763	0.000320389	0.000174892	0.000165624	0.000133553	0.000282975	0.000138027	0.00017538	0.000262335	0.000120128	0.00029966	0.000227283	0.000328244	0.000185878	0.000355633	0.000307111	0.000108197	0.000400802	0.000183613	0.000192853	0.000263491	0.000315098	0.000308393	0.000149091	0.000293886	0.000275851	0.000145549	0.000295334	0.000148506	0.00021576	0.000239934	0.000303805	0.00024536	0.000276444	0.000298544	0.000301665	0.000228757	0.000245252	0.000220071	0.00029665	0.00021372	0.000158159	0.000203151	0.000251544	0.00025707	0.000299563	0.000253872	0.000149493	0.000160868	0.00025119	0.000288816	0.000148225	0.000233062	0.000228255	ferredoxin				
K09118	5.19E-05	4.46E-05	5.64E-05	2.28E-05	3.90E-05	8.72E-05	8.66E-05	4.02E-05	3.83E-05	4.23E-05	6.85E-05	6.72E-05	9.76E-05	1.43E-05	6.23E-05	3.29E-05	2.41E-05	2.55E-05	3.55E-05	2.72E-05	3.92E-05	5.67E-05	3.04E-05	1.35E-05	1.03E-05	1.86E-05	1.03E-05	5.23E-05	3.44E-05	5.41E-05	7.04E-05	2.84E-05	5.00E-05	1.89E-05	7.24E-06	0.000121592	6.05E-06	3.50E-05	8.90E-06	5.96E-05	1.91E-05	1.22E-05	2.43E-05	6.43E-06	2.39E-05	5.27E-05	4.56E-05	3.37E-05	2.99E-05	5.76E-05	2.02E-05	9.34E-05	7.01E-05	4.33E-05	4.68E-05	4.58E-05	2.98E-05	4.50E-05	5.99E-05	4.74E-05	2.34E-05	4.99E-05	3.29E-05	3.08E-05	3.83E-05	9.75E-06	2.85E-05	1.59E-05	1.55E-05	9.51E-05	2.21E-05	3.46E-05	3.27E-05	8.57E-05	3.56E-05	1.65E-05	0.000139875	9.47E-05	2.45E-05	4.06E-05	2.84E-05	3.91E-05	3.36E-05	0.000106969	8.13E-05	1.61E-05	3.67E-05	2.99E-05	hypothetical protein				
K09119	7.98E-07	6.83E-06	3.32E-06	4.75E-07	2.46E-06	6.12E-07	1.80E-06	2.36E-06	4.89E-06	3.78E-06	4.37E-06	1.42E-06	4.72E-06	1.73E-06	7.75E-06	0	0	5.67E-07	5.14E-06	0	4.50E-06	4.93E-06	4.28E-07	1.74E-06	1.80E-06	7.45E-07	0	1.73E-06	0	1.80E-06	0	6.13E-06	0	9.21E-07	0	2.15E-06	1.21E-06	0	0	4.34E-06	0	0	0	0	1.01E-05	1.07E-05	3.24E-06	3.68E-06	0	2.23E-06	0	1.56E-06	0	5.01E-07	2.34E-06	3.84E-06	1.86E-06	6.61E-07	1.16E-05	6.09E-06	9.74E-07	2.77E-06	1.05E-06	6.00E-06	0	3.90E-06	0	0	7.58E-07	1.63E-06	0	2.50E-06	3.60E-06	5.51E-05	8.38E-07	8.05E-07	0	3.04E-06	1.75E-06	4.81E-06	0	5.14E-06	5.37E-06	1.86E-06	8.23E-06	0	9.67E-06	4.69E-06	hypothetical protein				
K02106	0.000132052	5.25E-05	2.47E-05	9.74E-05	2.51E-05	1.59E-05	2.83E-05	7.33E-05	3.17E-05	7.82E-05	2.59E-05	2.30E-05	2.74E-05	7.53E-05	5.61E-05	6.39E-05	5.54E-05	6.58E-05	4.47E-05	4.96E-05	2.83E-05	1.90E-05	5.99E-05	5.35E-05	5.21E-05	7.71E-05	3.15E-05	9.49E-06	3.57E-05	9.07E-05	3.31E-05	8.47E-05	0.000132287	5.66E-05	4.59E-05	2.50E-05	6.41E-05	3.63E-05	4.01E-05	4.17E-05	7.89E-05	4.44E-05	8.10E-05	8.01E-05	8.16E-05	2.51E-05	1.49E-05	5.55E-05	2.77E-05	4.39E-05	2.49E-05	3.63E-05	0.000135294	2.33E-05	4.22E-05	8.42E-05	2.51E-05	2.21E-05	2.47E-05	4.74E-05	7.59E-05	5.42E-05	0.000138571	7.77E-05	9.23E-05	4.29E-05	8.25E-05	0.000116708	3.79E-05	4.10E-05	5.40E-05	4.00E-05	2.43E-05	3.55E-05	2.01E-05	7.73E-05	0.000178174	1.47E-05	6.56E-05	3.21E-05	1.24E-05	1.89E-05	4.78E-05	1.01E-05	2.29E-05	7.80E-05	2.42E-05	6.70E-05	short-chain fatty acids transporter				
K05823	1.28E-05	2.37E-05	6.64E-06	7.12E-06	1.64E-06	3.06E-06	1.32E-05	4.73E-06	8.92E-06	1.13E-06	2.37E-05	1.19E-05	1.12E-05	3.37E-05	1.46E-05	4.50E-06	2.95E-05	1.76E-05	3.70E-05	8.49E-06	1.35E-05	2.08E-05	1.07E-05	1.04E-05	3.59E-06	2.79E-05	2.36E-05	1.24E-05	2.67E-06	8.41E-06	3.43E-05	1.61E-05	1.85E-05	2.58E-05	1.86E-05	7.53E-06	3.03E-05	3.84E-05	3.21E-05	0.000124141	1.53E-05	1.43E-05	1.36E-05	1.98E-06	4.45E-05	9.29E-06	4.23E-06	1.93E-05	6.01E-05	2.90E-05	6.72E-06	1.17E-06	3.38E-05	6.01E-06	3.04E-05	1.12E-05	1.49E-05	5.29E-06	5.07E-06	2.18E-05	1.75E-05	3.39E-06	1.83E-05	1.01E-05	3.60E-05	2.10E-05	2.42E-05	7.31E-05	1.36E-05	2.35E-05	1.70E-05	6.78E-06	5.40E-06	2.08E-05	4.23E-05	7.24E-06	1.91E-05	2.03E-06	0.000119354	1.15E-05	2.21E-05	1.20E-05	5.91E-06	1.52E-05	9.52E-06	9.52E-06	1.84E-05	2.39E-05	N-acetyldiaminopimelate deacetylase [EC:3.5.1.47]				
K05820	0.00014043	9.35E-05	7.30E-05	0.000101158	6.85E-05	7.49E-05	8.60E-05	6.19E-05	6.10E-05	0.000115615	4.85E-05	5.42E-05	5.63E-05	7.79E-05	0.00011066	9.77E-05	8.00E-05	9.19E-05	6.17E-05	5.56E-05	6.95E-05	5.92E-05	4.84E-05	8.35E-05	5.39E-05	0.000104604	1.92E-05	3.11E-05	4.91E-05	6.49E-05	3.39E-05	9.12E-05	5.54E-05	6.63E-05	5.41E-05	3.71E-05	4.60E-05	7.00E-05	3.59E-05	0.000116009	5.09E-05	7.80E-05	9.64E-05	0.00011469	7.71E-05	4.92E-05	5.63E-05	6.78E-05	5.43E-05	8.14E-05	3.36E-05	3.55E-05	5.32E-05	2.65E-05	5.46E-05	0.000117521	6.23E-05	0.000109752	6.08E-05	8.92E-05	7.98E-05	6.62E-05	8.78E-05	7.47E-05	0.000110739	6.68E-05	6.63E-05	6.48E-05	6.78E-05	9.25E-05	4.72E-05	7.35E-05	5.07E-05	6.11E-05	2.98E-05	8.77E-05	7.16E-05	6.00E-05	5.73E-05	5.93E-05	7.41E-05	2.19E-05	4.83E-05	4.58E-05	5.58E-05	0.000215492	4.87E-05	0.000111354	MFS transporter, PPP family, 3-phenylpropionic acid transporter				
K05826	1.28E-05	3.49E-05	4.56E-05	3.32E-06	2.81E-05	2.75E-05	2.37E-05	5.20E-06	2.96E-05	1.06E-05	3.03E-05	3.58E-05	2.71E-05	4.33E-06	3.53E-05	1.98E-05	6.02E-07	7.94E-06	9.77E-06	1.10E-05	3.47E-05	2.11E-05	5.57E-06	1.61E-05	4.49E-06	1.12E-05	2.96E-06	1.70E-05	6.35E-06	7.81E-06	2.54E-06	1.15E-05	0	1.84E-05	5.86E-06	4.73E-05	4.84E-06	2.26E-05	3.26E-06	9.22E-06	2.54E-06	0	8.53E-07	0	1.50E-05	2.08E-05	1.22E-05	9.82E-06	1.09E-05	3.35E-05	2.55E-05	9.81E-05	1.61E-06	2.20E-05	6.25E-06	3.65E-05	1.24E-05	4.46E-05	5.42E-05	2.65E-05	7.30E-06	3.20E-05	1.15E-05	1.28E-05	3.60E-06	1.76E-05	3.19E-05	2.95E-06	1.14E-05	3.03E-05	2.21E-05	2.71E-05	1.17E-05	8.34E-05	1.26E-05	9.66E-06	8.33E-07	2.58E-05	9.62E-06	3.15E-05	4.06E-05	1.54E-05	2.04E-05	2.85E-05	4.11E-05	4.76E-06	2.55E-05	1.88E-05	lysine biosynthesis protein LysW				
K05827	1.28E-05	1.87E-05	7.00E-05	2.85E-06	2.73E-05	1.71E-05	2.71E-05	4.73E-06	2.76E-05	1.21E-05	4.45E-05	4.11E-05	2.68E-05	7.35E-06	4.65E-05	3.24E-05	6.02E-07	1.19E-05	6.17E-06	1.49E-05	4.47E-05	2.11E-05	4.28E-06	1.74E-05	5.39E-06	1.19E-05	2.96E-06	1.81E-05	6.01E-06	6.01E-07	3.81E-06	1.30E-05	0	1.93E-05	5.17E-06	7.75E-05	7.26E-06	4.01E-05	3.26E-06	8.67E-06	3.82E-06	0	8.53E-07	0	1.95E-05	2.24E-05	8.72E-06	7.05E-06	7.65E-06	3.35E-05	4.30E-05	0.000169931	1.61E-06	2.25E-05	5.86E-06	3.49E-05	8.06E-06	5.55E-05	3.96E-05	3.35E-05	7.79E-06	4.34E-05	1.25E-05	1.13E-05	5.40E-06	1.80E-05	4.51E-05	2.95E-06	1.52E-05	4.04E-05	3.10E-05	2.03E-05	1.65E-05	0.000132096	1.05E-05	1.29E-05	0	2.58E-05	1.22E-05	3.39E-05	6.73E-05	1.65E-05	1.53E-05	2.45E-05	6.10E-05	4.76E-06	3.77E-05	2.05E-05	lysine biosynthesis protein LysX				
K02100	1.20E-06	7.91E-06	4.53E-06	1.90E-06	2.95E-05	1.01E-05	1.50E-06	0	1.01E-05	4.91E-06	2.55E-06	1.16E-05	3.54E-06	1.73E-06	3.72E-06	1.35E-06	5.42E-06	7.94E-06	2.06E-06	4.67E-06	2.03E-05	3.52E-07	4.28E-07	3.04E-06	3.59E-06	9.68E-06	0	0	2.67E-06	1.44E-05	4.66E-06	3.07E-06	7.69E-07	4.60E-07	4.14E-06	7.26E-06	1.33E-05	7.68E-06	0	0.000229308	1.08E-05	0	5.97E-06	3.11E-05	2.62E-06	3.28E-06	5.98E-06	1.53E-06	1.57E-05	1.49E-06	1.34E-05	1.33E-05	0	1.25E-06	9.37E-06	1.18E-05	1.98E-05	1.42E-05	4.47E-06	3.48E-06	2.92E-06	1.85E-06	1.05E-06	3.75E-07	2.03E-05	1.46E-06	4.25E-06	1.18E-06	1.74E-05	1.73E-05	1.45E-05	6.43E-06	1.02E-05	3.40E-06	0	7.65E-06	1.50E-05	1.77E-06	1.31E-05	1.20E-05	3.16E-06	3.43E-07	5.10E-06	1.46E-05	7.72E-06	0	2.26E-06	1.28E-06	MFS transporter, SP family, arabinose:H+ symporter				
K02101	0	0	0	0	0	0	3.01E-07	0	2.88E-07	0	0	0	0	0	0	0	0	0	0	0	9.65E-07	3.52E-07	0	0	0	0	0	5.75E-07	0	0	0	3.83E-07	0	0	0	0	0	0	0	7.05E-06	0	0	0	0	0	2.73E-07	0	0	0	0	0	0	0	0	0	0	0	0	0	0	0	3.08E-07	0	0	0	0	0	0	0	0	0	0	0	0	0	0	0	0	0	0	0	0	0	0	0	0	0	0	arabinose operon protein AraL				
K00524	0	3.60E-07	9.05E-07	0	2.73E-07	4.28E-06	6.01E-07	0	0	0	0	0	2.95E-07	0	0	0	0	0	0	0	0	0	0	0	0	0	0	0	0	0	0	0	0	0	0	5.38E-07	0	0	0	0	0	0	0	0	0	5.46E-07	4.98E-07	0	3.64E-07	0	0	0	0	0	4.68E-06	3.20E-07	0	0	0	8.70E-07	0	0	0	0	0	0	0	0	0	3.26E-07	0	0	0	0	0	0	0	0	0	0	9.72E-07	0	0	0	1.80E-06	0	0	0	ribonucleotide reductase, class II [EC:1.17.4.1]				
K00525	0.000645099	0.000709295	0.000831978	0.000644466	0.000862918	0.000822401	0.000897322	0.00066902	0.000905224	0.000650616	0.000838798	0.000857778	0.000829143	0.000675227	0.000733392	0.000830501	0.000873123	0.000832283	0.000857351	0.000598265	0.000868142	0.000850438	0.00070376	0.000712452	0.000599251	0.000750094	0.000787788	0.000769942	0.000599365	0.000769423	0.000673069	0.000771384	0.000966768	0.000638401	0.000530357	0.000786849	0.000786107	0.00083495	0.000318745	0.000818027	0.000755012	0.000877616	0.000593772	0.000625853	0.000872043	0.000866791	0.000850745	0.000846574	0.000860661	0.000822805	0.000999978	0.000912157	0.001055775	0.000839789	0.000811551	0.000810801	0.000834365	0.000872727	0.000881061	0.000785782	0.000796384	0.000859825	0.000718999	0.000761353	0.00074321	0.000782189	0.00084324	0.000900653	0.000738026	0.000807264	0.000836366	0.000652934	0.000677602	0.000979399	0.00078741	0.000754976	0.000933331	0.000733861	0.000774708	0.00083482	0.000881384	0.00075501	0.00072404	0.00086187	0.000814754	0.000896494	0.0007037	0.000729564	ribonucleoside-diphosphate reductase alpha chain [EC:1.17.4.1]	virulence protein	yes
K00526	0.000331526	0.000285443	0.000328929	0.000299674	0.000366235	0.000344069	0.000436486	0.000322454	0.000361399	0.000405029	0.000349955	0.000474998	0.000369	0.00035989	0.000347168	0.000361909	0.000362247	0.000396569	0.000404517	0.000244822	0.000409143	0.000378716	0.000318918	0.000284285	0.000185835	0.000434422	0.000339946	0.000335358	0.000240882	0.000266685	0.000277196	0.000382435	0.000558372	0.000260055	0.000242419	0.00027385	0.00027898	0.000380764	0.000139191	0.000784417	0.000290683	0.000463146	0.000281103	0.000288209	0.00038346	0.000386273	0.000318282	0.000342617	0.000408103	0.000332766	0.000560472	0.000288687	0.000712708	0.000372182	0.000325948	0.000352564	0.000381539	0.000385124	0.000367804	0.000427264	0.000356328	0.000355078	0.000415189	0.000362853	0.000355174	0.000461316	0.000345715	0.000541689	0.000304606	0.000371381	0.000423498	0.000300228	0.000304321	0.000381947	0.000338599	0.000347708	0.000566992	0.000255851	0.000445938	0.000392291	0.000386031	0.000290072	0.000307771	0.000357094	0.000337423	0.000410149	0.000192446	0.000290119	ribonucleoside-diphosphate reductase beta chain [EC:1.17.4.1]				
K00527	0.00064111	0.000603242	0.000413424	0.000681035	0.000345495	0.000366089	0.000304518	0.000732376	0.000371182	0.000706534	0.000489208	0.000310991	0.000375784	0.001145852	0.00043272	0.000716167	0.000847249	0.000832283	0.000806465	0.000772652	0.000358321	0.000422048	0.000707613	0.000754182	0.000792717	0.000594119	0.000638015	0.000513103	0.000798819	0.000662509	0.000733255	0.000631516	0.000925237	0.00078753	0.000863122	0.000273312	0.000792159	0.000563036	0.000959501	0.000361038	0.000857419	0.000906249	0.000999858	0.000843864	0.000451173	0.000380809	0.000341444	0.000440464	0.000453286	0.000537259	0.00056652	0.00041135	0.000914844	0.000378694	0.000633158	0.000410844	0.000446937	0.000352396	0.000317134	0.000522115	0.000726287	0.000380023	0.000677689	0.000619889	0.000670735	0.00059103	0.000539197	0.000795734	0.000607318	0.000494197	0.000593577	0.000673283	0.000627531	0.000430256	0.000622301	0.000654367	0.000870054	0.000232546	0.000692078	0.000374654	0.000310476	0.000568144	0.000465147	0.00028525	0.000317878	0.00072922	0.000417772	0.000543546	ribonucleoside-triphosphate reductase [EC:1.17.4.2]				
K00520	0.000168755	0.000231159	0.000381135	0.000151974	0.000372512	0.000374653	0.000342696	0.000176829	0.00045923	0.000150375	0.000308762	0.000338514	0.000314726	8.74E-05	0.000328259	0.000158898	8.18E-05	4.82E-05	8.79E-05	0.000128988	0.000335484	0.000329395	0.000169519	0.000162138	9.20E-05	0.000192456	0.000211851	0.000280711	0.000104571	0.000116525	0.000138598	0.000128756	0.000119981	0.00015051	0.000132072	0.000422074	6.78E-05	0.000239899	2.26E-05	0.000193529	5.47E-05	0.000153905	7.21E-05	2.72E-05	0.000316494	0.000334096	0.00044181	0.000245077	0.000259802	0.000320496	0.00019556	0.000309782	0.000135294	0.000364919	0.000170586	0.0002898	0.000302504	0.000365289	0.000402975	0.00022973	0.000146523	0.000351691	0.000207072	0.000206004	0.000157105	0.000174091	0.00025344	0.000125549	0.000231485	0.000309158	0.000231308	0.000200985	0.000199383	0.00036836	0.000186481	0.000161378	0.000130716	0.000363004	0.000193677	0.000389084	0.000354691	0.000255099	0.000318782	0.000388227	0.000389632	0.000220254	0.000412292	0.000232948	mercuric reductase [EC:1.16.1.1]				
K00522	0	0	0	0	0	0	0	0	0	0	0	0	0	0	0	0	0	0	0	0	0	0	0	0	0	0	0	0	0	0	0	0	0	0	0	0	0	0	0	0	0	0	0	0	0	0	0	0	0	0	0	0	0	0	0	0	0	0	0	0	0	0	0	0	0	0	0	0	0	0	0	0	0	0	0	0	0	0	0	0	0	0	0	0	0	0	0	0	ferritin heavy chain [EC:1.16.3.1]				
K00523	4.99E-05	5.90E-05	7.51E-05	6.93E-05	2.92E-05	6.97E-05	8.12E-05	1.04E-05	3.34E-05	7.48E-05	1.35E-05	5.36E-05	4.98E-05	1.25E-05	4.65E-05	1.31E-05	2.47E-05	1.76E-05	2.11E-05	4.12E-05	6.53E-05	7.96E-05	4.58E-05	4.39E-05	4.89E-05	3.98E-05	1.48E-05	8.05E-05	6.18E-05	3.54E-05	4.45E-05	9.39E-05	1.31E-05	1.98E-05	1.03E-05	8.72E-05	4.90E-05	7.04E-05	5.34E-06	7.43E-05	7.00E-06	2.43E-05	3.33E-05	2.08E-05	6.62E-05	5.98E-05	4.66E-05	9.91E-05	8.16E-05	3.38E-05	3.83E-05	9.53E-05	1.37E-05	2.20E-05	3.20E-05	7.46E-05	6.97E-05	3.21E-05	5.01E-05	7.74E-05	2.43E-05	4.43E-05	2.93E-05	5.44E-05	4.05E-05	5.22E-05	5.36E-05	7.31E-05	3.22E-05	5.24E-05	2.38E-05	2.21E-05	3.12E-05	2.83E-05	5.11E-05	5.67E-05	2.00E-05	6.56E-05	6.78E-05	4.60E-05	7.97E-05	3.63E-05	4.78E-05	2.95E-05	6.97E-05	3.39E-05	3.26E-05	6.19E-05	CDP-4-dehydro-6-deoxyglucose reductase [EC:1.17.1.1]				
K02451	3.63E-05	2.70E-05	3.74E-05	0	2.27E-05	1.84E-05	3.52E-05	2.36E-06	1.24E-05	3.06E-05	4.01E-06	1.19E-05	8.85E-06	0	3.16E-05	0	5.42E-06	5.67E-07	1.03E-06	5.94E-06	2.28E-05	9.51E-06	2.53E-05	1.17E-05	1.80E-05	1.34E-05	0	6.44E-05	6.62E-05	2.40E-06	1.44E-05	5.59E-05	0	5.98E-06	4.14E-06	1.35E-05	1.21E-06	1.07E-05	0	1.52E-05	6.36E-07	5.01E-06	6.82E-06	4.45E-06	1.42E-05	2.54E-05	1.49E-05	7.12E-05	4.01E-06	5.58E-06	2.02E-06	5.23E-05	0	7.01E-06	1.33E-05	2.37E-05	2.91E-05	1.65E-05	7.15E-06	4.92E-05	6.33E-06	1.17E-05	4.71E-06	1.28E-05	1.67E-05	2.83E-05	4.46E-05	0	9.09E-06	3.65E-05	1.28E-06	7.14E-06	2.22E-05	1.28E-05	2.93E-05	1.93E-05	0	4.13E-05	2.01E-05	8.28E-06	6.12E-05	1.65E-05	4.30E-06	2.13E-06	2.49E-05	0	8.38E-06	2.13E-06	general secretion pathway protein B				
K00528	0.000450811	0.000457285	0.000315349	0.000511963	0.000261713	0.000403708	0.000332175	0.000515831	0.000337804	0.000509309	0.000372556	0.000299641	0.000384043	0.000599096	0.000400173	0.000479845	0.000530132	0.000529893	0.000544325	0.000613115	0.000298172	0.000339259	0.00044777	0.000532926	0.000604189	0.000381561	0.000440945	0.000289052	0.000551255	0.000478111	0.000461993	0.000446429	0.00031918	0.000597897	0.000506218	0.000283535	0.000583983	0.000375215	0.000627697	0.000258039	0.000632251	0.000471736	0.000641121	0.000625359	0.000228205	0.000294758	0.0002483	0.000314091	0.000371301	0.000420512	0.000276204	0.000274624	0.000240791	0.000306061	0.000395821	0.000359929	0.000267171	0.000332562	0.00033323	0.000308483	0.000478512	0.000367089	0.000598207	0.000363228	0.000496074	0.000261867	0.000350393	0.000371343	0.000421296	0.000438815	0.00034356	0.000543338	0.000457831	0.000265325	0.000401038	0.000439464	0.00037633	0.000233306	0.000321338	0.000260013	0.000183419	0.000454309	0.00041788	0.000200899	0.0002775	0.000481583	0.000427442	0.000416406	ferredoxin--NADP+ reductase [EC:1.18.1.2]				
K00529	3.83E-05	0.000112524	0.000175932	6.60E-05	5.35E-05	0.000238249	0.00021644	4.21E-05	7.08E-05	0.000120526	8.35E-05	0.0001589	0.000188777	2.85E-05	0.000246427	7.65E-05	4.39E-05	3.12E-05	1.90E-05	5.52E-05	0.000117082	0.000146554	8.73E-05	8.95E-05	6.87E-05	5.92E-05	1.97E-05	0.000197303	0.000141322	4.99E-05	6.95E-05	0.000207695	1.15E-05	3.13E-05	1.59E-05	0.000168937	4.48E-05	0.000151964	2.31E-05	0.000123056	6.87E-05	1.15E-05	6.19E-05	3.76E-05	7.26E-05	0.000159262	0.000121784	0.000168088	0.000144294	0.000153184	6.45E-05	0.00032072	1.77E-05	8.39E-05	8.24E-05	0.000114639	9.36E-05	9.06E-05	0.000143366	0.000145757	3.21E-05	0.000101627	8.99E-05	6.79E-05	7.47E-05	7.70E-05	0.000140327	2.30E-05	5.23E-05	0.000157022	6.55E-05	6.25E-05	6.93E-05	6.42E-05	9.14E-05	8.73E-05	3.58E-05	0.000135272	4.63E-05	8.50E-05	0.000204798	6.79E-05	5.48E-05	8.83E-05	0.000190572	3.69E-05	7.96E-05	6.14E-05	ferredoxin--NAD+ reductase [EC:1.18.1.3]				
K00025	0	3.24E-06	7.24E-06	0	3.00E-06	3.98E-06	6.01E-06	8.23E-05	3.74E-06	0	4.01E-06	0	1.12E-05	8.65E-07	1.30E-05	9.00E-07	6.02E-06	0	0	2.55E-06	2.35E-05	5.64E-06	3.60E-05	4.35E-07	0	3.87E-05	0.000164554	6.90E-06	0	1.20E-06	4.03E-05	3.83E-07	0	2.76E-06	3.38E-05	5.38E-07	0	1.15E-05	2.97E-07	1.08E-06	0	0	1.71E-06	0	2.47E-05	7.10E-06	1.67E-05	3.37E-06	1.02E-05	1.12E-06	0	5.47E-06	0	2.50E-06	1.17E-06	1.22E-05	2.67E-05	1.32E-06	5.37E-06	1.74E-06	3.41E-06	1.72E-05	0	1.13E-06	1.80E-06	4.88E-06	3.91E-05	0	2.65E-05	1.56E-05	1.79E-05	1.07E-05	1.65E-05	3.02E-06	3.10E-05	2.82E-06	0	2.33E-05	1.40E-05	5.29E-05	2.43E-05	2.74E-06	8.06E-07	4.26E-06	2.67E-05	0	1.93E-06	9.39E-06	malate dehydrogenase [EC:1.1.1.37]				
K14215	0	0	0	0	0	1.22E-06	0	0	0	0	0	0	0	0	0	0	0	0	0	0	6.43E-07	0	0	0	0	0	0	0	0	0	0	0	0	0	0	0	0	0	0	3.25E-06	0	0	0	0	0	0	0	0	0	1.49E-06	0	0	0	0	2.34E-06	0	0	0	0	0	0	0	0	0	1.08E-05	0	0	0	0	0	0	0	0	0	0	0	0	0	0	0	0	0	0	0	0	0	0	0	trans,polycis-decaprenyl diphosphate synthase [EC:2.5.1.86]				
K14213	0	0	0	0	0	0	0	0	0	0	0	0	0	0	0	0	0	0	0	0	0	0	0	0	6.73E-06	0	0	0	0	0	0	0	0	0	0	0	0	0	0	0	0	0	0	0	0	0	0	0	0	0	0	0	0	0	0	0	0	0	0	0	0	0	0	0	0	0	0	0	0	0	0	0	0	0	0	0	0	0	0	0	2.43E-07	0	0	0	0	0	0	0	Xaa-Pro dipeptidase [EC:3.4.13.9]				
K03453	0.000202666	0.000253088	0.000246546	0.00032722	0.000239335	0.000287795	0.000250108	0.000506375	0.000130345	0.000170777	0.00027486	0.000190397	0.000280805	0.000276406	0.00032299	0.000282235	0.000417607	0.000432878	0.000293494	0.00036702	0.000267937	0.000212433	0.000348884	0.000320799	0.000389177	0.000298921	0.000680878	0.000243609	0.000206804	0.000422252	0.000301355	0.00025023	0.000293799	0.000344746	0.000356904	0.000185078	0.000490182	0.0003432	0.000276602	0.000149619	0.000458604	0.000499654	0.000268307	0.000374721	0.000328466	0.000195322	0.000249794	0.000263174	0.000273648	0.000241673	0.000295693	0.000263295	0.000295553	0.000210636	0.000297061	0.000355126	0.0003803	0.000224463	0.000297761	0.000311963	0.000329555	0.000286711	0.000187724	0.000276173	0.000224629	0.000206275	0.000337211	0.000371932	0.000295892	0.000310461	0.000299765	0.00030594	0.000251252	0.00022796	0.000313874	0.000279695	0.000254772	0.000283716	0.000272809	0.000279788	0.000314363	0.000317845	0.000239288	0.000205955	0.000288816	0.000300617	0.000223069	0.000355396	bile acid:Na+ symporter, BASS family				
K00796	0.000461184	0.000524152	0.000569439	0.000511014	0.000588923	0.00064685	0.000612344	0.000634505	0.000616623	0.000346466	0.000594194	0.000522952	0.000608215	0.000392765	0.000568487	0.000483446	0.000630622	0.000524219	0.000574651	0.000468428	0.000586373	0.000575296	0.000508557	0.000428167	0.000478503	0.000457501	0.000775964	0.000526621	0.000435993	0.000627671	0.00054973	0.000449112	0.000562218	0.00048513	0.00048208	0.000606344	0.000658418	0.000581818	0.000352282	0.000666781	0.000580729	0.000795294	0.000339969	0.000441459	0.000570513	0.000585692	0.000627101	0.000556101	0.000563329	0.000596376	0.000780225	0.000642221	0.000574999	0.000559776	0.000614031	0.000576079	0.000580832	0.000550743	0.000625923	0.000531252	0.000589013	0.000609145	0.000493102	0.000520451	0.000496974	0.000370613	0.000667193	0.000605937	0.000545184	0.0005903	0.000559987	0.000453377	0.00045903	0.000491398	0.000604701	0.000441074	0.000611952	0.000588457	0.000573161	0.000599125	0.000580625	0.000575001	0.000483946	0.000608285	0.000610551	0.000586352	0.000585396	0.0005252	dihydropteroate synthase [EC:2.5.1.15]	antibiotic resistance		
K05339	1.52E-05	7.91E-06	5.43E-06	3.42E-05	3.00E-06	0	2.10E-06	1.32E-05	6.62E-06	0	0	9.36E-06	3.83E-06	2.16E-06	1.24E-06	1.04E-05	0	4.54E-06	6.17E-06	3.39E-06	3.54E-06	5.43E-05	5.99E-06	4.35E-07	0	1.38E-05	3.94E-06	6.62E-06	2.00E-06	4.20E-06	5.93E-06	1.15E-06	3.08E-06	5.98E-06	1.48E-05	2.69E-07	4.30E-05	1.11E-05	4.15E-06	1.03E-05	1.46E-05	1.29E-05	6.40E-06	9.89E-07	1.61E-05	4.37E-06	0	1.84E-06	0	1.04E-05	2.02E-06	2.34E-06	1.13E-05	2.50E-07	1.52E-05	1.92E-06	5.89E-06	3.64E-06	8.05E-06	0.000118781	1.36E-05	4.62E-06	0	1.54E-05	1.80E-06	0.000168726	8.50E-07	1.00E-05	5.30E-06	3.26E-07	4.25E-07	7.14E-07	0	2.91E-05	2.93E-06	3.62E-06	4.16E-05	7.60E-07	3.45E-05	1.07E-06	9.72E-07	1.17E-05	0	0	0	7.14E-06	2.22E-05	6.40E-06	holin-like protein LrgB	pathogenicity island		
K00027	0.000556931	0.000438231	0.000249262	0.000586051	0.000179843	0.000332141	0.000259427	0.000447274	0.000317087	0.000517243	0.000345945	0.000246012	0.000276971	0.000528156	0.000293853	0.000532061	0.000424828	0.000455572	0.000556147	0.000573231	0.000205536	0.000414298	0.000407958	0.000512931	0.000513965	0.000471647	0.000184261	0.000313499	0.000602038	0.000535172	0.000473861	0.000423821	0.000647589	0.000545426	0.000556909	0.000222201	0.000367334	0.000425585	0.000687054	0.000259665	0.000507582	0.000431649	0.000765676	0.000600641	0.000306394	0.000238757	0.00014644	0.000253359	0.00031628	0.00041605	0.000482517	0.000444555	0.000596742	0.000266488	0.000397773	0.000293323	0.000172948	0.000216529	0.000216987	0.000347641	0.000464882	0.000241441	0.000576768	0.00048593	0.000499225	0.000466192	0.000292561	0.000524595	0.000392502	0.000419595	0.000345686	0.000486577	0.000429648	0.000335524	0.000336504	0.000468037	0.000731844	0.000153257	0.000423204	0.000203361	0.000168114	0.000304473	0.000317976	0.000255182	0.000262326	0.000401815	0.000235964	0.000464617	malate dehydrogenase (oxaloacetate-decarboxylating) [EC:1.1.1.38]				
K00794	0.000447221	0.000523433	0.000596296	0.000553756	0.000608027	0.000604032	0.000590399	0.000599518	0.000629571	0.000436389	0.0005818	0.000606659	0.00056869	0.000380653	0.000567867	0.000584727	0.000637843	0.000526489	0.000541241	0.000577049	0.000621112	0.000565432	0.000580902	0.000558573	0.000563341	0.000482443	0.000616337	0.000534674	0.000580656	0.000506942	0.00060483	0.000453327	0.000578369	0.000588692	0.000532426	0.000595315	0.000640868	0.000612979	0.000553501	0.000589803	0.000597903	0.00063781	0.000489265	0.00058235	0.000551808	0.000571487	0.00059323	0.000581253	0.000614341	0.000620171	0.000448243	0.000544169	0.000582247	0.000575054	0.00060271	0.000612264	0.000562236	0.000572562	0.000616981	0.000576502	0.000593394	0.000620848	0.000579382	0.000596624	0.00051498	0.000375002	0.00062637	0.000607116	0.000592542	0.000522539	0.000576144	0.000514422	0.000605344	0.000499324	0.000594224	0.000506269	0.000626938	0.000576804	0.000538186	0.000580954	0.00058767	0.000623689	0.000580091	0.000595246	0.000571717	0.000691717	0.000596679	0.000569572	6,7-dimethyl-8-ribityllumazine synthase [EC:2.5.1.78];riboflavin synthase beta chain [EC:2.5.1.-]				
K00793	0.000448418	0.000518759	0.000581208	0.000540934	0.000609937	0.000590881	0.000568755	0.000589589	0.000622665	0.000407674	0.000600391	0.000604105	0.000570755	0.000362918	0.000545549	0.000556368	0.000623402	0.00051344	0.000539185	0.00056135	0.000615644	0.000559795	0.000551793	0.000540316	0.00054359	0.000488026	0.000614859	0.000559696	0.000548917	0.000667914	0.000562445	0.000442214	0.000488383	0.000583168	0.000496218	0.000583479	0.000628765	0.000606576	0.00033952	0.000586009	0.000579457	0.000751628	0.000487559	0.000536869	0.000553678	0.000567662	0.000584264	0.000584627	0.000604139	0.000593773	0.000580633	0.000554717	0.000488024	0.000563783	0.000557429	0.000605859	0.000556347	0.000562644	0.000597309	0.000567365	0.000579277	0.000610377	0.000482121	0.000598125	0.000510929	0.000405236	0.000586398	0.000544047	0.000591405	0.000524168	0.000550632	0.000508353	0.000549277	0.000481585	0.000581652	0.000482122	0.000537019	0.000575791	0.000528568	0.000566791	0.000586455	0.000616832	0.000485558	0.000598705	0.000559372	0.000673858	0.000596034	0.000526907	riboflavin synthase [EC:2.5.1.9];riboflavin synthase alpha chain [EC:2.5.1.9]				
K01347	0	0	0	0	0	0	3.01E-07	0	0	0	0	5.68E-07	0	0	0	0	1.20E-06	0	0	0	0	0	0	0	0	0	0	0	0	0	0	7.66E-07	0	0	0	0	0	8.54E-07	0	0	0	0	0	0	0	0	0	0	0	0	0	0	0	5.01E-07	0	3.20E-07	0	0	0	0	0	0	0	0	0	0	0	0	0	0	0	0	0	0	0	0	0	0	0	0	0	0	0	0	0	0	0	0	IgA-specific serine endopeptidase [EC:3.4.21.72]	virulence protein		
K01346	0	0	0	0	0	0	0	0	0	0	0	0	0	0	0	0	0	0	0	0	0	0	0	0	0	0	0	0	0	0	0	0	0	0	0	0	0	0	0	0	0	0	0	0	0	0	0	0	0	0	0	0	0	0	0	0	0	0	0	0	0	0	0	0	0	0	0	0	0	0	0	0	0	0	0	0	0	0	0	0	0	0	0	0	0	0	0	0	pancreatic elastase II [EC:3.4.21.71]				
K01344	0	0	0	0	0	0	0	0	0	0	0	0	0	0	0	0	0	0	0	0	0	0	0	0	0	0	0	0	0	0	0	0	0	0	0	0	0	0	0	0	0	0	0	0	0	0	0	0	0	0	0	0	0	0	0	0	0	0	0	0	0	0	0	0	0	0	0	0	0	0	0	0	0	0	0	0	0	0	0	0	0	0	0	0	0	0	0	0	protein C (activated) [EC:3.4.21.69]				
K01343	0	0	0	0	0	0	0	0	0	0	0	0	0	0	0	0	0	0	0	0	0	0	0	0	0	0	0	0	0	0	0	0	0	0	0	0	0	0	0	0	0	0	0	0	0	0	0	0	0	0	0	0	0	0	0	0	0	0	0	0	0	0	0	0	0	0	0	0	0	0	0	0	0	0	0	0	0	0	0	0	0	0	0	0	0	0	0	0	tissue plasminogen activator [EC:3.4.21.68]				
K00791	0.00071292	0.000702105	0.0006651	0.000821136	0.000667792	0.000709853	0.000637595	0.000843013	0.00069201	0.000633236	0.000803438	0.000687811	0.000662489	0.000952065	0.000687826	0.000812496	0.001021151	0.000949722	0.000905153	0.00087406	0.00070056	0.000679223	0.000825762	0.000811996	0.000878453	0.000773174	0.000957761	0.000706667	0.000763071	0.001128007	0.000781574	0.000788245	0.001030604	0.000796275	0.000740361	0.000655842	0.00111108	0.000768786	0.000774605	0.000685213	0.001071773	0.001327877	0.000775914	0.000893299	0.000704069	0.000666006	0.000636564	0.00069689	0.000729485	0.000746213	0.001053741	0.000777384	0.00108074	0.000669978	0.000781103	0.000721779	0.000651499	0.000733553	0.000674805	0.00070616	0.000866482	0.000678744	0.000814168	0.000732459	0.00077067	0.00072806	0.000777328	0.000900653	0.000755453	0.00068738	0.00080235	0.000771455	0.000726174	0.00067822	0.000804172	0.000804476	0.00092667	0.000627721	0.000757657	0.000657915	0.000646218	0.000778669	0.000663345	0.000659906	0.000619553	0.001093532	0.000671787	0.000805506	tRNA dimethylallyltransferase [EC:2.5.1.75]				
K01340	0	0	0	0	0	0	0	0	0	0	0	0	0	0	0	0	0	0	0	0	0	0	0	0	0	0	0	0	0	0	0	0	0	0	0	0	0	0	0	0	0	0	0	0	0	0	0	0	0	0	0	0	0	0	0	0	0	0	0	0	0	0	0	0	0	0	0	0	0	0	0	0	0	0	0	0	0	0	0	0	0	0	0	0	0	0	0	0	tryptase [EC:3.4.21.59]				
K00790	0.00073965	0.000850938	0.000655443	0.000908996	0.000545805	0.000641956	0.000558835	0.000925754	0.000537782	0.000725803	0.000726156	0.000600132	0.000602316	0.000795046	0.000687206	0.000848957	0.001000692	0.000861217	0.000844501	0.000988622	0.000638803	0.000705997	0.000860437	0.000961528	0.001044538	0.000805188	0.000859226	0.000652595	0.000919761	0.001027099	0.00099265	0.000674051	0.000919853	0.001030555	0.000945538	0.000594508	0.000972498	0.000830254	0.00095683	0.000860853	0.001034881	0.00108664	0.001030144	0.001047538	0.000588844	0.000511388	0.000513286	0.000648427	0.000733493	0.000754765	0.000829955	0.000836763	0.00099296	0.000493905	0.000814284	0.000672145	0.000576803	0.000547768	0.000586281	0.000814934	0.000904938	0.000624235	0.000863844	0.000774111	0.000831441	0.000892885	0.000745436	0.000878255	0.000851685	0.000636233	0.000764082	0.000841068	0.000757955	0.000674068	0.000819677	0.000755379	0.000938326	0.000534247	0.000901931	0.000573739	0.000538353	0.000770097	0.000582777	0.00049626	0.000535454	0.000874468	0.000721107	0.000831105	UDP-N-acetylglucosamine 1-carboxyvinyltransferase [EC:2.5.1.7]				
K02694	7.98E-07	3.95E-06	6.04E-06	9.50E-07	4.91E-06	6.12E-06	9.02E-06	4.73E-07	2.88E-06	1.25E-05	3.06E-05	3.97E-06	1.18E-05	1.73E-06	3.72E-06	0	0	1.13E-06	4.63E-06	0	1.22E-05	1.44E-05	1.80E-05	1.74E-06	0	1.12E-06	0	2.24E-05	0	0	4.66E-06	1.53E-06	7.69E-07	2.76E-06	0	5.68E-05	0	6.83E-06	0	1.08E-06	1.27E-06	0	0	0	1.27E-05	3.28E-06	8.22E-06	1.78E-05	1.46E-06	1.86E-06	2.02E-06	7.81E-07	0	0	5.46E-06	1.60E-06	2.48E-06	6.28E-06	4.77E-06	3.48E-06	2.43E-06	1.05E-05	0	1.88E-06	3.15E-06	0	5.10E-06	0	2.65E-06	2.28E-06	0	1.00E-05	6.60E-06	4.91E-06	5.45E-06	2.41E-06	0	6.92E-05	8.74E-07	7.48E-06	6.56E-06	6.86E-07	3.49E-06	6.57E-05	4.04E-05	0	2.58E-06	5.55E-06	photosystem I subunit III				
K02696	7.98E-07	3.95E-06	6.04E-06	9.50E-07	4.91E-06	6.12E-06	9.02E-06	4.73E-07	2.88E-06	1.25E-05	3.06E-05	3.97E-06	1.18E-05	1.73E-06	3.72E-06	0	0	1.13E-06	4.63E-06	0	1.16E-05	1.44E-05	1.80E-05	1.74E-06	0	1.12E-06	0	2.24E-05	0	0	4.66E-06	1.53E-06	7.69E-07	2.76E-06	0	5.68E-05	0	6.83E-06	0	1.08E-06	1.27E-06	0	0	0	1.27E-05	3.28E-06	8.22E-06	1.78E-05	1.46E-06	1.86E-06	2.02E-06	7.81E-07	0	0	5.46E-06	1.60E-06	2.48E-06	6.28E-06	4.77E-06	3.48E-06	2.43E-06	1.05E-05	0	1.88E-06	3.15E-06	0	5.10E-06	0	2.65E-06	2.28E-06	0	1.00E-05	6.60E-06	4.91E-06	5.45E-06	2.41E-06	0	6.92E-05	8.74E-07	7.48E-06	6.56E-06	6.86E-07	3.49E-06	6.57E-05	4.04E-05	0	2.58E-06	5.55E-06	photosystem I subunit VIII				
K02697	7.98E-07	3.95E-06	6.04E-06	9.50E-07	5.19E-06	6.12E-06	9.02E-06	4.73E-07	2.88E-06	1.25E-05	3.06E-05	3.97E-06	1.18E-05	1.73E-06	3.72E-06	0	0	1.13E-06	4.63E-06	0	1.16E-05	1.44E-05	1.80E-05	1.74E-06	0	1.12E-06	0	2.24E-05	0	0	4.66E-06	1.53E-06	7.69E-07	2.76E-06	0	5.68E-05	0	6.83E-06	0	1.08E-06	1.27E-06	0	0	0	1.27E-05	3.28E-06	8.97E-06	1.78E-05	1.46E-06	1.86E-06	2.02E-06	7.81E-07	0	0	1.01E-05	1.92E-06	2.48E-06	6.28E-06	5.07E-06	3.48E-06	2.43E-06	1.05E-05	0	1.88E-06	3.15E-06	0	5.10E-06	0	2.65E-06	2.28E-06	0	1.00E-05	6.60E-06	4.91E-06	5.45E-06	2.41E-06	0	6.92E-05	8.74E-07	7.48E-06	6.56E-06	6.86E-07	3.49E-06	6.57E-05	4.04E-05	0	2.58E-06	5.55E-06	photosystem I subunit IX				
K02690	7.98E-07	3.95E-06	6.04E-06	9.50E-07	5.19E-06	6.12E-06	9.02E-06	4.73E-07	2.88E-06	1.25E-05	3.06E-05	3.97E-06	1.18E-05	1.73E-06	3.72E-06	0	0	1.13E-06	4.63E-06	0	1.22E-05	1.44E-05	1.80E-05	1.74E-06	0	1.12E-06	0	2.24E-05	0	0	4.66E-06	1.53E-06	7.69E-07	2.76E-06	0	5.68E-05	0	6.83E-06	0	1.08E-06	1.27E-06	0	0	0	1.27E-05	3.28E-06	8.97E-06	1.78E-05	1.46E-06	1.86E-06	2.02E-06	7.81E-07	0	0	1.01E-05	1.92E-06	2.48E-06	6.28E-06	5.07E-06	3.48E-06	2.43E-06	1.05E-05	0	1.88E-06	3.15E-06	0	5.10E-06	0	2.65E-06	2.28E-06	0	1.00E-05	6.60E-06	4.91E-06	5.45E-06	2.41E-06	0	6.92E-05	8.74E-07	7.48E-06	6.56E-06	6.86E-07	3.49E-06	6.57E-05	4.04E-05	0	2.58E-06	5.55E-06	photosystem I core protein Ib;photosystem I P700 chlorophyll a apoprotein A2				
K02691	7.98E-07	5.39E-06	7.85E-06	9.50E-07	4.91E-06	6.12E-06	9.02E-06	4.73E-07	2.88E-06	1.25E-05	3.06E-05	3.97E-06	1.18E-05	1.73E-06	4.03E-06	0	1.20E-06	1.13E-06	4.63E-06	0	1.22E-05	1.51E-05	1.80E-05	1.74E-06	0	1.12E-06	0	2.24E-05	0	6.01E-07	4.66E-06	1.53E-06	7.69E-07	2.76E-06	0	5.68E-05	0	6.83E-06	0	1.08E-06	1.27E-06	0	0	0	1.27E-05	2.46E-05	8.22E-06	1.78E-05	1.46E-06	1.86E-06	2.02E-06	7.81E-07	0	0	5.46E-06	1.60E-06	2.48E-06	6.61E-06	4.77E-06	3.48E-06	4.38E-06	1.08E-05	0	1.88E-06	3.15E-06	0	5.10E-06	0	2.65E-06	2.28E-06	0	1.00E-05	6.60E-06	4.91E-06	6.70E-06	4.02E-06	8.33E-07	6.92E-05	8.74E-07	3.37E-05	6.56E-06	6.86E-07	3.76E-06	6.57E-05	4.04E-05	0	2.90E-06	5.55E-06	photosystem I subunit VII				
K02692	7.98E-07	3.95E-06	6.04E-06	9.50E-07	4.91E-06	6.12E-06	9.02E-06	4.73E-07	2.88E-06	1.25E-05	3.06E-05	3.97E-06	1.18E-05	1.73E-06	3.72E-06	0	0	1.13E-06	4.63E-06	0	1.22E-05	1.44E-05	1.80E-05	1.74E-06	0	1.12E-06	0	2.24E-05	0	0	4.66E-06	1.53E-06	7.69E-07	2.76E-06	0	5.68E-05	0	6.83E-06	0	1.08E-06	1.27E-06	0	0	0	1.27E-05	3.28E-06	8.22E-06	1.78E-05	1.46E-06	1.86E-06	2.02E-06	7.81E-07	0	0	5.46E-06	1.60E-06	2.48E-06	6.28E-06	4.77E-06	3.48E-06	2.43E-06	1.05E-05	0	1.88E-06	3.15E-06	0	5.10E-06	0	2.65E-06	2.28E-06	0	1.00E-05	6.60E-06	4.91E-06	5.45E-06	2.41E-06	0	6.92E-05	8.74E-07	7.48E-06	6.56E-06	6.86E-07	3.49E-06	6.57E-05	4.04E-05	0	2.58E-06	5.55E-06	photosystem I subunit II				
K02693	7.98E-07	3.95E-06	6.04E-06	9.50E-07	4.91E-06	6.12E-06	9.02E-06	4.73E-07	2.88E-06	1.25E-05	3.06E-05	3.97E-06	1.18E-05	1.73E-06	3.72E-06	0	0	1.13E-06	4.63E-06	0	1.22E-05	1.44E-05	1.80E-05	1.74E-06	0	1.12E-06	0	2.24E-05	0	0	4.66E-06	1.53E-06	7.69E-07	2.76E-06	0	5.68E-05	0	6.83E-06	0	1.08E-06	1.27E-06	0	0	0	1.27E-05	3.28E-06	8.22E-06	1.78E-05	1.46E-06	1.86E-06	2.02E-06	7.81E-07	0	0	5.46E-06	1.60E-06	2.48E-06	6.28E-06	4.77E-06	3.48E-06	2.43E-06	1.05E-05	0	1.88E-06	3.15E-06	0	5.10E-06	0	2.65E-06	2.28E-06	0	1.00E-05	6.60E-06	4.91E-06	5.45E-06	2.41E-06	0	6.92E-05	8.74E-07	7.48E-06	6.56E-06	6.86E-07	3.49E-06	6.57E-05	4.04E-05	0	2.58E-06	5.55E-06	photosystem I subunit IV				
K02698	1.99E-06	7.55E-06	1.15E-05	1.90E-06	9.82E-06	7.65E-06	1.71E-05	4.73E-07	4.89E-06	2.53E-05	3.28E-05	7.66E-06	2.24E-05	3.03E-06	7.44E-06	0	6.02E-07	2.27E-06	9.25E-06	0	2.28E-05	2.85E-05	3.60E-05	3.91E-06	0	2.23E-06	0	4.49E-05	0	0	9.32E-06	2.30E-06	1.54E-06	5.06E-06	0	0.000112983	0	1.28E-05	0	1.63E-06	1.91E-06	0	0	0	2.58E-05	6.01E-06	1.69E-05	3.56E-05	2.55E-06	3.72E-06	4.03E-06	1.17E-06	0	2.50E-07	1.52E-05	3.52E-06	4.65E-06	1.26E-05	9.24E-06	6.96E-06	4.87E-06	2.09E-05	0	3.75E-06	6.30E-06	4.88E-07	1.06E-05	0	5.30E-06	3.91E-06	0	1.93E-05	1.35E-05	9.44E-06	1.05E-05	5.23E-06	0	0.000138058	1.31E-06	1.47E-05	1.26E-05	1.03E-06	6.98E-06	0.000131183	7.90E-05	5.95E-07	5.48E-06	1.11E-05	photosystem I subunit X				
K02699	7.98E-07	3.95E-06	6.04E-06	9.50E-07	4.91E-06	6.12E-06	9.02E-06	4.73E-07	2.88E-06	1.25E-05	3.06E-05	3.97E-06	1.18E-05	1.73E-06	3.72E-06	0	0	1.13E-06	4.63E-06	0	1.22E-05	1.44E-05	1.80E-05	1.74E-06	0	1.12E-06	0	2.24E-05	0	0	4.66E-06	1.53E-06	7.69E-07	2.76E-06	0	5.68E-05	0	6.83E-06	0	1.08E-06	1.27E-06	0	0	0	1.27E-05	3.28E-06	8.22E-06	1.78E-05	1.46E-06	1.86E-06	2.02E-06	7.81E-07	0	0	5.46E-06	1.60E-06	2.48E-06	6.28E-06	4.77E-06	3.48E-06	2.43E-06	1.05E-05	0	1.88E-06	3.15E-06	0	5.10E-06	0	2.65E-06	2.28E-06	0	1.00E-05	6.60E-06	4.91E-06	5.45E-06	2.41E-06	0	6.92E-05	8.74E-07	7.48E-06	6.56E-06	6.86E-07	3.49E-06	6.57E-05	4.04E-05	0	2.58E-06	5.55E-06	photosystem I subunit XI				
K00836	0.000106519	5.72E-05	7.88E-05	4.32E-05	0.000205768	0.000104903	0.00015752	5.58E-05	0.00020602	7.41E-05	0.000130504	0.000176777	0.000158101	4.50E-05	9.39E-05	8.19E-05	1.81E-05	1.30E-05	3.50E-05	4.46E-05	0.000128983	9.23E-05	4.32E-05	3.48E-05	1.71E-05	7.07E-05	1.43E-05	0.00010009	5.71E-05	1.68E-05	5.04E-05	6.32E-05	4.61E-06	8.52E-05	5.62E-05	8.93E-05	1.82E-05	7.73E-05	8.31E-06	3.20E-05	4.20E-05	1.29E-05	2.43E-05	3.02E-05	0.000152261	0.000188219	0.000165367	0.000126066	3.75E-05	9.96E-05	0.000131718	3.71E-05	1.45E-05	0.000240691	0.000126866	9.13E-05	0.000138234	0.000188099	0.00015201	7.92E-05	9.59E-05	0.000119489	3.29E-05	0.000120826	7.47E-05	7.46E-05	7.53E-05	3.60E-05	8.15E-05	8.83E-05	0.000115229	7.25E-05	0.000117531	0.000178141	8.21E-05	5.84E-05	3.33E-06	0.000119059	9.75E-05	0.000145639	0.000185606	9.57E-05	0.000164091	0.000184135	0.000159196	7.38E-05	3.13E-05	8.79E-05	diaminobutyrate-2-oxoglutarate transaminase [EC:2.6.1.76]				
K00837	0.000298014	0.000307013	0.00035126	0.000210389	0.000390796	0.000540112	0.00039891	0.00020047	0.000369743	0.000187024	0.000407552	0.000369727	0.000416489	0.000280299	0.000314931	0.000222367	0.000258146	0.000289909	0.000376761	0.000253308	0.000368293	0.000344544	0.000233302	0.000231254	0.000216359	0.000221864	0.000268508	0.000302857	0.000195779	0.000188602	0.000184373	0.00034718	0.000286108	0.000191474	0.000182073	0.000305055	0.000380043	0.000237337	0.000111887	0.000186482	0.000347293	0.000136725	0.000148017	0.00019181	0.000416755	0.000445006	0.000447538	0.000381265	0.000322839	0.000406011	0.000229834	0.00031486	0.000269782	0.000391718	0.000332974	0.000252975	0.00037999	0.000442644	0.000469442	0.000325451	0.000276008	0.000405892	0.000254656	0.000265291	0.000287201	0.000198473	0.000356346	0.000316525	0.000228833	0.000396465	0.000302741	0.000287734	0.000261746	0.000364208	0.00028915	0.000278086	0.000243948	0.000620628	0.000191928	0.000271771	0.000388946	0.000601745	0.000340535	0.000418828	0.000416379	0.000181561	0.000851339	0.000270493	None				
K00835	1.16E-05	1.69E-05	2.29E-05	2.37E-06	3.98E-05	1.80E-05	2.37E-05	8.89E-05	1.67E-05	3.36E-05	4.23E-05	2.47E-05	3.36E-05	3.89E-06	3.47E-05	5.40E-06	3.13E-05	2.84E-05	7.71E-06	1.53E-05	5.85E-05	2.96E-05	5.14E-05	7.82E-06	1.35E-06	5.40E-05	0.000167017	3.13E-05	1.20E-05	6.01E-06	4.62E-05	9.96E-06	1.00E-05	3.82E-05	3.86E-05	7.48E-05	6.66E-06	2.86E-05	8.90E-07	5.96E-06	3.82E-06	6.44E-06	9.81E-06	3.71E-05	4.19E-05	1.72E-05	3.29E-05	2.70E-05	1.97E-05	9.67E-06	2.55E-05	8.59E-06	8.05E-07	7.01E-06	1.29E-05	4.42E-05	3.78E-05	2.18E-05	3.04E-05	1.31E-05	2.92E-05	3.63E-05	8.89E-06	2.63E-05	3.47E-05	1.02E-05	5.32E-05	1.18E-05	5.19E-05	4.76E-05	2.64E-05	3.18E-05	3.21E-05	1.55E-05	3.98E-05	1.89E-05	3.16E-05	0.00010234	2.84E-05	7.94E-05	3.81E-05	1.20E-05	1.34E-05	8.49E-05	7.59E-05	5.12E-05	1.13E-05	2.35E-05	valine--pyruvate aminotransferase [EC:2.6.1.66]				
K00832	9.46E-05	0.00010785	0.000136702	7.74E-05	5.68E-05	7.28E-05	0.00013287	5.39E-05	5.75E-05	0.000206293	5.07E-05	9.05E-05	7.26E-05	2.47E-05	9.33E-05	2.07E-05	7.52E-05	0.00016396	0.000101258	4.24E-05	0.000115795	9.30E-05	9.59E-05	9.00E-05	7.54E-05	6.92E-05	2.27E-05	0.000154449	0.00012729	8.23E-05	9.75E-05	0.000207312	6.31E-05	0.000101721	2.55E-05	0.000104375	6.11E-05	0.000103728	3.62E-05	0.000105709	0.000115128	9.09E-05	5.50E-05	7.46E-05	8.19E-05	0.000101349	6.53E-05	0.000171155	0.00018146	5.65E-05	4.84E-05	0.000149617	8.05E-05	5.56E-05	5.39E-05	0.000146021	0.000103831	6.25E-05	5.57E-05	0.000133139	7.79E-05	5.70E-05	0.000186678	0.000100938	0.000148102	0.000112159	0.000128421	0.000116708	7.80E-05	7.72E-05	4.55E-05	7.68E-05	6.75E-05	5.17E-05	0.000119012	0.000142866	0.00016402	0.000101074	5.25E-05	7.46E-05	0.000162526	7.30E-05	5.16E-05	5.67E-05	0.000106216	6.13E-05	6.80E-05	1.83E-05	aromatic-amino-acid transaminase [EC:2.6.1.57]				
K00833	0.000331925	0.000322112	0.000343715	0.000346216	0.000457385	0.00044469	0.000459633	0.000402831	0.000369456	0.000278835	0.000346674	0.0003964	0.000394956	0.000314904	0.000398623	0.000315095	0.000325541	0.000337565	0.000368023	0.000347078	0.000419436	0.000406195	0.00033861	0.000307759	0.000366733	0.000324979	0.000437003	0.000378787	0.000278969	0.000298519	0.000315342	0.000376304	0.000415318	0.000320812	0.000376215	0.000359395	0.000515599	0.000359421	0.000476634	0.00046241	0.000417896	0.000418049	0.000242713	0.000337644	0.000386452	0.00043681	0.000481657	0.000392001	0.000416484	0.000408614	0.000317197	0.000301188	0.000438094	0.000465353	0.000461401	0.000380743	0.000467083	0.000441983	0.000410129	0.000402898	0.000349027	0.000442539	0.000378063	0.000377112	0.000293953	0.000238948	0.000434589	0.000445022	0.000395912	0.000379525	0.000408616	0.000285592	0.000383175	0.000363076	0.000398524	0.000371452	0.000410466	0.000330073	0.000316528	0.00042703	0.00041081	0.000393963	0.000475621	0.000424948	0.000390403	0.000407768	0.000319131	0.000413846	adenosylmethionine-8-amino-7-oxononanoate aminotransferase [EC:2.6.1.62]				
K00830	0.000140031	0.000315282	0.000469553	0.000118255	0.000354227	0.000419917	0.000419352	5.11E-05	0.000360823	0.000199114	0.000254811	0.000360079	0.000300863	4.24E-05	0.000390564	0.000162049	5.24E-05	6.18E-05	4.63E-05	0.000119653	0.000340952	0.000326224	0.000171231	0.000230819	0.00011177	0.00021963	3.94E-05	0.000345999	0.000226516	9.67E-05	0.000147075	0.000190451	3.23E-05	4.69E-05	5.79E-05	0.000360202	8.53E-05	0.000219409	1.48E-05	0.000143114	5.53E-05	9.95E-05	9.04E-05	3.76E-05	0.000200521	0.000307871	0.000408935	0.000299982	0.000335228	0.000340945	9.07E-05	0.000257045	2.09E-05	0.000159793	0.000168634	0.000373699	0.000273059	0.000303471	0.000391947	0.00031675	6.23E-05	0.000346455	0.000119223	0.000147092	0.000124694	0.000190183	0.000255566	4.89E-05	0.000162153	0.000243026	0.000121182	0.00020991	0.000191887	0.000253625	0.00015589	0.000200012	4.33E-05	0.00043672	8.35E-05	0.000316398	0.000375827	0.000282529	0.000194707	0.000224315	0.000324822	0.000320261	0.000591843	0.000152739	alanine-glyoxylate transaminase / serine-glyoxylate transaminase / serine-pyruvate transaminase [EC:2.6.1.44 2.6.1.45 2.6.1.51]				
K00831	0.00058406	0.000528106	0.00044511	0.000633068	0.000435279	0.000423587	0.000490596	0.000556965	0.000421248	0.000567494	0.000513267	0.000464783	0.00048905	0.000671766	0.000462167	0.000622538	0.000661913	0.00066038	0.000529419	0.000692459	0.000446454	0.000434026	0.00055008	0.000614213	0.000673316	0.000515201	0.000512875	0.000475713	0.000636115	0.000736388	0.000545067	0.000614655	0.000503766	0.000660034	0.000609324	0.000434179	0.000690492	0.000560048	0.00066984	0.000548604	0.000681228	0.000662865	0.000674392	0.000672817	0.000464267	0.000493358	0.000427863	0.000546286	0.000454015	0.000510489	0.000525526	0.000406271	0.000409908	0.000544498	0.000495753	0.000551421	0.000450657	0.000538512	0.000450068	0.000436836	0.000609458	0.000482266	0.000531275	0.000544467	0.000569449	0.000583228	0.000481365	0.000521059	0.000518285	0.000470415	0.00055616	0.000621162	0.000585556	0.000426482	0.000542261	0.000610098	0.000398809	0.000343752	0.000469109	0.000424893	0.000397449	0.000514312	0.000568274	0.000437454	0.000405834	0.000565517	0.000397463	0.000545253	phosphoserine aminotransferase [EC:2.6.1.52]	pathogenicity island		
K00839	2.11E-05	3.92E-05	7.24E-05	6.08E-05	4.78E-05	6.45E-05	3.28E-05	0.000106854	2.36E-05	3.32E-05	2.62E-05	4.80E-05	4.90E-05	2.16E-05	4.68E-05	3.78E-05	7.82E-06	1.70E-05	5.71E-05	3.22E-05	5.47E-05	0.000102518	8.30E-05	5.87E-05	6.01E-05	7.45E-05	0.000180812	5.15E-05	3.71E-05	4.44E-05	9.11E-05	2.95E-05	1.85E-05	3.41E-05	9.35E-05	2.45E-05	4.48E-05	3.71E-05	0.00022971	4.39E-05	2.54E-05	1.65E-05	1.96E-05	2.18E-05	0.000111858	3.44E-05	4.61E-05	3.34E-05	9.22E-05	2.12E-05	1.41E-05	4.26E-05	1.37E-05	4.33E-05	9.10E-05	6.82E-05	0.000100731	2.61E-05	6.41E-05	0.000141841	3.65E-05	5.14E-05	5.02E-05	6.15E-05	3.65E-05	0.000220905	5.32E-05	5.13E-05	6.40E-05	5.64E-05	4.93E-05	3.03E-05	8.60E-05	0.000118887	7.08E-05	4.39E-05	5.74E-05	5.83E-05	7.17E-05	9.65E-05	8.94E-05	2.50E-05	0.000110378	4.20E-05	6.87E-05	1.19E-05	4.87E-05	9.98E-05	aminotransferase [EC:2.6.1.-]				
K04335	1.20E-06	1.80E-06	1.51E-06	1.90E-06	3.55E-06	5.81E-06	9.02E-07	0	2.01E-06	4.91E-06	1.82E-06	8.51E-07	2.36E-06	0	2.48E-06	1.35E-06	5.42E-06	2.27E-06	2.06E-06	2.55E-06	6.75E-06	3.52E-07	4.28E-07	8.69E-07	4.49E-07	3.72E-07	0	0	3.01E-06	1.80E-06	1.27E-06	2.30E-06	7.69E-07	0	1.72E-06	1.88E-06	0	3.84E-06	0	5.42E-07	2.54E-06	0	3.41E-06	3.11E-05	1.12E-06	1.09E-06	1.49E-06	1.23E-06	3.64E-06	3.35E-06	3.36E-06	7.81E-07	0	7.51E-07	0	4.16E-06	0	9.92E-07	3.28E-06	1.31E-06	2.92E-06	1.85E-06	1.05E-06	3.75E-07	1.44E-05	1.95E-06	2.98E-06	1.77E-06	1.25E-05	6.52E-07	0	3.93E-06	2.70E-06	2.64E-06	0	4.02E-07	3.33E-06	1.52E-06	0	2.67E-07	1.94E-06	3.43E-07	3.76E-06	5.06E-06	0	0	2.26E-06	1.28E-06	minor curlin subunit	virulence protein		
K04334	1.20E-06	1.80E-06	1.51E-06	1.90E-06	3.00E-06	3.06E-06	9.02E-07	0	2.01E-06	4.91E-06	1.82E-06	8.51E-07	2.36E-06	0	1.86E-06	1.35E-06	5.42E-06	2.27E-06	2.06E-06	0	6.43E-06	3.52E-07	4.28E-07	8.69E-07	4.49E-07	3.72E-07	0	0	2.67E-06	1.20E-06	4.24E-07	2.30E-06	7.69E-07	0	1.38E-06	1.88E-06	0	3.84E-06	0	5.42E-07	0	0	3.41E-06	3.11E-05	1.12E-06	1.09E-06	1.25E-06	9.20E-07	3.64E-06	1.49E-06	3.36E-06	3.91E-07	0	7.51E-07	0	3.84E-06	0	9.92E-07	2.98E-06	1.31E-06	2.92E-06	1.85E-06	1.05E-06	3.75E-07	1.40E-05	1.46E-06	2.55E-06	1.18E-06	1.25E-05	6.52E-07	0	3.93E-06	1.80E-06	2.64E-06	0	4.02E-07	3.33E-06	1.52E-06	0	0	1.94E-06	3.43E-07	3.76E-06	2.66E-06	0	0	2.26E-06	1.28E-06	major curlin subunit	virulence protein		
K01120	3.75E-05	4.53E-05	5.10E-05	2.75E-05	3.22E-05	5.08E-05	7.00E-05	9.17E-05	4.78E-05	3.10E-05	1.97E-05	1.73E-05	4.87E-05	4.33E-06	5.58E-05	3.15E-06	1.56E-05	6.81E-06	1.54E-06	2.50E-05	6.56E-05	3.42E-05	4.15E-05	2.30E-05	1.17E-05	6.25E-05	0.000183275	1.44E-05	8.02E-06	2.04E-05	5.76E-05	1.46E-05	5.38E-06	1.43E-05	4.45E-05	3.82E-05	3.57E-05	6.45E-05	5.94E-06	0.000235813	1.84E-05	8.59E-06	1.54E-05	1.83E-05	7.22E-05	2.73E-05	7.97E-05	5.74E-05	5.14E-05	3.42E-05	2.02E-05	1.95E-05	7.25E-06	2.43E-05	3.86E-05	0.000133853	0.000129246	8.00E-05	4.08E-05	2.13E-05	2.19E-05	5.02E-05	2.09E-05	1.58E-05	2.93E-05	2.39E-05	5.61E-05	7.66E-06	4.13E-05	4.30E-05	4.08E-05	4.18E-05	5.28E-05	5.93E-05	4.06E-05	1.37E-05	1.42E-05	5.32E-05	6.56E-05	0.000101279	6.75E-05	2.19E-05	3.84E-05	3.17E-05	4.86E-05	1.55E-05	6.35E-05	4.35E-05	3',5'-cyclic-nucleotide phosphodiesterase [EC:3.1.4.17]				
K01126	0.001061202	0.000902346	0.000900782	0.001088041	0.000898941	0.00088571	0.00095534	0.001093127	0.001011975	0.00079419	0.000879626	0.000939498	0.000909963	0.000856902	0.00096246	0.001078526	0.001019346	0.001059218	0.001015149	0.000884668	0.000925717	0.001122056	0.000968312	0.000871548	0.000973166	0.001001738	0.001266669	0.000765915	0.000830892	0.000863123	0.000960013	0.000933095	0.001272104	0.000914106	0.000978297	0.000871587	0.001314415	0.001033869	0.001264001	0.001162801	0.001137924	0.000853993	0.000890658	0.001027764	0.000994376	0.000917876	0.000909271	0.000811607	0.000920419	0.000945129	0.001085998	0.00097427	0.001268379	0.000936967	0.000998532	0.000820408	0.000959272	0.001061817	0.000983593	0.001332698	0.001017872	0.000934967	0.00101601	0.000985743	0.000915621	0.001031865	0.000983142	0.001048012	0.000943748	0.000927148	0.001075327	0.000775382	0.001018802	0.000970719	0.001033397	0.000946135	0.001356285	0.000826069	0.001119217	0.000920333	0.000875067	0.000910333	0.001066723	0.000957929	0.0008361	0.00091971	0.000828129	0.0012057	glycerophosphoryl diester phosphodiesterase [EC:3.1.4.46]				
K04333	1.20E-06	3.95E-06	1.81E-06	1.90E-06	2.37E-05	3.06E-06	9.02E-07	4.73E-07	2.01E-06	4.91E-06	2.19E-06	8.51E-07	2.36E-06	0	3.72E-06	1.35E-06	5.42E-06	2.84E-06	2.06E-06	0	6.43E-06	3.52E-07	4.28E-07	8.69E-07	4.49E-07	9.68E-06	0	0	3.01E-06	1.20E-06	4.24E-07	3.07E-06	7.69E-07	0	3.79E-06	2.15E-06	6.05E-07	3.84E-06	0	5.42E-07	0	7.16E-07	6.40E-06	3.11E-05	1.12E-06	1.64E-06	1.25E-06	1.23E-06	3.64E-06	1.49E-06	3.36E-06	7.81E-07	0	2.50E-06	3.90E-07	4.16E-06	0	2.31E-06	4.17E-06	1.74E-06	2.92E-06	1.85E-06	4.71E-06	3.75E-07	1.71E-05	1.46E-06	2.55E-06	1.18E-06	1.33E-05	2.15E-05	1.70E-06	4.28E-06	2.40E-06	2.64E-06	4.19E-07	6.84E-06	3.33E-06	2.53E-06	1.31E-05	0	3.89E-06	3.43E-07	4.03E-06	2.66E-06	5.14E-07	0	2.26E-06	1.28E-06	LuxR family transcriptional regulator, csgAB operon transcriptional regulatory protein				
K01129	0.000636322	0.00056154	0.000566119	0.000614546	0.000644323	0.000560909	0.000585289	0.000631669	0.000738623	0.000592053	0.00068788	0.000778612	0.000645676	0.00071459	0.000500913	0.000716167	0.000630021	0.000579818	0.000661003	0.000638573	0.000637195	0.000518577	0.000657956	0.000643772	0.000650872	0.000700212	0.000659693	0.000586157	0.000614399	0.000747199	0.000620936	0.000622319	0.000561449	0.00067016	0.000643807	0.000525642	0.000714698	0.000596759	0.000663608	0.000555109	0.000654513	0.000590565	0.000702545	0.000684187	0.000681249	0.000726378	0.00055936	0.0005834	0.000572438	0.000593773	0.000613562	0.000563701	0.000503325	0.000752629	0.000640185	0.000561989	0.000606248	0.000687272	0.000635759	0.000485131	0.000644506	0.00063255	0.000510358	0.00066229	0.000591507	0.000488624	0.000531118	0.000565266	0.000645204	0.000604959	0.000733468	0.000548693	0.000728272	0.000564995	0.000649121	0.000618952	0.000413796	0.000544886	0.000672404	0.000689448	0.000656422	0.000674778	0.000695304	0.000622387	0.000607722	0.000436341	0.000544457	0.000665993	dGTPase [EC:3.1.5.1]				
K01128	3.19E-06	5.75E-06	1.21E-05	9.50E-07	1.64E-05	1.22E-06	8.42E-06	8.98E-06	3.74E-06	6.05E-06	9.48E-06	5.39E-06	7.37E-06	8.65E-07	6.51E-06	4.50E-07	7.22E-06	0	1.44E-05	8.49E-07	9.01E-06	1.62E-05	4.28E-07	4.78E-06	4.49E-07	2.23E-06	0	5.75E-07	1.00E-06	6.61E-06	8.48E-07	7.66E-07	0	4.60E-07	6.90E-07	7.80E-06	0	3.41E-06	8.90E-07	1.03E-05	1.27E-06	2.22E-05	0	4.94E-07	1.20E-05	2.73E-06	1.47E-05	1.44E-05	4.01E-06	8.92E-06	3.43E-05	3.52E-06	3.06E-05	7.51E-07	3.90E-07	3.84E-06	1.55E-06	4.63E-06	1.64E-05	9.57E-06	1.17E-05	1.91E-05	3.29E-05	3.75E-07	4.95E-06	4.88E-06	2.47E-05	2.89E-05	0	1.95E-06	8.50E-07	6.78E-06	3.60E-06	7.55E-06	4.19E-07	5.63E-06	0	2.03E-06	1.18E-05	1.02E-05	6.56E-06	4.11E-06	4.30E-06	5.59E-06	6.69E-06	2.08E-05	1.19E-05	4.27E-06	None				
K04339	0	0	0	0	0	0	1.20E-06	0	0	0	0	0	0	0	0	0	0	0	0	0	0	0	0	0	0	0	0	0	0	0	0	0	0	0	0	0	0	0	0	0	0	0	0	0	0	0	0	0	0	0	0	0	0	0	0	0	0	0	0	0	0	0	0	0	0	0	0	0	0	0	0	0	0	0	0	0	0	0	0	0	0	0	0	0	0	0	0	0	scyllo-inosamine 4-kinase [EC:2.7.1.65]				
K04338	1.20E-06	2.16E-06	1.81E-06	1.90E-06	4.37E-06	7.34E-06	9.02E-07	9.46E-07	3.17E-06	4.91E-06	1.82E-06	8.51E-07	2.36E-06	0	2.48E-06	4.50E-06	5.42E-06	2.84E-06	2.06E-06	0	7.08E-06	3.52E-07	4.28E-07	8.69E-07	1.80E-06	3.72E-07	0	0	3.01E-06	1.80E-06	2.12E-06	2.30E-06	7.69E-07	9.21E-07	1.72E-06	2.15E-06	0	5.12E-06	2.97E-07	1.63E-06	2.54E-06	0	3.41E-06	3.11E-05	2.24E-06	1.37E-06	1.74E-06	1.84E-06	3.64E-06	1.49E-06	3.36E-06	7.81E-07	0	7.51E-07	0	4.16E-06	0	9.92E-07	4.17E-06	1.31E-06	2.92E-06	1.85E-06	1.05E-06	3.75E-07	1.44E-05	1.95E-06	2.98E-06	1.77E-06	1.25E-05	4.24E-06	0	3.93E-06	2.70E-06	2.64E-06	0	2.01E-06	3.33E-06	1.52E-06	0	2.67E-07	2.43E-06	6.17E-06	3.76E-06	2.66E-06	5.14E-07	0	2.26E-06	6.40E-06	curli production assembly/transport component CsgF	virulence protein		
K02470	0.001038462	0.000945486	0.000756536	0.001086616	0.000695355	0.00074533	0.000739502	0.001014169	0.000753586	0.000907915	0.000882178	0.000746548	0.000751863	0.001132876	0.000794456	0.001030812	0.000991666	0.000938375	0.000990991	0.001170647	0.000753311	0.000787729	0.00095547	0.001045423	0.001119949	0.000968235	0.000871543	0.000826602	0.001117879	0.001116594	0.000998584	0.000865268	0.001003686	0.001087169	0.001093128	0.000699152	0.000970682	0.000914347	0.001080885	0.000730749	0.00104315	0.001088787	0.001200341	0.001165195	0.000778516	0.000710534	0.000679649	0.000766824	0.000787421	0.000839536	0.000966377	0.000769181	0.000995376	0.000764651	0.000899381	0.000754122	0.000736734	0.000761322	0.000725177	0.00079927	0.000967247	0.000750807	0.000900971	0.000971484	0.00097144	0.000810472	0.000824529	0.000943093	0.000931625	0.000771429	0.00088909	0.001072397	0.000966332	0.000742381	0.000914384	0.000909916	0.000984118	0.000624428	0.000908489	0.000750644	0.000657637	0.000887017	0.000780169	0.000719511	0.000698765	0.000895898	0.000746251	0.00087121	DNA gyrase subunit B [EC:5.99.1.3]				
K02471	9.97E-06	5.10E-05	5.46E-05	6.32E-05	3.60E-05	7.80E-05	6.55E-05	9.36E-05	3.51E-05	7.56E-05	6.56E-05	4.31E-05	8.82E-05	1.43E-05	7.16E-05	4.05E-05	6.86E-05	7.26E-05	2.88E-05	3.52E-05	8.52E-05	8.81E-05	9.08E-05	8.39E-05	4.17E-05	8.15E-05	0.000168988	7.13E-05	3.41E-05	5.47E-05	8.77E-05	5.56E-05	2.61E-05	5.89E-05	4.69E-05	0.000132352	3.57E-05	6.74E-05	3.56E-06	2.98E-05	4.07E-05	1.43E-05	2.73E-05	1.78E-05	5.09E-05	5.90E-05	4.41E-05	7.73E-05	9.04E-05	2.79E-05	3.36E-05	4.57E-05	1.61E-05	2.48E-05	4.41E-05	0.000123926	7.50E-05	3.70E-05	3.19E-05	3.83E-05	4.24E-05	6.96E-05	3.61E-05	6.04E-05	7.16E-05	3.27E-05	7.48E-05	5.25E-05	7.50E-05	5.31E-05	4.55E-05	8.07E-05	4.89E-05	3.13E-05	7.04E-05	6.36E-05	5.99E-05	0.00010994	4.11E-05	9.89E-05	5.32E-05	2.23E-05	4.00E-05	8.59E-05	9.70E-05	4.35E-05	3.09E-05	3.33E-05	putative ATP-binding cassette transporter				
K02472	3.83E-05	4.10E-05	2.78E-05	6.60E-05	5.02E-05	9.39E-05	4.51E-05	7.04E-05	1.93E-05	2.04E-05	5.58E-05	6.24E-05	4.69E-05	3.46E-05	2.79E-05	9.14E-05	0.000247315	0.000175874	0.000106398	3.35E-05	2.93E-05	4.44E-05	7.15E-05	3.83E-05	4.13E-05	7.93E-05	8.82E-05	2.88E-05	4.08E-05	3.66E-05	3.73E-05	0.000137952	0.000219196	2.44E-05	5.21E-05	2.77E-05	8.35E-05	3.97E-05	2.97E-05	6.02E-05	7.70E-05	4.87E-05	6.19E-05	9.34E-05	3.14E-05	4.62E-05	3.24E-05	5.83E-06	1.28E-05	7.88E-05	3.49E-05	1.56E-05	0.000186029	2.35E-05	8.59E-05	9.93E-06	2.73E-05	3.17E-05	6.08E-05	0.000177519	0.0001621	3.91E-05	4.55E-05	3.90E-05	9.99E-05	2.54E-05	4.85E-05	0.0001562	4.58E-05	0.000102944	5.61E-05	4.61E-05	2.61E-05	1.89E-05	3.56E-05	0.000129988	0.00014487	1.34E-05	7.34E-05	1.47E-05	2.36E-05	3.33E-05	2.09E-05	1.62E-05	2.98E-05	7.14E-05	5.06E-05	2.69E-05	UDP-N-acetyl-D-mannosaminuronic acid dehydrogenase [EC:1.1.1.-]	virulence protein		
K02473	0	0	0	0	0	0	0	0	0	0	0	0	0	0	0	0	0	0	0	0	0	0	0	0	0	0	0	5.75E-07	0	0	0	0	0	0	1.38E-06	0	0	0	0	5.42E-07	0	0	0	0	3.74E-07	1.09E-06	0	0	0	0	0	0	0	0	0	0	0	0	0	4.35E-07	0	0	0	3.75E-07	0	0	0	0	0	0	0	0	0	0	0	0	0	0	4.37E-07	0	0	0	0	0	0	0	0	0	UDP-N-acetylglucosamine 4-epimerase [EC:5.1.3.7]	pathogenicity island		
K02474	0.000107317	0.000110007	0.000142133	0.000100208	0.000103976	0.000192984	0.000131968	0.00017352	8.06E-05	7.86E-05	0.000122849	9.56E-05	0.000127129	6.83E-05	0.000148786	0.000221467	0.000383909	0.000410752	0.00017476	9.55E-05	0.000145066	0.00010745	0.000157961	0.000133884	0.00014005	0.000167515	0.000261611	6.87E-05	9.42E-05	0.000156167	0.000106809	0.000277438	0.00053453	7.82E-05	0.000101037	0.000174855	0.000160368	0.000132755	5.85E-05	0.000355617	0.000144387	0.000272018	9.64E-05	0.0001226	0.000158247	0.000111456	0.0001046	0.000193853	0.000194578	0.00014835	0.000159943	0.000141023	0.000470307	9.82E-05	0.000160437	0.000162673	0.000165199	0.000106446	0.000143962	0.000142276	0.000230737	0.000152748	0.000212301	0.000126079	0.000138649	0.000104357	0.000206664	0.000397867	6.78E-05	0.000155068	0.000219402	9.92E-05	7.53E-05	0.000116622	0.00011105	0.000278086	0.000362176	8.49E-05	0.000128098	0.000110632	8.79E-05	6.79E-05	9.29E-05	0.000106437	0.000115732	0.000279187	9.32E-05	0.000183884	UDP-N-acetyl-D-galactosamine dehydrogenase [EC:1.1.1.-]	pathogenicity island		
K02475	4.79E-06	1.55E-05	1.09E-05	1.38E-05	1.36E-05	3.95E-05	4.33E-05	4.26E-06	9.21E-06	6.80E-06	1.31E-05	4.43E-05	3.45E-05	3.46E-06	1.02E-05	6.30E-06	2.41E-06	7.38E-06	5.14E-07	1.87E-05	9.65E-06	3.59E-05	2.14E-06	3.48E-06	8.98E-07	7.82E-06	7.39E-06	1.90E-05	1.67E-05	3.96E-05	1.19E-05	1.92E-05	7.69E-07	4.60E-07	1.72E-06	3.93E-05	3.63E-06	2.05E-05	3.56E-06	2.87E-05	7.00E-06	7.16E-07	2.05E-05	0	2.24E-06	2.46E-05	2.04E-05	1.04E-05	5.47E-06	4.24E-05	1.21E-05	1.60E-05	2.42E-06	2.86E-05	2.07E-05	1.44E-05	9.30E-06	1.69E-05	3.82E-05	1.74E-05	1.31E-05	2.09E-05	4.18E-06	4.13E-06	1.17E-05	0.000192621	4.68E-06	7.07E-06	7.58E-06	4.59E-05	5.53E-06	1.32E-05	6.00E-06	3.81E-05	2.93E-06	6.04E-06	1.67E-06	6.84E-06	1.84E-05	5.34E-06	1.48E-05	9.94E-06	1.93E-05	8.25E-06	1.11E-05	6.55E-06	1.77E-05	1.79E-05	two-component system, CitB family, response regulator				
K02476	4.79E-06	1.62E-05	1.09E-05	1.23E-05	1.09E-05	4.40E-05	4.15E-05	4.26E-06	9.21E-06	1.62E-05	1.31E-05	4.43E-05	3.51E-05	3.89E-06	1.05E-05	6.30E-06	1.81E-06	7.38E-06	5.14E-07	1.87E-05	9.65E-06	3.49E-05	2.14E-06	3.48E-06	8.98E-07	5.21E-06	0	1.90E-05	1.67E-05	3.84E-05	1.19E-05	1.92E-05	7.69E-07	4.60E-07	1.38E-06	3.93E-05	3.63E-06	2.05E-05	3.56E-06	3.04E-05	7.00E-06	7.16E-07	2.05E-05	0	4.12E-06	2.46E-05	2.07E-05	1.04E-05	1.75E-05	4.16E-05	1.14E-05	1.56E-05	3.22E-06	2.86E-05	2.07E-05	1.51E-05	9.30E-06	1.69E-05	3.82E-05	1.74E-05	1.31E-05	2.09E-05	4.18E-06	4.13E-06	1.17E-05	0.000192621	4.25E-06	7.66E-06	6.06E-06	5.77E-05	5.53E-06	1.29E-05	6.00E-06	3.77E-05	2.93E-06	6.04E-06	1.67E-06	6.84E-06	1.84E-05	5.61E-06	1.48E-05	8.91E-06	1.91E-05	8.25E-06	1.11E-05	6.55E-06	1.81E-05	1.62E-05	two-component system, CitB family, sensor kinase [EC:2.7.13.3]				
K02477	0.000272482	0.00035267	0.0002559	0.000303949	0.000309744	0.000564273	0.000180366	0.000439709	0.000204006	0.000268634	0.000308033	0.00017479	0.000271367	0.000101219	0.000516412	0.000274583	0.000638445	0.00065187	0.000449235	0.000319074	0.000409464	0.000236742	0.000226025	0.000201695	0.00021187	0.000419531	0.000639	0.000174582	0.000201125	0.000477511	0.000240745	0.000491264	0.000940619	0.000226455	0.0003238	0.000356167	0.000326183	0.000283439	0.000288177	0.000641845	0.000182551	0.000541172	0.000228636	0.000351486	0.000442943	0.000287929	0.000307075	0.00037329	0.000365107	0.000340574	0.000447571	0.000306657	0.000888268	0.000243446	0.000299403	0.000487057	0.000356124	0.000242314	0.000439934	0.000324581	0.000439569	0.000308884	0.000415189	0.000154972	0.000372731	0.000219442	0.000364851	0.000762137	0.000276191	0.000439141	0.000528947	0.000314865	0.000266843	0.000257022	0.000303817	0.000530818	0.000573653	0.000541087	0.000414023	0.000326553	0.000247312	0.000515684	0.000286017	0.000322769	0.000214747	0.000539325	0.000882929	0.000425365	two-component system, LytT family, response regulator				
K02478	8.78E-06	2.05E-05	1.45E-05	2.56E-05	5.10E-05	4.04E-05	1.71E-05	1.28E-05	8.06E-06	4.19E-05	1.42E-05	3.69E-06	2.04E-05	8.65E-06	3.07E-05	1.17E-05	5.42E-05	3.01E-05	3.50E-05	7.64E-06	2.77E-05	1.69E-05	1.58E-05	1.43E-05	4.94E-06	3.61E-05	6.90E-06	1.01E-05	7.02E-06	3.60E-05	1.19E-05	1.95E-05	1.00E-04	9.21E-07	1.00E-05	2.69E-05	1.03E-05	1.58E-05	2.14E-05	1.52E-05	2.10E-05	2.65E-05	1.41E-05	6.77E-05	4.53E-05	1.20E-05	1.37E-05	4.42E-05	6.49E-05	3.94E-05	1.88E-05	1.91E-05	9.74E-05	1.68E-05	1.99E-05	5.83E-05	8.99E-06	2.28E-05	2.56E-05	1.00E-05	3.65E-05	1.97E-05	7.37E-05	2.25E-06	6.44E-05	5.36E-06	5.32E-05	0.000110224	3.14E-05	6.81E-05	3.70E-05	2.03E-05	1.56E-05	2.34E-05	7.54E-06	2.05E-05	0.000140707	1.75E-05	5.16E-05	1.20E-05	2.02E-05	2.40E-06	1.69E-05	1.70E-05	2.55E-05	5.95E-05	7.41E-06	7.68E-06	two-component system, LytT family, sensor kinase [EC:2.7.13.3]				
K02479	3.11E-05	7.94E-05	9.90E-05	6.03E-05	7.15E-05	0.000208888	6.25E-05	0.00010449	5.96E-05	4.16E-05	0.000101341	8.74E-05	9.08E-05	1.25E-05	6.32E-05	1.44E-05	9.03E-06	2.84E-06	2.16E-05	4.33E-05	0.000103894	0.000140565	7.11E-05	1.30E-05	3.14E-06	7.71E-05	0.000174407	6.67E-05	2.31E-05	2.52E-05	6.15E-05	2.99E-05	3.85E-06	3.18E-05	5.97E-05	6.86E-05	4.72E-05	4.78E-05	9.20E-06	4.77E-05	2.93E-05	1.50E-05	2.43E-05	1.48E-06	7.33E-05	7.35E-05	8.97E-05	6.29E-05	6.27E-05	0.000101875	2.22E-05	4.30E-05	1.21E-05	5.11E-05	3.79E-05	0.000103111	5.33E-05	5.92E-05	0.000121906	0.000180565	3.41E-05	9.08E-05	2.20E-05	2.78E-05	2.57E-05	2.44E-05	9.44E-05	1.53E-05	5.61E-05	0.000131286	6.08E-05	6.75E-05	5.40E-05	6.72E-05	7.79E-05	2.50E-05	4.00E-05	0.000257117	5.42E-05	0.0001109	5.93E-05	0.000193381	3.84E-05	0.000113887	7.79E-05	1.55E-05	0.00036136	4.91E-05	two-component system, NarL family, response regulator				
K09019	1.12E-05	2.23E-05	3.14E-05	1.14E-05	3.96E-05	3.24E-05	4.51E-05	1.04E-05	1.96E-05	3.10E-05	1.79E-05	7.66E-06	1.98E-05	1.17E-05	4.59E-05	1.71E-05	2.23E-05	8.51E-06	4.63E-06	1.15E-05	2.03E-05	1.94E-05	3.85E-06	3.22E-05	7.63E-06	1.94E-05	9.85E-07	1.24E-05	9.02E-06	1.20E-05	1.19E-05	1.61E-05	3.08E-06	1.29E-05	7.93E-06	2.77E-05	9.08E-06	3.80E-05	6.53E-06	1.14E-05	2.80E-05	7.87E-06	1.36E-05	3.61E-05	8.23E-06	1.86E-05	2.32E-05	2.79E-05	2.04E-05	1.64E-05	1.34E-05	8.20E-06	8.86E-06	2.20E-05	3.20E-05	1.63E-05	8.37E-06	1.19E-05	2.50E-05	2.44E-05	4.87E-06	3.63E-05	4.71E-05	1.13E-05	2.25E-05	5.85E-06	1.06E-05	7.07E-06	2.42E-05	4.69E-05	4.25E-06	1.25E-05	9.29E-06	1.02E-05	4.19E-06	1.05E-05	5.83E-06	2.43E-05	2.49E-05	1.07E-05	1.12E-05	1.85E-05	9.40E-06	2.50E-05	2.01E-05	1.13E-05	1.22E-05	3.37E-05	putative NADH dehydrogenase/NAD(P)H nitroreductase RutE [EC:1.-.-.-]				
K01267	0.000219421	0.000163932	4.01E-05	0.000270229	4.48E-05	3.76E-05	4.15E-05	0.00023593	5.55E-05	0.000262211	6.71E-05	6.36E-05	6.46E-05	0.000315337	8.28E-05	0.000171952	0.000178115	0.000235445	0.000170648	0.000207483	6.56E-05	3.59E-05	0.000186214	0.000224733	0.000245536	0.000191339	0.00010494	7.77E-05	0.000220502	0.000211426	0.000171234	0.000200031	0.000277648	0.00020068	0.000286558	3.60E-05	9.32E-05	9.48E-05	0.000479305	3.31E-05	0.00018764	0.00027345	0.000316934	0.000277333	9.09E-05	4.92E-05	2.44E-05	4.26E-05	7.94E-05	9.41E-05	0.000267467	5.59E-05	0.000257702	8.94E-05	9.92E-05	0.000116561	8.31E-05	6.31E-05	6.56E-05	9.49E-05	0.000228303	6.16E-05	0.000248904	0.000145967	0.000174661	0.000118986	0.000124594	0.000213964	0.0001667	8.83E-05	0.000152221	0.000152435	0.000229365	5.93E-05	0.000119851	0.000195183	0.000314718	2.56E-05	0.000110173	7.32E-05	3.01E-05	0.000136807	0.000207329	4.87E-05	5.89E-05	0.000144058	8.06E-05	0.000161272	aspartyl aminopeptidase [EC:3.4.11.21]				
K13074	0	0	0	0	0	0	1.20E-06	0	0	0	0	0	0	0	0	0	0	0	0	0	0	0	0	0	0	0	0	0	0	0	0	0	0	0	0	0	0	0	0	0	0	0	0	0	0	0	0	0	0	0	0	0	0	0	0	0	0	0	0	0	0	0	0	0	0	0	0	0	0	0	0	0	0	0	0	0	0	0	0	0	0	0	0	0	0	0	0	0	biflaviolin synthase [EC:1.14.21.7]				
K13075	3.19E-06	4.31E-06	2.84E-05	0	8.19E-06	9.18E-06	9.62E-06	0	3.17E-06	3.40E-06	2.00E-05	7.66E-06	5.90E-06	0	1.05E-05	1.08E-05	6.02E-07	4.54E-06	0	0	7.72E-06	4.23E-06	0	9.13E-06	8.98E-07	0	0	5.18E-06	3.34E-07	0	8.48E-07	0	0	2.76E-06	0	2.42E-06	0	8.54E-06	0	0	0	0	0	0	5.99E-06	2.19E-06	1.30E-05	2.45E-06	0	6.69E-06	8.74E-06	8.20E-06	0	0	0	2.56E-06	0	1.26E-05	1.85E-05	8.27E-06	0	7.39E-06	0	7.50E-07	0	1.46E-06	8.50E-07	0	1.89E-06	1.08E-05	9.78E-06	8.57E-06	2.40E-06	1.51E-06	0	1.61E-06	1.67E-06	1.77E-06	0	7.48E-06	8.26E-06	6.86E-07	2.42E-06	5.32E-07	1.83E-05	0	7.09E-06	4.27E-06	N-acyl homoserine lactone hydrolase [EC:3.1.1.81]				
K11441	0	0	0	0	0	0	0	0	0	0	0	0	0	0	0	0	0	2.84E-06	0	0	0	3.52E-07	0	0	0	0	0	0	0	0	0	0	0	0	0	0	0	0	0	0	0	0	0	0	0	0	0	0	0	0	0	0	0	0	0	0	0	0	0	0	0	0	0	0	0	0	0	0	3.79E-07	0	0	0	0	0	0	0	0	0	0	0	0	0	0	0	0	0	0	0	dehydrogluconokinase [EC:2.7.1.13]				
K14055	3.19E-06	8.99E-06	6.04E-06	1.47E-05	2.89E-05	7.65E-06	7.21E-06	2.36E-06	1.06E-05	2.08E-05	8.02E-06	1.11E-05	7.08E-06	2.16E-06	8.68E-06	6.75E-06	2.95E-05	2.21E-05	4.11E-06	3.82E-06	1.19E-05	7.05E-06	2.14E-06	1.74E-06	1.80E-06	1.45E-05	9.85E-07	1.32E-05	4.01E-06	3.00E-06	2.97E-06	8.81E-06	9.23E-06	4.60E-07	7.24E-06	9.68E-06	6.66E-06	5.98E-06	0	3.25E-06	6.36E-07	7.16E-07	1.02E-05	3.61E-05	4.49E-06	4.64E-06	9.46E-06	9.51E-06	1.17E-05	6.32E-06	6.05E-06	5.86E-06	8.05E-07	6.51E-06	8.98E-06	1.51E-05	2.17E-06	7.60E-06	1.22E-05	9.57E-06	2.87E-05	1.26E-05	7.84E-06	2.63E-06	2.75E-05	5.85E-06	1.02E-05	3.54E-06	2.46E-05	2.70E-05	5.10E-06	1.25E-05	7.20E-06	8.30E-06	1.01E-05	1.69E-05	3.16E-05	7.35E-06	1.71E-05	4.54E-06	8.26E-06	5.14E-06	9.40E-06	9.05E-06	1.13E-05	0	5.48E-06	5.55E-06	universal stress protein E				
K13299	0	0	0	0	0	0	0	0	0	0	0	0	0	0	0	0	0	0	0	0	0	0	0	0	0	0	0	0	0	0	0	0	0	0	0	0	0	0	0	0	0	0	0	0	0	0	0	0	0	0	0	0	0	0	0	0	0	0	0	0	0	0	0	0	0	0	0	0	0	0	0	0	0	0	0	0	0	0	0	0	0	0	0	0	0	0	0	0	glutathione S-transferase kappa 1 [EC:2.5.1.18]				
K13292	0.00058007	0.000616184	0.000572758	0.000520037	0.000695083	0.000568861	0.000545007	0.000682732	0.000759341	0.000668752	0.000672205	0.000753642	0.000623848	0.000512584	0.000508973	0.000502802	0.000433854	0.000378414	0.000526849	0.000653848	0.000639768	0.000543942	0.000598453	0.000577699	0.000566932	0.0006239	0.000557216	0.000667551	0.000707277	0.000455888	0.000679851	0.000462524	0.00045685	0.000682588	0.000777259	0.00053694	0.000347969	0.000586087	0.000729197	0.000350738	0.000432526	0.000537593	0.000604436	0.000527477	0.000603434	0.000689226	0.00067691	0.00059935	0.000553855	0.00062203	0.000683453	0.000533622	0.000536343	0.000787944	0.000662825	0.000565511	0.000623604	0.000590082	0.000607741	0.000574761	0.000620167	0.000635322	0.000527614	0.000667168	0.000517681	0.000829978	0.00058087	0.000499839	0.000677029	0.000541759	0.000616113	0.000693274	0.000771147	0.000710678	0.000626492	0.00051311	0.000483733	0.000628988	0.00066847	0.000732205	0.000674642	0.000647348	0.000707926	0.000685185	0.000687963	0.000610759	0.000538332	0.000552506	phosphatidylglycerol:prolipoprotein diacylglycerol transferase [EC:2.-.-.-]				
K14057	1.20E-06	3.95E-06	1.51E-06	1.90E-06	2.37E-05	3.67E-06	9.02E-07	0	2.01E-06	4.91E-06	1.82E-06	8.51E-07	2.36E-06	0	3.41E-06	1.35E-06	5.42E-06	2.27E-06	2.06E-06	0	6.43E-06	1.06E-06	4.28E-07	3.91E-06	4.49E-07	9.31E-06	0	0	2.67E-06	1.20E-06	1.27E-06	2.68E-06	7.69E-07	0	3.79E-06	2.96E-06	0	9.82E-06	0	5.42E-07	0	0	5.97E-06	3.11E-05	1.12E-06	1.91E-06	1.25E-06	3.07E-06	3.64E-06	1.49E-06	3.36E-06	7.42E-06	0	1.25E-06	3.90E-07	3.84E-06	0	9.92E-07	4.17E-06	1.31E-06	2.92E-06	1.85E-06	1.05E-06	3.75E-07	1.71E-05	1.46E-06	2.55E-06	1.18E-06	1.33E-05	1.73E-05	0	4.28E-06	2.40E-06	2.64E-06	0	6.84E-06	3.33E-06	1.52E-06	1.31E-05	0	1.94E-06	3.43E-07	3.76E-06	2.66E-06	5.14E-07	0	2.26E-06	1.28E-06	LysR family transcriptional regulator, regulator of abg operon				
K14056	1.20E-06	3.95E-06	1.51E-06	1.90E-06	2.35E-05	6.12E-07	6.01E-07	0	2.01E-06	1.66E-05	1.82E-06	8.51E-07	2.36E-06	0	3.10E-06	1.35E-06	3.61E-06	2.27E-06	2.06E-06	0	3.54E-06	3.52E-07	4.28E-07	4.35E-07	4.49E-07	9.68E-06	0	5.75E-07	2.67E-06	1.20E-06	4.24E-07	2.30E-06	7.69E-07	0	5.52E-06	2.42E-06	6.05E-07	2.13E-06	0	5.42E-07	0	0	6.82E-06	4.94E-06	1.50E-06	1.64E-06	1.25E-06	6.13E-07	3.64E-06	1.49E-06	5.38E-06	3.91E-07	0	1.25E-06	3.90E-07	2.24E-06	0	9.92E-07	1.19E-06	1.74E-06	1.95E-06	1.54E-06	0	1.13E-06	1.71E-05	1.46E-06	2.55E-06	5.89E-07	1.33E-05	1.92E-05	0	3.21E-06	2.40E-06	1.89E-06	0	6.84E-06	4.16E-06	1.52E-06	1.31E-05	0	1.94E-06	0	2.42E-06	2.66E-06	5.14E-07	0	1.61E-06	1.28E-06	HTH-type transcriptional regulator, repressor for puuD				
K02856	1.56E-05	1.98E-05	1.93E-05	3.94E-05	4.50E-05	4.53E-05	1.08E-05	3.40E-05	1.53E-05	2.68E-05	5.36E-05	1.14E-05	2.39E-05	2.98E-05	5.89E-05	3.15E-05	9.81E-05	1.36E-05	1.59E-05	4.20E-05	4.08E-05	2.25E-05	4.07E-05	1.78E-05	3.37E-05	3.05E-05	1.53E-05	6.04E-06	1.34E-05	2.52E-05	1.95E-05	4.94E-05	1.85E-05	2.35E-05	3.14E-05	4.52E-05	5.81E-05	4.27E-05	2.58E-05	3.20E-05	5.60E-05	1.86E-05	1.88E-05	6.72E-05	3.93E-05	1.72E-05	2.66E-05	2.82E-05	1.53E-05	2.31E-05	2.08E-05	3.05E-05	7.25E-06	2.18E-05	4.41E-05	2.31E-05	3.25E-05	2.08E-05	4.35E-05	3.22E-05	4.67E-05	1.91E-05	1.05E-05	1.39E-05	7.25E-05	2.15E-05	2.55E-05	1.30E-05	2.92E-05	5.86E-05	1.57E-05	2.75E-05	1.74E-05	2.72E-05	4.48E-05	4.10E-05	4.16E-06	9.78E-05	6.34E-05	1.71E-05	8.99E-06	9.53E-05	3.14E-05	3.22E-05	1.54E-05	2.56E-05	0.000156987	7.85E-05	L-rhamnose-H+ transport protein				
K02585	4.51E-05	0.000104615	7.57E-05	7.27E-05	8.81E-05	0.000115607	5.44E-05	4.73E-05	3.51E-05	5.06E-05	9.00E-05	4.57E-05	7.02E-05	2.38E-05	8.06E-05	8.60E-05	9.81E-05	5.05E-05	6.32E-05	5.30E-05	7.82E-05	7.40E-05	8.73E-05	0.000106064	0.000121197	5.88E-05	5.07E-05	5.29E-05	4.31E-05	5.11E-05	8.01E-05	2.30E-05	6.15E-06	8.65E-05	4.55E-05	6.35E-05	5.26E-05	5.68E-05	3.15E-05	2.76E-05	0.000103043	3.15E-05	4.69E-05	8.06E-05	4.15E-05	4.64E-05	7.52E-05	8.86E-05	7.32E-05	6.17E-05	4.91E-05	5.08E-05	1.13E-05	6.59E-05	0.000121791	0.000151465	8.99E-05	4.69E-05	6.71E-05	3.79E-05	7.79E-05	8.07E-05	3.76E-05	7.73E-05	8.37E-05	2.73E-05	5.02E-05	5.60E-05	9.70E-05	0.000136499	9.35E-05	6.10E-05	4.44E-05	4.53E-05	6.29E-05	3.54E-05	5.83E-06	0.000137805	6.91E-05	5.13E-05	0.000113696	5.07E-05	6.63E-05	3.54E-05	7.36E-05	3.33E-05	7.29E-05	8.06E-05	nitrogen fixation protein NifB				
K12211	3.99E-07	1.44E-06	6.04E-06	0	1.64E-06	1.22E-06	2.13E-05	0	1.15E-05	2.64E-06	1.46E-06	0	1.47E-06	0	1.24E-06	4.50E-07	0	0	0	0	2.25E-06	7.05E-07	4.28E-07	8.69E-07	4.49E-07	0	0	0	0	0	0	3.83E-06	0	4.60E-07	6.90E-07	1.35E-06	0	1.45E-05	0	0	1.91E-06	0	0	9.89E-07	5.61E-06	8.20E-07	3.74E-06	7.36E-06	1.46E-06	3.72E-07	1.34E-06	0	0	2.50E-07	0	1.09E-05	0	9.92E-07	5.96E-07	4.35E-07	2.92E-06	5.54E-06	5.23E-07	7.50E-07	0	0	8.50E-07	0	0	3.26E-07	4.25E-07	3.57E-07	4.20E-06	3.77E-06	0	4.43E-06	0	5.07E-07	8.74E-07	5.34E-07	4.86E-07	1.37E-06	5.37E-07	5.32E-07	0	0	2.58E-06	0	intracellular multiplication protein IcmG	virulence protein		
K12210	0	0	0	0	0	0	0	0	0	0	0	0	0	0	0	0	0	0	0	0	0	0	0	0	0	0	0	0	0	0	0	0	0	0	0	0	0	0	0	0	0	0	0	0	0	0	0	0	0	0	0	0	0	0	0	0	0	0	0	0	0	0	0	0	0	0	0	0	0	0	0	0	0	0	0	0	0	0	0	0	0	0	0	0	0	0	0	0	intracellular multiplication protein IcmF	virulence protein		
K12213	1.20E-06	1.80E-06	6.64E-06	0	2.73E-06	2.14E-06	2.13E-05	4.73E-07	1.24E-05	3.40E-06	1.82E-06	8.51E-07	1.77E-06	0	2.48E-06	4.50E-07	0	0	0	3.39E-06	3.54E-06	1.41E-06	8.56E-07	1.48E-05	4.49E-07	0	0	0	0	0	4.24E-07	4.60E-06	0	4.60E-07	6.90E-07	1.61E-06	0	1.54E-05	0	3.25E-06	1.91E-06	0	0	9.89E-07	5.99E-06	1.37E-06	3.98E-06	8.59E-06	2.92E-06	1.12E-06	1.34E-06	7.81E-07	0	5.01E-07	3.90E-07	1.12E-05	3.10E-07	9.92E-07	3.28E-06	1.31E-06	2.92E-06	6.16E-06	5.23E-07	7.50E-07	9.00E-07	9.75E-07	1.28E-06	0	3.79E-07	9.77E-07	8.50E-07	7.14E-07	4.20E-06	4.53E-06	4.19E-07	4.83E-06	0	1.01E-06	8.74E-07	2.67E-06	9.72E-07	1.71E-06	3.22E-06	5.32E-07	5.14E-07	5.95E-07	3.55E-06	8.53E-07	intracellular multiplication protein IcmK	virulence protein		
K12212	3.99E-07	1.44E-06	6.04E-06	0	1.64E-06	1.22E-06	2.13E-05	0	1.15E-05	2.64E-06	1.46E-06	0	1.47E-06	0	1.24E-06	4.50E-07	0	0	0	0	2.25E-06	7.05E-07	4.28E-07	8.69E-07	4.49E-07	0	0	0	0	0	0	3.83E-06	0	4.60E-07	6.90E-07	1.35E-06	0	1.45E-05	0	0	1.91E-06	0	0	9.89E-07	5.61E-06	8.20E-07	3.74E-06	7.36E-06	1.46E-06	3.72E-07	1.34E-06	0	0	2.50E-07	0	1.09E-05	0	9.92E-07	5.96E-07	4.35E-07	2.92E-06	5.54E-06	5.23E-07	7.50E-07	0	0	8.50E-07	0	0	3.26E-07	4.25E-07	3.57E-07	4.20E-06	3.77E-06	0	4.43E-06	0	5.07E-07	8.74E-07	5.34E-07	4.86E-07	1.37E-06	5.37E-07	5.32E-07	0	0	2.58E-06	0	intracellular multiplication protein IcmJ	virulence protein		
K12215	0	0	0	0	0	0	0	0	0	0	0	0	0	0	0	0	0	0	0	0	0	0	0	0	0	0	0	0	0	0	0	0	0	0	0	0	0	0	0	0	0	0	0	0	0	0	0	0	0	0	0	0	0	0	0	0	0	0	0	0	0	0	0	0	0	0	0	0	0	0	0	0	0	0	0	0	0	0	0	0	0	0	0	0	0	0	0	0	intracellular multiplication protein IcmM	virulence protein		
K02854	2.39E-06	7.91E-06	6.10E-05	3.80E-06	2.67E-05	1.65E-05	1.08E-05	4.73E-07	8.63E-06	1.17E-05	3.68E-05	1.05E-05	4.72E-06	2.60E-06	2.63E-05	2.25E-05	5.42E-06	1.08E-05	2.06E-06	4.24E-07	3.09E-05	3.52E-06	1.28E-06	6.95E-06	1.80E-06	9.68E-06	0	1.15E-05	3.01E-06	1.44E-05	1.27E-06	3.07E-06	1.54E-06	3.22E-06	4.14E-06	1.08E-05	1.21E-06	8.54E-06	0	6.51E-06	0	0	5.97E-06	3.11E-05	1.53E-05	7.65E-06	1.30E-05	3.99E-06	5.10E-06	7.44E-06	6.72E-06	5.47E-06	0	4.76E-06	2.34E-06	4.00E-05	2.17E-06	2.61E-05	1.49E-05	2.74E-05	3.41E-06	1.17E-05	5.75E-06	2.25E-06	1.76E-05	4.88E-06	9.36E-06	1.18E-06	1.89E-05	4.24E-05	2.38E-05	1.54E-05	9.89E-06	2.08E-05	1.26E-06	1.37E-05	3.33E-06	3.04E-06	1.57E-05	1.76E-05	1.19E-05	1.71E-06	3.76E-06	4.52E-06	4.66E-05	5.95E-07	2.22E-05	6.40E-06	AraC family transcriptional regulator, L-rhamnose operon transcriptional activator RhaR				
K12217	4.39E-06	1.91E-05	3.50E-05	0	3.00E-06	1.77E-05	5.59E-05	1.89E-06	1.90E-05	3.17E-05	1.46E-06	1.05E-05	5.31E-06	0	2.14E-05	4.50E-07	0	0	0	5.94E-06	2.19E-05	2.47E-06	2.57E-05	2.43E-05	1.39E-05	7.45E-07	0	5.75E-05	4.44E-05	0	1.06E-05	5.25E-05	0	5.98E-06	6.90E-07	1.61E-06	0	2.39E-05	0	1.30E-05	1.91E-06	0	0	9.89E-07	1.65E-05	2.16E-05	1.82E-05	6.07E-05	2.92E-06	5.21E-06	3.36E-06	5.00E-05	0	5.01E-07	1.29E-05	3.04E-05	2.76E-05	1.16E-05	3.28E-06	4.66E-05	8.28E-06	1.02E-05	5.23E-07	1.31E-05	1.31E-05	2.39E-05	4.42E-05	0	7.96E-06	4.24E-06	4.25E-07	2.86E-06	2.49E-05	1.43E-05	2.77E-05	1.69E-05	0	3.85E-05	8.74E-07	8.28E-06	5.88E-05	1.75E-05	3.22E-06	2.66E-06	2.24E-05	5.95E-07	9.35E-06	8.53E-07	intracellular multiplication protein IcmO	virulence protein		
K12216	3.99E-07	1.44E-06	6.04E-06	0	1.64E-06	1.22E-06	2.13E-05	0	1.15E-05	2.64E-06	1.46E-06	0	1.47E-06	0	1.24E-06	4.50E-07	0	0	0	0	2.25E-06	7.05E-07	4.28E-07	8.69E-07	4.49E-07	0	0	0	0	0	0	3.83E-06	0	4.60E-07	6.90E-07	1.35E-06	0	1.45E-05	0	0	1.91E-06	0	0	9.89E-07	5.61E-06	8.20E-07	3.74E-06	7.36E-06	1.46E-06	3.72E-07	1.34E-06	0	0	2.50E-07	0	1.09E-05	0	9.92E-07	5.96E-07	4.35E-07	2.92E-06	5.54E-06	5.23E-07	7.50E-07	0	0	8.50E-07	0	0	3.26E-07	4.25E-07	3.57E-07	4.20E-06	3.77E-06	0	4.43E-06	0	5.07E-07	8.74E-07	5.34E-07	4.86E-07	1.37E-06	5.37E-07	5.32E-07	0	0	2.58E-06	0	intracellular multiplication protein IcmN	virulence protein		
K12219	3.99E-07	1.44E-06	6.04E-06	0	1.64E-06	1.22E-06	2.13E-05	0	1.15E-05	2.64E-06	1.46E-06	0	1.47E-06	0	1.24E-06	4.50E-07	0	0	0	0	2.25E-06	7.05E-07	4.28E-07	8.69E-07	4.49E-07	0	0	0	0	0	0	3.83E-06	0	4.60E-07	6.90E-07	1.35E-06	0	1.45E-05	0	0	1.91E-06	0	0	9.89E-07	5.61E-06	8.20E-07	3.74E-06	7.36E-06	1.46E-06	3.72E-07	1.34E-06	0	0	2.50E-07	0	1.09E-05	0	9.92E-07	5.96E-07	4.35E-07	2.92E-06	5.54E-06	5.23E-07	7.50E-07	0	0	8.50E-07	0	0	3.26E-07	4.25E-07	3.57E-07	4.20E-06	3.77E-06	0	4.43E-06	0	5.07E-07	8.74E-07	5.34E-07	4.86E-07	1.37E-06	5.37E-07	5.32E-07	0	0	2.58E-06	0	intracellular multiplication protein IcmQ	virulence protein		
K12218	4.39E-06	1.91E-05	3.50E-05	0	3.00E-06	1.77E-05	5.59E-05	1.89E-06	1.90E-05	3.17E-05	1.46E-06	1.05E-05	5.31E-06	0	2.14E-05	4.50E-07	0	0	0	5.94E-06	2.19E-05	2.47E-06	2.57E-05	2.43E-05	1.39E-05	7.45E-07	0	5.75E-05	4.44E-05	0	1.06E-05	5.25E-05	0	5.98E-06	6.90E-07	1.61E-06	0	2.39E-05	0	1.30E-05	1.91E-06	0	0	9.89E-07	1.65E-05	2.16E-05	1.82E-05	6.07E-05	2.92E-06	5.21E-06	3.36E-06	5.00E-05	0	5.01E-07	1.29E-05	3.04E-05	2.76E-05	1.16E-05	3.28E-06	4.66E-05	8.28E-06	1.02E-05	5.23E-07	1.31E-05	1.31E-05	2.39E-05	4.42E-05	0	7.96E-06	4.24E-06	4.25E-07	2.86E-06	2.49E-05	1.43E-05	2.77E-05	1.69E-05	0	3.85E-05	8.74E-07	8.28E-06	5.88E-05	1.75E-05	3.22E-06	2.66E-06	2.24E-05	5.95E-07	9.35E-06	8.53E-07	intracellular multiplication protein IcmP	virulence protein		
K02855	1.60E-06	1.08E-05	1.27E-05	3.80E-06	4.94E-05	5.81E-06	8.12E-06	4.26E-06	6.33E-06	8.69E-06	4.74E-06	3.12E-06	1.12E-05	1.73E-06	1.15E-05	2.25E-06	7.22E-06	8.51E-06	1.39E-05	7.64E-06	1.51E-05	3.52E-06	1.71E-06	4.78E-06	1.80E-06	2.75E-05	9.85E-07	4.03E-06	5.68E-06	3.00E-06	5.93E-06	4.22E-06	7.69E-06	5.06E-06	1.69E-05	4.57E-06	6.05E-07	5.98E-06	1.19E-06	1.14E-05	0	7.16E-07	9.81E-06	3.21E-05	1.01E-05	6.83E-06	4.48E-06	7.36E-06	1.06E-05	9.67E-06	4.70E-06	6.64E-06	0	3.51E-06	7.81E-06	4.03E-05	2.17E-06	3.64E-06	7.75E-06	6.53E-06	4.87E-06	8.01E-06	1.62E-05	1.13E-06	4.19E-05	8.29E-06	5.53E-06	1.18E-06	1.55E-05	4.07E-05	7.23E-06	1.32E-05	3.90E-06	1.02E-05	3.35E-06	1.69E-05	3.33E-06	3.80E-06	2.67E-05	1.60E-06	6.80E-06	2.40E-06	5.64E-06	7.72E-06	1.21E-05	1.79E-06	5.16E-06	3.41E-06	AraC family transcriptional regulator, L-rhamnose operon regulatory protein RhaS				
K08692	3.99E-06	1.94E-05	2.93E-05	0	5.46E-07	1.68E-05	3.52E-05	2.84E-06	8.06E-06	3.10E-05	3.65E-07	1.08E-05	4.42E-06	4.33E-07	2.91E-05	0	4.81E-06	1.70E-06	0	5.09E-06	2.44E-05	4.23E-06	2.48E-05	2.70E-05	1.39E-05	2.23E-06	0	6.39E-05	4.44E-05	6.01E-07	1.40E-05	4.90E-05	0	6.44E-06	2.07E-06	5.38E-07	0	1.45E-05	0	9.76E-06	1.91E-06	0	0	0	1.05E-05	2.43E-05	1.42E-05	5.46E-05	3.64E-07	5.95E-06	2.02E-06	5.70E-05	0	2.50E-06	1.29E-05	3.33E-05	2.73E-05	1.09E-05	0	5.05E-05	8.28E-06	4.62E-06	0	1.28E-05	1.44E-05	2.73E-05	4.42E-05	1.77E-06	7.96E-06	7.17E-06	4.25E-07	2.14E-06	2.07E-05	1.21E-05	2.81E-05	1.21E-05	0	3.80E-05	0	8.28E-06	6.17E-05	1.58E-05	8.06E-07	2.66E-06	2.21E-05	2.38E-06	8.06E-06	4.27E-07	malate-CoA ligase subunit alpha [EC:6.2.1.9]				
K08693	0	0	3.02E-07	0	0	3.06E-07	0	0	0	0	0	2.84E-07	2.95E-07	0	0	0	0	0	0	0	0	1.06E-06	0	3.04E-06	0	0	0	0	0	0	8.48E-07	0	0	0	0	0	0	5.98E-06	5.94E-07	0	0	0	0	0	0	5.46E-07	0	2.45E-06	0	0	0	7.03E-06	0	0	0	0	0	6.61E-07	0	0	0	0	0	0	0	9.75E-07	0	0	0	0	0	0	0	0	0	0	0	0	0	0	0	0	0	0	0	0	0	8.53E-07	3'-nucleotidase [EC:3.1.3.6]				
K08690	3.99E-07	0	3.02E-07	3.80E-06	5.46E-07	0	0	0	0	2.64E-06	0	0	4.72E-06	0	1.43E-05	1.80E-06	3.01E-06	0	0	0	6.43E-07	3.52E-07	0	0	4.49E-07	0	0	0	0	0	0	3.83E-06	0	9.21E-07	0	0	6.05E-06	0	2.97E-07	2.17E-06	0	0	0	0	0	8.20E-07	1.49E-06	0	7.29E-07	0	0	3.91E-07	0	0	2.34E-06	0	0	3.31E-07	2.98E-07	4.35E-07	0	0	6.80E-06	0	0	0	0	0	7.58E-07	0	8.50E-07	7.14E-07	0	0	0	8.05E-07	0	0	0	2.94E-06	0	0	1.88E-06	0	0	7.14E-06	0	0	cis-2,3-dihydrobiphenyl-2,3-diol dehydrogenase [EC:1.3.1.56]				
K08691	8.78E-06	4.03E-05	5.07E-05	4.27E-06	1.69E-05	8.26E-05	7.03E-05	2.84E-06	1.93E-05	4.46E-05	1.53E-05	4.91E-05	4.48E-05	2.60E-06	4.15E-05	4.50E-06	7.22E-06	2.27E-06	1.03E-06	1.53E-05	3.25E-05	9.16E-06	2.53E-05	4.17E-05	1.39E-05	5.21E-06	0	7.65E-05	6.08E-05	2.40E-06	1.74E-05	6.21E-05	1.54E-06	6.44E-06	1.03E-06	1.78E-05	0	3.76E-05	5.94E-07	1.19E-05	6.36E-06	0	1.36E-05	4.94E-07	1.80E-05	4.73E-05	4.36E-05	5.43E-05	1.53E-05	5.87E-05	1.01E-05	6.25E-05	0	1.85E-05	1.80E-05	3.04E-05	3.66E-05	2.64E-05	4.14E-05	5.53E-05	7.30E-06	2.62E-05	5.23E-07	1.69E-05	1.31E-05	2.83E-05	4.93E-05	3.54E-06	1.14E-05	6.65E-05	4.25E-06	1.93E-05	2.88E-05	1.74E-05	2.81E-05	1.37E-05	0	6.31E-05	8.74E-07	2.19E-05	7.17E-05	2.61E-05	1.07E-05	2.08E-05	4.01E-05	4.17E-06	8.70E-06	2.73E-05	malyl-CoA lyase [EC:4.1.3.24]				
K08696	1.99E-06	1.04E-05	1.51E-05	1.90E-06	1.12E-05	4.89E-06	2.01E-05	9.46E-07	6.91E-06	2.53E-05	6.31E-05	9.65E-06	3.19E-05	4.33E-06	9.61E-06	0	1.20E-06	3.40E-06	1.39E-05	0	3.47E-05	3.38E-05	3.60E-05	5.22E-06	0	2.61E-06	0	6.73E-05	0	0	1.36E-05	3.83E-06	1.54E-06	7.36E-06	0	0.000168937	0	1.75E-05	0	2.17E-06	3.82E-06	0	4.27E-07	0	3.89E-05	7.10E-06	1.64E-05	5.09E-05	2.55E-06	5.58E-06	4.03E-06	1.56E-06	0	5.01E-07	1.09E-05	4.48E-06	6.82E-06	1.79E-05	1.37E-05	8.27E-06	7.30E-06	3.02E-05	0	5.63E-06	9.45E-06	9.75E-07	1.62E-05	5.89E-07	7.20E-06	5.54E-06	4.25E-07	2.28E-05	2.04E-05	1.21E-05	1.13E-05	7.24E-06	0	0.000147431	1.75E-06	2.19E-05	1.41E-05	1.71E-06	9.67E-06	0.000187594	0.000117532	1.19E-06	7.74E-06	1.66E-05	carbon dioxide concentrating mechanism protein CcmK				
K08697	7.98E-07	3.60E-06	5.13E-06	9.50E-07	4.91E-06	1.84E-06	8.42E-06	4.73E-07	2.88E-06	1.25E-05	3.06E-05	3.97E-06	1.15E-05	1.73E-06	3.72E-06	0	0	1.13E-06	4.63E-06	0	1.22E-05	1.44E-05	1.80E-05	1.74E-06	0	1.12E-06	0	2.24E-05	0	0	4.66E-06	1.53E-06	7.69E-07	2.76E-06	0	5.62E-05	0	6.40E-06	0	1.08E-06	1.27E-06	0	0	0	1.27E-05	2.73E-06	8.22E-06	1.78E-05	1.09E-06	1.86E-06	2.02E-06	7.81E-07	0	0	5.46E-06	1.60E-06	2.48E-06	6.28E-06	4.77E-06	3.05E-06	2.43E-06	1.05E-05	0	1.88E-06	3.15E-06	0	5.10E-06	0	2.65E-06	1.95E-06	0	1.00E-05	6.60E-06	4.91E-06	5.45E-06	2.41E-06	0	6.92E-05	8.74E-07	7.48E-06	6.32E-06	6.86E-07	3.49E-06	6.57E-05	3.86E-05	0	2.58E-06	5.55E-06	carbon dioxide concentrating mechanism protein CcmL				
K11748	5.59E-06	1.94E-05	2.05E-05	1.80E-05	5.62E-05	2.66E-05	1.35E-05	8.46E-05	1.73E-05	2.15E-05	1.71E-05	1.76E-05	2.24E-05	5.62E-06	2.05E-05	5.40E-06	3.19E-05	2.78E-05	3.60E-06	9.33E-06	5.63E-05	1.87E-05	3.98E-05	5.22E-06	4.49E-06	5.92E-05	0.000166032	1.87E-05	5.35E-06	2.16E-05	4.70E-05	7.66E-06	8.46E-06	9.21E-06	3.97E-05	1.56E-05	2.18E-05	2.52E-05	1.78E-06	0.000255328	1.14E-05	2.86E-06	8.96E-06	3.56E-05	3.85E-05	1.69E-05	3.04E-05	2.18E-05	3.10E-05	1.26E-05	1.75E-05	1.09E-05	8.05E-07	1.90E-05	2.23E-05	3.91E-05	5.61E-05	3.34E-05	2.89E-05	1.04E-05	2.87E-05	3.94E-05	5.75E-06	6.38E-06	3.96E-05	1.12E-05	5.23E-05	5.89E-06	6.29E-05	4.85E-05	6.00E-05	2.57E-05	3.66E-05	1.28E-05	3.77E-05	1.49E-05	4.41E-05	3.72E-05	2.84E-05	6.89E-05	3.67E-05	8.57E-06	2.01E-05	2.45E-05	3.57E-05	1.79E-06	1.26E-05	2.09E-05	glutathione-regulated potassium-efflux system ancillary protein KefG				
K11749	0.00047395	0.000570527	0.000487056	0.000564205	0.00040717	0.000488425	0.00040853	0.000637342	0.000435348	0.000528956	0.000458951	0.000372564	0.000423273	0.000632836	0.000556088	0.000550967	0.000707043	0.000687612	0.000616799	0.000545651	0.000471865	0.000442834	0.000588607	0.000615082	0.000652219	0.000534931	0.000722755	0.000421929	0.000586669	0.000727378	0.000600167	0.000545679	0.00063759	0.000623212	0.000598979	0.000432565	0.000708646	0.000534009	0.000645504	0.000599019	0.000706035	0.000891932	0.00065605	0.000654032	0.000460526	0.00040321	0.000450277	0.000442611	0.00053928	0.000521271	0.000689501	0.00056917	0.00069177	0.000319586	0.000532056	0.000546618	0.000496838	0.000470743	0.000467654	0.000546915	0.000612865	0.000501975	0.000616509	0.000431145	0.000562247	0.000575913	0.000552805	0.000601811	0.000572083	0.000493219	0.00050301	0.000500857	0.000515397	0.000440824	0.000540166	0.000563415	0.000716025	0.000407842	0.000533814	0.000448943	0.000436319	0.000519798	0.000448765	0.000329421	0.000357227	0.000745292	0.000556384	0.000601997	regulator of sigma E protease [EC:3.4.24.-]				
K11746	3.99E-07	5.75E-06	8.15E-06	0	2.76E-05	1.01E-05	6.01E-07	1.42E-06	7.19E-06	1.10E-05	2.55E-06	1.02E-05	1.47E-06	1.73E-06	9.92E-06	2.25E-06	6.62E-06	6.24E-06	2.57E-06	7.21E-06	1.48E-05	3.17E-06	0	2.61E-06	6.73E-06	1.12E-05	9.85E-07	2.88E-07	1.00E-06	1.32E-05	6.36E-06	1.15E-06	7.69E-07	4.60E-07	2.76E-06	6.46E-06	1.94E-05	6.40E-06	8.90E-07	0.000230392	1.08E-05	5.73E-06	4.69E-06	2.77E-05	5.99E-06	1.09E-06	5.73E-06	4.29E-06	1.86E-05	7.44E-07	1.14E-05	1.17E-06	2.42E-06	1.50E-06	1.01E-05	3.84E-06	1.89E-05	1.32E-05	5.66E-06	8.70E-07	1.95E-06	1.23E-06	4.18E-06	5.25E-06	6.30E-06	4.88E-07	8.50E-07	2.36E-06	6.82E-06	2.15E-05	1.62E-05	2.86E-06	6.60E-06	7.55E-07	1.26E-06	6.84E-06	1.25E-05	1.27E-06	1.44E-05	9.89E-06	7.29E-07	1.37E-06	2.15E-06	1.41E-05	6.94E-06	5.95E-07	1.29E-06	1.28E-06	glutathione-regulated potassium-efflux system ancillary protein KefF				
K11747	1.36E-05	3.99E-05	5.76E-05	2.33E-05	4.26E-05	5.96E-05	6.25E-05	1.32E-05	2.53E-05	5.82E-05	1.42E-05	3.23E-05	2.12E-05	6.49E-06	4.46E-05	1.35E-05	3.37E-05	4.08E-05	4.11E-06	1.40E-05	6.05E-05	1.30E-05	3.17E-05	3.39E-05	2.06E-05	2.23E-05	4.93E-07	6.59E-05	5.25E-05	2.94E-05	2.08E-05	6.05E-05	1.15E-05	5.16E-05	1.03E-05	1.56E-05	2.97E-05	5.12E-05	3.56E-06	0.000252618	5.09E-05	9.31E-06	7.68E-06	4.10E-05	2.06E-05	4.51E-05	5.30E-05	7.85E-05	4.66E-05	2.83E-05	2.35E-05	6.48E-05	7.25E-06	1.73E-05	3.51E-05	3.87E-05	5.98E-05	6.55E-05	2.30E-05	5.92E-05	2.82E-05	2.68E-05	6.80E-05	1.73E-05	4.91E-05	3.12E-05	5.70E-05	8.25E-06	4.09E-05	3.42E-05	1.91E-05	1.82E-05	3.69E-05	2.42E-05	3.44E-05	2.98E-05	4.58E-05	5.85E-05	1.44E-05	3.50E-05	7.97E-05	1.99E-05	1.02E-05	4.39E-05	5.20E-05	1.55E-05	2.26E-05	2.77E-05	glutathione-regulated potassium-efflux system protein KefB				
K11744	1.60E-06	7.55E-06	9.05E-06	1.90E-06	2.67E-05	7.95E-06	6.91E-06	8.23E-05	5.75E-06	1.10E-05	7.29E-06	8.51E-07	1.36E-05	6.92E-06	1.64E-05	1.80E-06	1.14E-05	2.27E-06	2.06E-06	2.55E-06	2.99E-05	5.99E-06	3.64E-05	1.30E-06	4.49E-07	4.80E-05	0.000164554	6.90E-06	2.67E-06	3.00E-06	4.07E-05	3.07E-06	7.69E-07	3.22E-06	3.79E-05	3.50E-06	0	1.54E-05	2.97E-07	1.63E-06	0	7.16E-07	8.10E-06	3.16E-05	2.58E-05	9.01E-06	1.79E-05	4.29E-06	1.38E-05	2.60E-06	1.75E-05	5.86E-06	4.03E-06	3.76E-06	3.51E-06	1.76E-05	2.67E-05	2.64E-06	1.01E-05	3.05E-06	6.82E-06	1.91E-05	1.05E-06	1.50E-06	1.89E-05	5.85E-06	4.17E-05	1.71E-05	3.98E-05	3.45E-05	1.87E-05	1.50E-05	1.89E-05	7.55E-06	3.14E-05	9.66E-06	4.16E-06	2.51E-05	2.71E-05	5.32E-05	2.62E-05	2.74E-06	4.57E-06	6.92E-06	2.75E-05	1.31E-05	4.19E-06	1.07E-05	AI-2 transport protein TqsA				
K11745	5.19E-06	3.09E-05	3.77E-05	1.85E-05	3.17E-05	1.62E-05	2.40E-05	8.46E-05	1.32E-05	3.55E-05	9.84E-06	1.90E-05	4.01E-05	9.52E-06	3.13E-05	1.35E-05	2.11E-05	1.30E-05	1.18E-05	5.94E-06	4.41E-05	5.46E-05	5.44E-05	1.83E-05	2.74E-05	7.93E-05	0.000168988	1.98E-05	1.44E-05	2.88E-05	6.32E-05	2.72E-05	7.69E-06	5.98E-06	4.55E-05	4.76E-05	2.12E-05	3.37E-05	1.19E-06	1.84E-05	0	6.44E-06	2.77E-05	3.56E-05	3.44E-05	2.90E-05	2.02E-05	2.61E-05	7.00E-05	1.41E-05	2.22E-05	2.15E-05	3.22E-06	1.30E-05	2.73E-06	3.04E-05	4.43E-05	8.93E-06	2.27E-05	1.00E-05	7.30E-06	3.39E-05	2.67E-05	1.20E-05	2.21E-05	2.15E-05	4.55E-05	1.12E-05	5.34E-05	3.91E-05	3.74E-05	1.93E-05	2.10E-05	7.55E-06	4.99E-05	4.59E-05	2.00E-05	2.86E-05	3.67E-05	7.51E-05	3.47E-05	4.80E-06	1.56E-05	1.14E-05	3.21E-05	1.96E-05	1.35E-05	1.24E-05	glutathione-regulated potassium-efflux system ancillary protein KefC				
K11742	1.99E-06	4.31E-06	2.41E-06	1.90E-06	2.87E-05	4.28E-06	2.10E-06	4.73E-07	3.45E-06	2.61E-05	3.28E-06	2.55E-06	3.83E-06	1.30E-06	4.96E-06	4.50E-06	2.53E-05	5.33E-05	2.06E-06	1.27E-06	8.36E-06	2.11E-06	1.28E-06	1.74E-06	4.49E-07	1.38E-05	0	1.73E-06	3.34E-06	1.80E-06	1.70E-06	3.07E-06	2.08E-05	9.21E-07	4.14E-06	4.30E-06	5.45E-06	4.70E-06	0	1.08E-06	0	0	7.25E-06	3.66E-05	1.87E-06	3.00E-06	4.23E-06	2.45E-06	4.74E-06	2.97E-06	6.72E-06	7.81E-07	0	2.50E-06	5.46E-06	3.84E-06	1.55E-06	2.31E-06	8.35E-06	3.48E-06	2.00E-05	3.70E-06	1.57E-06	1.13E-06	2.66E-05	3.41E-06	8.93E-06	1.77E-06	2.16E-05	2.08E-05	1.28E-06	7.14E-06	4.50E-06	4.91E-06	1.68E-06	8.45E-06	3.25E-05	3.29E-06	1.40E-05	1.87E-06	3.64E-06	6.86E-07	5.91E-06	5.32E-06	1.03E-06	0	3.22E-06	5.55E-06	spermidine export protein MdtI				
K11743	1.99E-06	4.67E-06	2.41E-06	1.90E-06	2.97E-05	4.28E-06	2.10E-06	4.73E-07	3.45E-06	2.00E-05	3.28E-06	2.84E-06	3.83E-06	1.30E-06	4.96E-06	4.50E-06	2.47E-05	5.33E-05	2.06E-06	1.27E-06	8.68E-06	2.47E-06	1.28E-06	1.74E-06	4.49E-07	1.38E-05	0	1.73E-06	3.34E-06	1.80E-06	1.70E-06	3.07E-06	2.08E-05	9.21E-07	4.14E-06	4.57E-06	5.45E-06	4.70E-06	0	4.34E-06	0	5.01E-06	6.82E-06	3.56E-05	1.87E-06	3.00E-06	4.23E-06	2.45E-06	5.10E-06	2.97E-06	6.05E-06	7.81E-07	0	2.50E-06	5.46E-06	3.84E-06	1.55E-06	2.64E-06	8.35E-06	3.48E-06	2.00E-05	3.70E-06	1.57E-06	1.13E-06	2.66E-05	3.90E-06	9.36E-06	1.77E-06	2.16E-05	2.08E-05	1.28E-06	7.14E-06	4.50E-06	4.91E-06	2.10E-06	8.45E-06	3.16E-05	3.29E-06	1.40E-05	1.87E-06	3.64E-06	6.86E-07	5.91E-06	5.32E-06	1.03E-06	3.57E-06	3.22E-06	5.55E-06	spermidine export protein MdtJ				
K11740	2.39E-06	2.52E-06	2.41E-06	5.70E-06	3.27E-06	4.28E-06	6.31E-06	0	2.30E-06	7.93E-06	2.19E-06	2.27E-06	2.65E-06	4.33E-06	2.48E-06	7.65E-06	1.08E-05	2.50E-05	7.71E-06	2.97E-06	6.11E-06	1.06E-06	2.57E-06	1.74E-06	3.14E-06	7.45E-07	1.48E-06	2.88E-07	3.01E-06	2.40E-06	2.12E-06	6.13E-06	1.54E-06	2.76E-06	1.72E-06	1.88E-06	6.05E-06	2.13E-06	0	3.79E-06	2.54E-06	2.15E-06	3.41E-06	3.95E-06	1.50E-06	2.19E-06	1.99E-06	6.13E-07	3.64E-06	1.49E-06	3.36E-06	1.17E-06	0	1.50E-06	5.46E-06	2.88E-06	6.20E-07	1.98E-06	2.98E-07	3.48E-06	1.95E-06	2.46E-06	9.94E-06	3.75E-07	1.53E-05	1.95E-06	3.83E-06	1.77E-06	1.33E-05	2.93E-06	8.50E-07	2.86E-06	2.10E-06	2.26E-06	4.19E-07	8.05E-06	4.16E-06	2.03E-06	1.31E-06	3.21E-06	2.92E-06	3.43E-07	3.76E-06	5.06E-06	2.57E-07	8.33E-06	2.90E-06	5.55E-06	bacteriophage N4 adsorption protein B				
K11741	0.000239768	0.000203477	0.000301166	0.000215139	0.000425455	0.000374959	0.000330672	0.000277537	0.000347875	0.000182112	0.000258456	0.000376537	0.000297618	9.00E-05	0.000338488	0.000274583	0.000267774	0.000441955	0.00026214	0.000151475	0.00034449	0.000331509	0.000252138	0.000218213	0.000167431	0.000295198	0.000463115	0.000352614	0.000176402	0.000145355	0.000212771	0.00032917	0.000446082	0.000175365	0.000193108	0.000360471	0.000159763	0.000262523	8.19E-05	0.000745386	0.00017301	0.000232647	0.000124982	0.000131004	0.000292926	0.000373433	0.000473439	0.000283112	0.000319195	0.000301162	0.000248651	0.000279702	0.000400244	0.000340123	0.000257635	0.000305812	0.000349615	0.000309752	0.000319221	0.000372007	0.000250209	0.000286711	0.000281325	0.000232646	0.000301155	0.000406211	0.0003168	0.000394331	0.000345523	0.000344993	0.000368222	0.000213837	0.000207778	0.00028797	0.000255625	0.000350122	0.000274754	0.000258384	0.000263628	0.000419014	0.000425144	0.000193381	0.000306696	0.0003853	0.00034874	0.000336334	0.000157954	0.000243615	quaternary ammonium compound-resistance protein SugE	antibiotic resistance	yes
K13920	2.23E-05	1.73E-05	3.32E-06	2.52E-05	2.37E-05	8.56E-06	1.50E-06	8.04E-06	3.45E-06	4.00E-05	1.02E-05	2.55E-06	7.67E-06	0.000201141	2.08E-05	2.16E-05	3.43E-05	1.65E-05	6.17E-06	3.39E-06	5.15E-06	4.23E-06	1.58E-05	2.22E-05	2.24E-06	2.16E-05	3.94E-06	0	5.68E-06	3.36E-05	5.51E-06	1.38E-05	9.61E-05	4.60E-07	2.83E-05	2.42E-06	0	1.15E-05	9.20E-06	5.42E-06	4.26E-05	2.29E-05	4.86E-05	1.73E-05	2.32E-05	5.46E-06	3.24E-06	6.13E-07	3.64E-06	2.27E-05	1.21E-05	1.68E-05	9.50E-05	1.75E-06	1.33E-05	6.72E-06	1.52E-05	2.28E-05	1.49E-06	3.05E-06	1.80E-05	3.39E-06	6.07E-05	3.75E-07	4.19E-05	4.88E-06	4.55E-05	8.13E-05	1.33E-05	3.97E-05	2.64E-05	8.21E-06	2.70E-06	1.89E-05	4.19E-06	1.41E-05	9.32E-05	4.56E-06	2.14E-05	2.67E-07	1.94E-06	1.58E-05	1.07E-05	2.66E-06	7.72E-07	5.83E-05	4.19E-06	4.27E-06	propanediol dehydratase small subunit [EC:4.2.1.28]				
K13921	1.20E-06	3.95E-06	1.51E-06	1.90E-06	2.35E-05	0	6.01E-07	0	2.88E-06	4.53E-06	1.82E-06	8.51E-07	2.36E-06	0	3.10E-06	1.35E-06	2.41E-06	2.27E-06	2.06E-06	4.24E-07	3.54E-06	3.52E-07	4.28E-07	4.35E-07	4.49E-07	9.68E-06	0	0	2.67E-06	1.20E-06	4.24E-07	2.30E-06	7.69E-07	0	3.79E-06	1.61E-06	0	2.13E-06	0	5.42E-07	0	0	5.97E-06	3.95E-06	1.12E-06	1.37E-06	1.25E-06	6.13E-07	3.64E-06	1.49E-06	3.36E-06	3.91E-07	0	1.25E-06	3.90E-07	2.24E-06	0	9.92E-07	1.19E-06	1.31E-06	1.46E-06	1.54E-06	0	3.75E-07	1.71E-05	1.46E-06	2.55E-06	0	1.33E-05	1.92E-05	0	2.86E-06	2.40E-06	1.89E-06	0	6.84E-06	3.33E-06	1.52E-06	1.31E-05	0	1.94E-06	0	2.42E-06	2.66E-06	5.14E-07	0	2.26E-06	1.28E-06	1-propanol dehydrogenase				
K13922	9.85E-05	7.48E-05	8.75E-06	8.93E-05	3.74E-05	1.90E-05	3.85E-05	8.94E-05	1.64E-05	8.61E-05	3.43E-05	2.50E-05	3.01E-05	0.000211089	4.62E-05	7.43E-05	5.72E-05	2.27E-05	4.78E-05	0.000105227	7.08E-06	9.27E-05	4.20E-05	6.35E-05	5.84E-05	5.96E-05	1.38E-05	3.68E-05	6.78E-05	8.05E-05	9.79E-05	4.02E-05	0.00012075	7.23E-05	0.000169314	1.08E-05	3.99E-05	8.32E-05	0.00017065	1.36E-05	6.62E-05	7.37E-05	0.00013522	0.000102826	3.67E-05	1.80E-05	1.12E-05	1.26E-05	4.85E-05	5.39E-05	6.79E-05	2.23E-05	0.000190056	5.03E-05	4.41E-05	2.66E-05	3.53E-05	3.80E-05	9.84E-06	6.53E-06	6.62E-05	1.82E-05	8.89E-05	0.000102814	3.96E-05	3.51E-05	6.08E-05	0.000132033	3.94E-05	6.25E-05	7.65E-05	5.14E-05	6.18E-05	3.81E-05	7.29E-05	6.00E-05	0.000135712	7.09E-06	8.83E-05	3.13E-05	2.53E-05	0.000103548	5.21E-05	5.75E-05	2.52E-05	7.32E-05	3.48E-05	5.63E-05	propionaldehyde dehydrogenase				
K13923	1.20E-06	3.95E-06	1.51E-06	1.90E-06	2.35E-05	0	6.01E-07	0	2.88E-06	4.53E-06	1.82E-06	8.51E-07	2.36E-06	0	3.10E-06	1.35E-06	2.41E-06	2.27E-06	2.06E-06	4.24E-07	3.54E-06	3.52E-07	4.28E-07	4.35E-07	4.49E-07	9.68E-06	0	0	2.67E-06	1.20E-06	4.24E-07	2.30E-06	7.69E-07	0	3.79E-06	1.61E-06	0	2.13E-06	0	5.42E-07	0	0	5.97E-06	3.95E-06	1.12E-06	1.37E-06	1.25E-06	6.13E-07	3.64E-06	1.49E-06	3.36E-06	3.91E-07	0	1.25E-06	3.90E-07	2.24E-06	0	9.92E-07	1.19E-06	1.31E-06	1.46E-06	1.54E-06	0	3.75E-07	1.71E-05	1.46E-06	2.55E-06	0	1.33E-05	1.92E-05	0	2.86E-06	2.40E-06	1.89E-06	0	6.84E-06	3.33E-06	1.52E-06	1.31E-05	0	1.94E-06	0	2.42E-06	2.66E-06	5.14E-07	0	2.26E-06	1.28E-06	phosphotransacylase				
K13924	0.00032993	0.00027358	0.000318669	0.000172396	0.000602023	0.000339481	0.000455425	0.000117256	0.000526561	0.000234252	0.000343393	0.000452582	0.000468992	0.000111168	0.000440159	0.00019716	6.86E-05	3.06E-05	0.00012336	0.00012729	0.000390808	0.000409366	0.000192207	0.000167789	0.000130174	0.000244199	5.62E-05	0.000377349	0.000163706	9.73E-05	0.000163605	0.000191984	2.92E-05	0.000143145	0.000164831	0.000565455	0.000118007	0.000229654	1.13E-05	0.000124141	4.58E-05	0.000153189	0.000103228	3.41E-05	0.000399172	0.000511934	0.000623116	0.00038924	0.00031956	0.000324586	0.000270828	0.000185947	3.38E-05	0.000541242	0.00030643	0.000331429	0.000472043	0.000501487	0.000450963	0.000199709	0.00020299	0.000443771	6.33E-05	0.000264166	0.000206622	0.000232121	0.000264496	8.84E-05	0.000338325	0.000289612	0.000274253	0.000242753	0.000283633	0.000465356	0.000256463	0.000213695	4.33E-05	0.000403028	0.000236959	0.000501587	0.000489766	0.000241384	0.000436948	0.000546551	0.000402233	0.000235136	0.000171493	0.000267507	two-component system, chemotaxis family, CheB/CheR fusion protein [EC:2.1.1.80 3.1.1.61]				
K13925	0	4.31E-06	0	0	0	0	0	0	0	7.56E-07	0	3.97E-06	5.90E-07	0	6.20E-07	0	0	0	0	0	0	3.52E-06	1.28E-06	0	1.80E-06	0	0	0	0	0	0	1.53E-06	0	0	0	0	3.03E-06	4.27E-07	0	3.25E-06	0	7.16E-07	0	0	0	1.91E-06	0	0	0	1.86E-06	0	2.97E-05	6.28E-05	0	7.42E-06	1.92E-06	0	0	0	1.31E-06	9.74E-07	1.23E-06	0	0	0	4.88E-06	0	0	0	0	1.70E-06	1.07E-06	0	3.77E-07	0	0	0	0	4.37E-07	0	0	0	0	0	0	0	0	4.65E-05	plasmin and fibronectin-binding protein A				
K13926	5.59E-06	1.22E-05	2.35E-05	1.52E-05	3.63E-05	1.04E-05	2.65E-05	8.51E-05	1.32E-05	2.83E-05	1.42E-05	1.93E-05	2.33E-05	3.46E-06	3.38E-05	2.48E-05	4.21E-05	3.18E-05	1.34E-05	1.78E-05	3.96E-05	2.04E-05	4.07E-05	2.13E-05	2.24E-06	5.40E-05	0.000167017	1.52E-05	5.35E-06	9.61E-06	4.92E-05	1.30E-05	1.15E-05	3.77E-05	3.93E-05	2.69E-05	1.51E-05	4.01E-05	2.97E-07	1.08E-05	0	7.87E-06	1.19E-05	7.91E-06	2.69E-05	1.88E-05	2.54E-05	2.58E-05	1.82E-05	1.67E-05	6.05E-06	8.20E-06	8.05E-07	1.13E-05	1.41E-05	4.10E-05	2.98E-05	9.92E-06	1.37E-05	1.70E-05	2.87E-05	4.77E-05	1.31E-05	2.51E-05	3.11E-05	1.61E-05	5.95E-05	1.00E-05	5.30E-05	5.57E-05	2.59E-05	2.21E-05	2.49E-05	1.92E-05	3.35E-05	2.13E-05	3.41E-05	2.89E-05	3.89E-05	6.09E-05	3.40E-05	7.89E-06	1.10E-05	3.17E-05	4.35E-05	1.25E-05	7.74E-06	4.01E-05	ribosome-dependent ATPase				
K13927	0	1.47E-05	6.34E-06	0	2.73E-06	4.28E-06	1.80E-06	3.17E-05	5.18E-06	7.75E-05	8.75E-06	1.05E-05	1.89E-05	6.92E-06	1.55E-06	2.70E-06	4.69E-05	3.18E-05	0	7.64E-06	8.04E-06	1.41E-06	1.16E-05	6.52E-06	5.84E-06	0	1.97E-05	8.92E-06	7.35E-06	6.01E-06	1.36E-05	5.75E-06	2.31E-06	2.49E-05	4.83E-06	1.61E-06	7.26E-06	1.37E-05	4.75E-06	5.42E-07	1.84E-05	1.43E-06	8.10E-06	9.89E-07	5.61E-06	4.92E-06	9.96E-07	2.12E-05	3.28E-06	4.83E-06	6.72E-07	1.21E-05	4.03E-06	4.26E-06	1.56E-06	9.29E-06	1.55E-06	5.29E-06	2.98E-06	6.96E-06	4.87E-05	8.01E-06	0	1.13E-05	2.93E-05	1.61E-05	1.11E-05	1.06E-05	8.71E-06	3.26E-07	1.45E-05	2.53E-05	6.30E-06	6.42E-06	7.12E-06	1.25E-05	1.67E-06	1.01E-06	2.62E-06	3.10E-05	4.86E-06	3.77E-06	1.24E-05	7.98E-07	4.63E-06	0	4.51E-06	5.55E-06	holo-ACP synthase / triphosphoribosyl-dephospho-CoA synthase [EC:2.7.7.61 2.7.8.25]				
K13928	3.99E-06	2.26E-05	3.74E-05	4.27E-06	2.29E-05	1.93E-05	4.39E-05	8.51E-06	8.63E-06	3.66E-05	2.19E-06	1.19E-05	5.60E-06	0	3.13E-05	1.80E-06	7.82E-06	6.81E-06	2.57E-06	5.94E-06	2.22E-05	5.64E-06	2.61E-05	1.04E-05	1.75E-05	1.23E-05	9.85E-07	5.78E-05	4.54E-05	7.21E-06	1.27E-05	5.02E-05	1.54E-06	8.28E-06	2.41E-06	2.96E-06	8.47E-06	1.32E-05	2.37E-06	1.36E-05	2.04E-05	8.59E-06	4.27E-06	2.82E-05	1.65E-05	2.29E-05	1.54E-05	5.64E-05	4.37E-06	4.83E-06	2.69E-06	5.00E-05	2.42E-06	1.50E-06	1.37E-05	2.31E-05	2.82E-05	1.16E-05	5.96E-06	4.66E-05	7.30E-06	6.16E-06	1.52E-05	1.76E-05	1.53E-05	2.34E-05	4.42E-05	2.95E-06	1.17E-05	2.31E-05	2.98E-06	4.28E-06	2.34E-05	1.25E-05	2.89E-05	2.01E-05	0	3.88E-05	1.44E-05	1.04E-05	5.88E-05	1.71E-05	3.49E-06	3.99E-06	2.70E-05	9.52E-06	9.67E-06	1.71E-06	LysR family transcriptional regulator, malonate utilization transcriptional regulator				
K13929	4.35E-05	4.85E-05	7.54E-05	1.85E-05	2.62E-05	4.92E-05	8.63E-05	1.13E-05	2.82E-05	6.95E-05	8.75E-06	2.72E-05	1.89E-05	4.33E-07	5.70E-05	1.35E-05	1.32E-05	7.38E-06	4.11E-06	1.02E-05	4.66E-05	1.51E-05	5.57E-05	2.35E-05	3.28E-05	1.97E-05	1.13E-05	0.000117634	9.42E-05	1.38E-05	2.50E-05	0.000100016	7.69E-06	1.70E-05	5.17E-06	9.15E-06	1.27E-05	2.39E-05	3.86E-06	3.14E-05	2.10E-05	8.59E-06	6.82E-06	3.26E-05	2.77E-05	5.82E-05	3.16E-05	0.000125759	1.57E-05	1.30E-05	1.14E-05	0.000102349	1.29E-05	6.26E-06	3.01E-05	9.45E-05	6.66E-05	2.64E-05	9.84E-06	0.000103988	1.31E-05	1.32E-05	2.09E-05	3.94E-05	3.42E-05	7.80E-05	8.89E-05	4.72E-06	2.35E-05	3.75E-05	1.45E-05	1.21E-05	4.59E-05	3.28E-05	5.99E-05	3.26E-05	8.33E-07	7.90E-05	5.51E-05	3.39E-05	0.0001256	3.67E-05	1.34E-05	1.92E-05	5.58E-05	1.07E-05	2.06E-05	1.07E-05	malonate decarboxylase alpha subunit [EC:2.3.1.187]				
K09923	3.19E-06	5.75E-06	6.64E-06	1.95E-05	2.57E-05	4.28E-06	5.11E-06	1.42E-06	4.03E-06	2.12E-05	3.65E-06	9.93E-06	4.13E-06	1.73E-06	5.27E-06	4.95E-06	3.07E-05	2.50E-05	4.63E-06	2.97E-06	9.01E-06	1.76E-06	1.71E-06	1.74E-06	2.24E-06	1.30E-05	9.85E-07	2.01E-06	1.47E-05	1.80E-06	2.97E-06	6.13E-06	9.23E-06	0	5.86E-06	4.84E-06	6.66E-06	5.12E-06	0	1.63E-06	6.36E-07	7.16E-07	9.81E-06	3.56E-05	1.87E-06	3.28E-06	4.23E-06	7.97E-06	6.92E-06	4.83E-06	1.34E-05	7.81E-07	0	4.76E-06	5.86E-06	5.12E-06	1.55E-06	4.30E-06	6.26E-06	3.92E-06	2.24E-05	4.93E-06	7.84E-06	1.50E-06	2.70E-05	3.90E-06	8.08E-06	3.54E-06	2.39E-05	2.31E-05	2.55E-06	7.85E-06	5.70E-06	4.53E-06	2.51E-06	1.57E-05	3.16E-05	4.31E-06	1.44E-05	1.87E-06	5.83E-06	3.43E-07	6.71E-06	7.72E-06	1.03E-06	1.19E-06	3.22E-06	3.84E-06	hypothetical protein				
K09922	0.000162372	0.000152428	0.000231759	0.000220363	0.000323935	0.000245589	0.000257323	0.000286048	0.000271049	0.000162465	0.000256998	0.000254808	0.000254849	0.000259104	0.000245807	0.000247575	0.000315311	0.000352316	0.000222562	0.000186692	0.000253463	0.000195171	0.000298798	0.000198217	0.000254513	0.00020958	0.000499573	0.000283012	0.00014934	0.000141752	0.000226758	0.000291999	0.000264573	0.000190094	0.000180349	0.000287032	0.000370965	0.000245021	7.45E-05	0.000116009	0.000345384	0.000182538	0.000111332	0.000204663	0.000268983	0.0003259	0.000365103	0.00032268	0.000195671	0.00021825	0.000180104	0.000205089	0.000227906	0.00030005	0.000258026	0.000248172	0.000309633	0.000272397	0.000281963	0.000217113	0.000250209	0.000235898	0.000135956	0.000219513	0.000216076	0.000161412	0.000350393	0.000203354	0.000293619	0.000201979	0.000293812	0.000185635	0.000211676	0.000232867	0.00028454	0.000258366	0.000174843	0.000247238	0.000217723	0.00034125	0.000348375	0.000252013	0.000254058	0.000303876	0.000290873	0.00022323	0.000162789	0.000230388	hypothetical protein				
K06201	0.000306791	0.000231878	0.000116181	0.000397508	0.000132358	0.00014405	0.000147299	0.000373517	0.000110779	0.000291304	0.000221638	0.000122296	0.000151611	0.000544161	0.000235268	0.000300241	0.000487409	0.00044309	0.000466711	0.000339441	0.000168546	0.000189534	0.000274826	0.000329928	0.00036	0.00026579	0.000344873	0.000123386	0.000155354	0.000503338	0.000246679	0.000359443	0.000443006	0.000321732	0.000315179	0.000121592	0.000539201	0.000271914	0.000350204	0.000425005	0.000485319	0.000611324	0.00036343	0.000457773	0.000249903	0.000119652	0.000101362	0.000193546	0.000243769	0.000225686	0.00033803	0.000275014	0.000591105	0.0001365	0.000215867	0.000155948	0.000150942	0.000213554	0.000133828	0.000165771	0.000385536	0.000165991	0.000406822	0.000260413	0.000352023	0.000407187	0.000287033	0.00051929	0.000265204	0.000230973	0.000292111	0.000236327	0.000172699	0.000238151	0.000267359	0.000342074	0.000374664	8.13E-05	0.000316966	0.000185189	0.000111266	0.000286301	0.000159794	0.000174822	0.00010956	0.000408958	0.000175683	0.000346863	copper homeostasis protein				
K06200	0.000252135	0.000252729	0.000274007	0.000251707	0.00036105	0.000223874	0.000312635	0.000309688	0.000453187	0.000235385	0.000289077	0.000289993	0.000297913	0.000121982	0.00031958	0.000280885	0.000146223	0.000181548	0.000224104	0.000326288	0.000289488	0.000290995	0.000315065	0.000295153	0.000289077	0.000292592	0.000304966	0.000358654	0.000372181	0.000231848	0.00030517	0.00023337	0.000216888	0.000375124	0.000379319	0.000255827	0.000133136	0.000249717	0.000468621	0.000147451	0.000176191	0.000246248	0.000339116	0.000260525	0.000266738	0.000323715	0.000341942	0.000281578	0.000263081	0.000288893	0.000217737	0.000181259	9.74E-05	0.000396978	0.00026271	0.000386828	0.000312732	0.000317025	0.000266762	0.000233646	0.000265786	0.00029749	0.000229034	0.000369607	0.000252989	0.000209689	0.000287884	0.000132033	0.000372801	0.000231624	0.000278505	0.000332357	0.000426649	0.000288725	0.000308846	0.000247098	0.000251441	0.000327286	0.000247015	0.000346328	0.000357121	0.000376819	0.000373568	0.000345653	0.000323536	0.000325619	0.000311717	0.000248734	carbon starvation protein				
K06207	0.000536585	0.000606118	0.000540167	0.000654914	0.000471303	0.00050494	0.000502621	0.000676585	0.000486853	0.000565227	0.000529671	0.00050309	0.000482266	0.000665278	0.000569107	0.000606784	0.000752776	0.000715412	0.000691843	0.000605053	0.000553565	0.000557681	0.00063698	0.000655508	0.00066389	0.000613104	0.000723248	0.00048578	0.000629099	0.000809666	0.0006434	0.000575568	0.000777568	0.000643004	0.000605531	0.000503314	0.000743746	0.000595478	0.000676073	0.000660276	0.000753104	0.00092844	0.000676098	0.000705939	0.000506915	0.000446918	0.000465469	0.000496595	0.00066499	0.000567003	0.000715038	0.000598859	0.000823843	0.000355652	0.00052542	0.000584404	0.000516984	0.000468099	0.000510574	0.000580417	0.000644993	0.000496124	0.000682395	0.000553097	0.000614465	0.000592981	0.000622968	0.000709677	0.000577009	0.000535244	0.000572317	0.000512994	0.000576561	0.000496682	0.000585005	0.000603257	0.000846741	0.000482064	0.000621253	0.000506664	0.000432918	0.000576716	0.000481261	0.000434793	0.000416636	0.000599448	0.000612152	0.000632715	GTP-binding protein				
K06206	9.85E-05	0.000146676	0.000151488	0.000100683	9.93E-05	9.63E-05	9.89E-05	0.000155553	6.65E-05	0.000201003	0.000151647	0.000139889	0.000136568	6.19E-05	0.00010353	0.000127839	0.000151638	0.000135594	0.000158826	0.000197724	0.000119333	0.00013669	0.00012029	0.000210389	0.000172818	9.64E-05	2.46E-05	0.000142656	0.00021215	0.000175988	0.000131816	7.51E-05	0.000151514	0.00021817	0.000228626	0.000128048	7.38E-05	0.00010757	0.000170354	5.96E-05	5.92E-05	9.52E-05	0.000272572	0.000212573	0.000104002	8.96E-05	0.000116803	0.00014355	0.000103848	0.000168428	7.73E-05	7.54E-05	5.07E-05	0.000109701	0.000138967	0.000156268	0.000135755	8.96E-05	0.000125185	8.57E-05	0.000176704	0.000135502	0.000120792	0.000133959	0.000106237	0.000292589	6.04E-05	9.20E-05	0.000162532	0.000139105	0.000104599	0.000178852	0.000182593	0.000167574	9.89E-05	0.000135622	0.000239785	0.000138818	0.000130284	9.83E-05	0.000124871	0.000137493	0.000181278	0.000164178	0.000144022	0.000204181	0.00012862	0.00012586	sugar fermentation stimulation protein A				
K06205	2.79E-06	5.75E-06	4.53E-06	1.42E-05	2.78E-05	4.28E-06	1.08E-05	9.46E-07	4.03E-06	2.12E-05	4.01E-06	1.14E-05	8.85E-06	1.73E-06	1.92E-05	4.95E-06	2.89E-05	2.72E-05	4.63E-06	3.39E-06	9.97E-06	2.47E-06	1.71E-06	1.74E-06	2.69E-06	1.30E-05	4.93E-07	2.30E-06	3.68E-06	3.60E-06	1.70E-06	1.11E-05	1.00E-05	0	5.86E-06	7.26E-06	6.66E-06	6.83E-06	5.94E-07	1.63E-06	6.36E-07	3.58E-06	9.81E-06	3.56E-05	1.87E-06	5.19E-06	5.73E-06	7.97E-06	7.29E-06	2.97E-06	5.38E-06	1.17E-06	0	4.26E-06	8.20E-06	5.12E-06	1.55E-06	3.97E-06	6.26E-06	6.53E-06	2.24E-05	5.85E-06	7.84E-06	1.50E-06	2.70E-05	6.34E-06	8.08E-06	4.13E-06	2.27E-05	2.35E-05	2.55E-06	9.64E-06	6.00E-06	4.53E-06	2.51E-06	2.01E-05	3.16E-05	4.31E-06	1.40E-05	5.08E-06	6.07E-06	3.43E-07	7.52E-06	7.72E-06	1.03E-06	1.19E-06	1.29E-05	4.27E-06	MioC protein				
K09924	4.91E-05	7.84E-05	9.29E-05	2.71E-05	4.15E-05	0.000155978	9.17E-05	0.000109218	4.55E-05	6.91E-05	6.74E-05	8.40E-05	9.11E-05	1.47E-05	7.81E-05	5.18E-05	8.97E-05	0.00015772	8.74E-05	5.52E-05	9.94E-05	9.02E-05	8.78E-05	6.82E-05	6.28E-05	0.000145179	0.000236484	0.000117922	6.95E-05	0.000285305	8.73E-05	0.000143317	0.000200737	3.04E-05	6.76E-05	8.29E-05	3.81E-05	6.15E-05	1.37E-05	0.000293275	2.99E-05	0.000170369	4.73E-05	2.77E-05	8.64E-05	8.99E-05	6.72E-05	0.000116864	0.000112593	6.25E-05	0.000208329	0.000136726	0.000182002	2.25E-05	5.74E-05	8.17E-05	0.00011034	6.05E-05	6.05E-05	8.40E-05	5.79E-05	6.71E-05	7.11E-05	5.44E-05	2.93E-05	9.46E-05	0.000104608	0.000132622	6.02E-05	8.63E-05	0.000106725	5.75E-05	4.92E-05	4.49E-05	9.47E-05	0.000131195	9.99E-05	0.000152244	5.03E-05	0.000123459	0.000118797	0.000109377	2.95E-05	5.43E-05	8.98E-05	0.000114889	0.000159243	4.39E-05	hypothetical protein				
K09929	1.99E-06	3.60E-06	9.05E-07	1.28E-05	3.00E-06	6.12E-07	5.41E-06	4.73E-07	8.63E-07	0	0	1.70E-06	5.01E-06	0	3.72E-06	9.00E-07	8.42E-06	2.84E-06	2.06E-06	1.02E-05	4.50E-06	7.05E-07	4.28E-07	8.69E-07	1.80E-06	1.86E-06	0	6.90E-06	1.10E-05	1.20E-06	2.97E-06	5.75E-06	0	0	4.14E-06	7.26E-06	0	8.54E-07	0	4.34E-06	3.82E-06	6.44E-06	4.27E-07	9.89E-07	1.87E-06	2.19E-06	8.72E-06	6.13E-06	5.83E-06	7.44E-07	8.74E-06	2.73E-06	0	3.51E-06	1.95E-06	2.72E-05	4.03E-06	9.92E-06	4.77E-06	3.48E-06	2.92E-06	2.16E-06	6.80E-06	2.21E-05	9.00E-07	4.88E-06	8.50E-07	7.07E-06	1.52E-06	6.52E-06	4.25E-07	1.07E-06	2.10E-06	2.26E-06	2.10E-06	7.65E-06	0	1.01E-06	0	2.67E-07	4.37E-06	0	1.61E-06	2.39E-06	7.72E-06	5.95E-07	3.22E-06	1.28E-06	hypothetical protein				
K06208	0.00012886	0.000120073	9.60E-05	8.93E-05	0.000195671	0.000143133	0.000148502	7.42E-05	0.000216954	0.000153019	0.000205963	0.000236648	0.000202935	4.63E-05	9.24E-05	0.000140893	6.50E-05	4.43E-05	7.71E-05	9.29E-05	0.000145066	0.000107097	0.000105307	8.91E-05	9.97E-05	8.45E-05	5.22E-05	0.000140931	7.92E-05	3.90E-05	0.000109353	8.09E-05	8.46E-06	0.000130258	7.59E-05	0.00018185	6.60E-05	0.000115681	2.67E-05	8.51E-05	8.90E-05	3.72E-05	6.27E-05	7.81E-05	0.000147398	0.00020379	0.000173088	0.000166248	5.14E-05	0.000172146	0.000149862	0.000196104	3.46E-05	0.000252463	0.000158875	0.000112078	0.000117158	0.000191074	0.000180027	9.18E-05	0.000140682	0.000156136	4.18E-05	0.000158725	0.000121993	7.56E-05	0.000123318	8.43E-05	0.000146999	0.000125422	0.000151796	0.000107454	0.000135221	0.000154364	0.00013326	6.52E-05	1.67E-06	0.00021076	0.000118917	0.000164345	0.000204312	0.000125835	0.000149588	0.000262632	0.000204717	0.000261329	3.03E-05	0.000113061	chorismate mutase [EC:5.4.99.5]				
K00759	0.000550548	0.000563697	0.00054409	0.000601248	0.000554538	0.000502799	0.000526369	0.000604246	0.000603099	0.0005248	0.000577426	0.000542815	0.000535654	0.000469328	0.000530051	0.000558169	0.000589103	0.000562231	0.000658947	0.000529952	0.000541342	0.000580933	0.000600165	0.000567267	0.000583989	0.000550193	0.000603528	0.00054474	0.0004684	0.000763417	0.000591267	0.000538781	0.000811409	0.000599738	0.000536564	0.000466191	0.000677783	0.000595478	0.000424104	0.000613656	0.000679956	0.000815338	0.000595052	0.000617944	0.000576125	0.000523954	0.000537195	0.000434943	0.000494097	0.000614594	0.000801058	0.00056878	0.000906791	0.000528719	0.000551574	0.000470405	0.000555417	0.000557024	0.000522795	0.00057128	0.000592907	0.000547245	0.000668277	0.000595499	0.000574851	0.000623703	0.000572365	0.000755064	0.000600498	0.000517652	0.000611436	0.000495859	0.000494709	0.000696336	0.000626492	0.000536854	0.000736007	0.000528167	0.00061863	0.000556102	0.000509444	0.000590088	0.000454405	0.000550809	0.000496362	0.000791724	0.000548648	0.000524347	adenine phosphoribosyltransferase [EC:2.4.2.7]				
K00758	7.50E-05	8.48E-05	0.000128554	6.89E-05	9.36E-05	8.23E-05	0.000128661	3.22E-05	5.75E-05	7.52E-05	6.01E-05	6.78E-05	0.000119755	2.98E-05	8.80E-05	8.87E-05	6.74E-05	5.84E-05	6.94E-05	4.46E-05	8.20E-05	0.000182841	5.39E-05	8.43E-05	6.01E-05	7.85E-05	2.07E-05	7.77E-05	4.21E-05	7.87E-05	5.55E-05	7.17E-05	5.08E-05	2.81E-05	2.41E-05	0.000119171	7.93E-05	0.00013489	3.09E-05	6.78E-05	4.07E-05	1.72E-05	4.91E-05	5.49E-05	9.61E-05	8.14E-05	7.77E-05	0.000104288	0.000159233	7.14E-05	8.20E-05	0.000130085	3.87E-05	8.47E-05	0.000105787	0.00010055	0.000102591	5.65E-05	0.000119521	4.61E-05	5.06E-05	0.000114561	8.31E-05	0.000131332	7.92E-05	4.58E-05	3.78E-05	5.13E-05	5.19E-05	9.81E-05	6.97E-05	4.82E-05	3.63E-05	6.60E-05	5.28E-05	7.85E-05	9.08E-05	4.94E-05	8.18E-05	7.78E-05	9.43E-05	5.07E-05	7.09E-05	8.44E-05	9.64E-05	2.98E-05	6.35E-05	9.17E-05	thymidine phosphorylase [EC:2.4.2.4]				
K00752	1.60E-06	8.63E-06	4.10E-05	1.90E-06	1.56E-05	2.94E-05	1.44E-05	1.04E-05	7.19E-06	4.91E-06	1.35E-05	2.61E-05	2.57E-05	5.19E-06	6.20E-06	1.49E-05	2.41E-06	5.67E-06	1.34E-05	6.79E-06	2.16E-05	5.64E-06	1.80E-05	2.78E-05	2.96E-05	6.70E-06	2.46E-06	2.90E-05	1.67E-06	3.00E-05	1.19E-05	3.83E-06	0	9.67E-06	3.45E-06	1.13E-05	1.33E-05	1.24E-05	2.97E-06	0.000235271	2.04E-05	0	2.56E-06	2.47E-06	2.69E-05	1.37E-05	3.21E-05	2.09E-05	2.99E-05	6.32E-06	2.55E-05	2.81E-05	4.83E-06	2.20E-05	5.15E-05	3.52E-06	7.56E-05	1.45E-05	2.21E-05	6.96E-06	1.95E-06	2.12E-05	2.09E-06	3.34E-05	3.60E-06	9.27E-06	7.23E-06	1.18E-06	1.10E-05	9.45E-06	3.32E-05	4.64E-06	9.29E-06	2.15E-05	2.10E-06	4.83E-06	1.17E-05	2.79E-05	1.31E-06	1.82E-05	4.32E-05	3.43E-07	1.40E-05	2.61E-05	3.19E-05	1.79E-06	3.22E-07	2.05E-05	hyaluronan synthase [EC:2.4.1.212]				
K00757	0.000317563	0.000298745	0.000175328	0.000450699	0.000264715	0.000180139	0.000139183	0.000425998	0.000144732	0.0002641	0.000302565	0.000153225	0.000171374	0.000366379	0.000279904	0.000352457	0.000569245	0.000569606	0.000493953	0.000473944	0.000213578	0.000165226	0.000418232	0.000372092	0.000506334	0.000346569	0.000452769	0.000230666	0.000395902	0.000601243	0.00034925	0.000380519	0.000571447	0.000424373	0.000425527	0.000197452	0.000570669	0.000274048	0.000401548	0.000342064	0.000547654	0.000752344	0.000510593	0.00057098	0.000226709	0.000157623	0.000192762	0.000251212	0.000199679	0.000265841	0.000527542	0.000201182	0.000537954	0.000158541	0.000238898	0.000184448	0.000166749	0.000190413	0.000175855	0.000178824	0.000470723	0.000206025	0.000362375	0.000270169	0.000435302	0.000245775	0.000298514	0.000356607	0.000397428	0.000240746	0.000362694	0.000423033	0.000287831	0.000175877	0.000301303	0.000413305	0.000597798	0.000161617	0.000287674	0.000203895	0.000110294	0.000264699	0.000207866	0.000178281	0.000156624	0.000423245	0.000176973	0.000345156	uridine phosphorylase [EC:2.4.2.3]				
K00756	0.000153994	0.000210308	0.00013821	0.000170021	7.61E-05	0.000119889	9.68E-05	0.000163118	0.000219544	0.000191558	0.000160761	0.000103001	0.000109727	0.000289383	0.000152196	0.00023137	0.000167283	0.000116871	0.000217936	0.000193057	0.000105824	0.000162408	0.000186642	0.000250814	0.000223092	0.000136618	0.000118735	0.000118209	0.000232195	0.000197611	0.000277196	9.12E-05	0.000157667	0.000263737	0.000241385	7.02E-05	0.000175497	0.000165624	0.000313403	0.000182145	0.000195273	0.000161063	0.000272999	0.000255087	0.000148146	9.97E-05	7.99E-05	9.63E-05	0.000151946	0.000191852	9.07E-05	0.000171884	0.000196498	7.71E-05	0.000201424	0.000172279	0.000123357	0.000153388	0.000118031	0.000261057	0.000177191	0.000123184	0.000232171	0.000120826	0.000193568	0.000298929	0.00011864	0.000254635	0.00017655	0.000104247	0.000136489	0.000175282	0.00020508	0.000198522	0.000237187	0.000127976	0.000150698	9.80E-05	0.000238708	6.52E-05	8.92E-05	0.000142979	0.000141531	7.93E-05	5.17E-05	0.000270258	0.000154408	0.000147619	pyrimidine-nucleoside phosphorylase [EC:2.4.2.2]				
K00754	0.000991785	0.000656807	0.000755329	0.00077032	0.001260809	0.000685385	0.001036806	0.000712518	0.001209363	0.000738271	0.00108887	0.001152595	0.001050661	0.000880693	0.000852731	0.000776935	0.00059873	0.000407915	0.000809035	0.000775198	0.000912851	0.000820845	0.000664805	0.000582481	0.000622144	0.000756422	0.000550319	0.000975586	0.000573306	0.000536974	0.000660354	0.000741878	0.000902932	0.000774182	0.0007645	0.000913821	0.000716514	0.000788421	0.000480196	0.000610945	0.000614441	0.000785989	0.000592919	0.000542802	0.00107668	0.00118477	0.001339624	0.00098951	0.000569159	0.000958142	0.001258709	0.000648862	0.000851224	0.001440891	0.000912263	0.000675027	0.000961442	0.001186776	0.001076588	0.000601737	0.000813908	0.00098886	0.000546439	0.000949721	0.000711249	0.000892885	0.000864926	0.000704962	0.000895254	0.000931383	0.000930335	0.000837141	0.000872188	0.001089983	0.000825544	0.000691793	0.000825094	0.00107584	0.000978003	0.001130642	0.00109104	0.000973765	0.001090088	0.001354937	0.00106705	0.001009597	0.000527372	0.0008102	None	pathogenicity island	yes
K06001	0.000258917	0.000205275	0.000176535	0.000249808	0.000122533	0.000196349	0.000124753	0.000264298	0.000115383	0.000131106	0.000229293	0.000116338	0.000146302	0.000341723	0.000170484	0.000253427	0.00031471	0.000382952	0.000258028	0.000332228	0.000155358	0.000120485	0.000247429	0.000261682	0.000322743	0.000217769	0.000347829	0.000163077	0.000236205	0.000198212	0.000250917	0.000281653	0.000282263	0.000212647	0.000225177	0.000161943	0.00039033	0.000183125	0.000364153	0.000114925	0.000403903	0.000148894	0.000182568	0.0003065	0.000141412	0.00014615	0.000125022	0.000215938	0.000167978	0.00019148	0.000151206	0.00020001	0.000254481	0.000176323	0.000219771	0.000273149	0.000176047	0.000202644	0.000144558	0.000153154	0.000227816	0.000217112	0.000252565	0.000218762	0.000232281	0.000101431	0.000239407	0.000235773	0.000173519	0.000218593	0.000202395	0.000283807	0.000217672	0.00017097	0.000230063	0.000279695	0.000172346	0.000132232	0.000152144	0.000158199	0.000165685	0.00017178	0.000235796	7.72E-05	0.000176684	0.000347049	0.0001615	0.000254707	tryptophan synthase beta chain [EC:4.2.1.20]				
K05557	0	7.19E-07	0	0	0	0	0	0	2.88E-07	0	0	0	0	0	0	0	0	0	0	4.24E-07	6.43E-07	0	0	0	0	0	0	0	0	0	0	0	0	0	0	0	0	8.54E-07	0	0	1.27E-06	0	4.27E-07	0	0	0	0	0	0	3.72E-07	0	0	0	0	0	0	0	0	0	0	0	0	0	0	2.25E-06	0	0	0	7.58E-07	0	0	0	0	0	0	0	0	0	0	5.34E-07	0	0	2.69E-07	0	0	0	0	0	MFS transporter, DHA2 family, integral membrane protein				
K09766	2.79E-05	7.84E-05	1.21E-05	7.27E-05	1.88E-05	1.99E-05	8.12E-06	4.63E-05	1.44E-05	0.000177956	4.05E-05	1.73E-05	3.39E-05	1.69E-05	2.70E-05	6.08E-05	6.38E-05	5.11E-05	5.45E-05	6.70E-05	3.22E-05	1.06E-05	9.29E-05	7.69E-05	0.000121197	2.75E-05	5.22E-05	6.04E-06	0.000133972	5.71E-05	9.83E-05	1.53E-05	1.38E-05	8.28E-05	8.28E-05	1.80E-05	4.66E-05	3.67E-05	0.000235646	3.36E-05	8.78E-05	4.44E-05	4.65E-05	9.59E-05	3.74E-06	1.20E-05	6.48E-06	2.70E-05	1.89E-05	4.13E-05	3.70E-05	1.84E-05	2.74E-05	3.11E-05	8.12E-05	4.77E-05	2.20E-05	1.22E-05	2.09E-05	3.00E-05	6.86E-05	4.65E-05	0.000110334	4.09E-05	6.75E-05	9.75E-06	2.89E-05	7.49E-05	7.62E-05	1.40E-05	5.27E-05	3.82E-05	0.000128624	8.68E-06	6.54E-05	3.18E-05	1.75E-05	2.00E-05	4.02E-05	5.61E-06	8.99E-06	2.71E-05	0.000101247	3.19E-06	1.72E-05	0.000248828	1.58E-05	8.40E-05	hypothetical protein				
K05554	3.99E-07	7.19E-07	0	0	0	6.12E-07	0	0	0	0	0	0	0	0	0	0	0	0	0	4.24E-07	0	0	0	0	0	0	0	0	0	0	0	0	0	0	0	0	0	8.54E-07	0	0	1.27E-06	0	4.27E-07	0	0	0	0	0	0	0	0	0	0	0	0	0	0	0	0	0	0	0	0	0	2.25E-06	0	0	0	7.58E-07	0	0	0	0	0	0	0	0	0	0	0	0	0	2.69E-07	0	0	0	0	0	aromatase [EC:4.2.1.-];cyclase/dehydratase [EC:4.2.1.-]				
K07475	0	0	0	0	0	0	0	0	0	0	0	0	0	0	0	0	0	0	0	0	0	0	0	0	0	0	0	0	0	0	0	0	0	0	0	0	0	0	0	0	0	0	0	0	0	0	0	0	1.09E-06	0	0	0	0	0	0	0	0	0	0	0	0	0	0	0	0	0	0	0	0	0	0	0	0	0	0	0	0	0	0	0	0	0	0	0	0	0	0	0	putative phosphohydrolase				
K07150	0.000132052	0.000178312	0.000133986	0.000146275	9.91E-05	9.70E-05	4.42E-05	0.000195742	4.26E-05	0.000247098	0.000118474	7.75E-05	9.70E-05	0.000101652	9.14E-05	0.000119736	0.000140807	0.000208213	0.000274476	0.000263491	6.69E-05	6.41E-05	0.000134845	0.000184307	0.000181346	0.00015188	8.62E-05	0.000159626	0.000202461	0.000180193	0.000209804	0.000144084	0.000174587	0.00021771	0.000257937	3.77E-05	7.63E-05	0.000132755	0.00023713	9.65E-05	0.000141207	0.000130282	0.000265747	0.000212078	0.000102879	6.99E-05	4.83E-05	0.000114103	0.000124982	0.000142401	0.000139782	0.000136726	0.000271393	0.000138003	0.000104616	8.81E-05	0.000115299	6.12E-05	6.65E-05	0.000117041	0.000161127	9.12E-05	0.000247336	0.000176361	0.000178262	0.000133616	6.51E-05	0.000228111	0.000126919	0.000132264	0.000147544	0.000267028	0.000132822	6.68E-05	0.000126555	0.000195988	0.000174843	5.29E-05	0.000139902	4.94E-05	9.96E-05	0.00011452	0.000104739	9.07E-05	0.000120361	0.000281568	7.80E-05	0.000159992	None				
K07151	2.27E-05	3.70E-05	7.24E-05	6.65E-06	4.09E-05	2.69E-05	2.74E-05	1.75E-05	3.34E-05	1.28E-05	2.04E-05	3.21E-05	5.40E-05	2.29E-05	4.03E-05	2.43E-05	1.20E-06	5.11E-06	3.08E-05	9.33E-06	4.21E-05	1.90E-05	2.74E-05	3.83E-05	3.05E-05	1.38E-05	2.46E-06	3.83E-05	1.14E-05	6.61E-06	1.23E-05	1.38E-05	1.31E-05	1.43E-05	6.90E-06	1.67E-05	4.24E-06	1.24E-05	7.72E-06	1.25E-05	1.02E-05	0	3.41E-06	2.47E-06	4.98E-05	5.25E-05	4.23E-05	2.88E-05	3.50E-05	5.32E-05	3.70E-05	3.79E-05	8.05E-06	4.83E-05	6.36E-05	2.72E-05	7.07E-05	1.75E-05	7.99E-05	2.04E-05	3.89E-06	4.56E-05	2.61E-06	5.03E-05	7.20E-06	1.46E-05	3.23E-05	2.00E-05	1.78E-05	2.44E-05	2.38E-05	2.46E-05	1.56E-05	9.96E-05	1.51E-05	1.09E-05	0	4.97E-05	8.74E-06	2.57E-05	5.42E-05	1.20E-05	3.25E-05	2.63E-05	4.53E-05	1.90E-05	3.55E-05	3.20E-05	dolichyl-diphosphooligosaccharide--protein glycosyltransferase [EC:2.4.1.119]				
K07152	0.000305993	0.000430682	0.00055767	0.000235085	0.000517423	0.000542559	0.000562442	0.000108273	0.000600509	0.000281858	0.000386773	0.000565515	0.000454244	0.000107708	0.00064412	0.000184556	7.76E-05	6.07E-05	0.000123874	0.000225728	0.000571577	0.000470665	0.000202053	0.000278634	0.000176409	0.000307483	7.19E-05	0.000445226	0.000290662	0.000141151	0.000212771	0.000316524	5.00E-05	0.000192855	0.000132417	0.000571911	0.000190021	0.000358567	2.76E-05	0.000582214	8.40E-05	0.000125271	0.000119864	9.39E-05	0.00042536	0.000494178	0.000591238	0.000476965	0.000528348	0.000426832	0.0002883	0.000523856	5.64E-05	0.000428535	0.000266613	0.000503068	0.000545809	0.000581818	0.000615193	0.000391586	0.000184006	0.000511522	0.000247858	0.000309569	0.000252538	0.000294052	0.000404823	0.00010433	0.000287557	0.000384737	0.000289985	0.000301656	0.000334603	0.000506495	0.000291664	0.000286537	6.91E-05	0.000562112	0.00026494	0.000506664	0.000615365	0.000464595	0.000382699	0.000480827	0.000429238	0.000219064	0.000506419	0.000348569	None				
K07153	9.97E-06	1.98E-05	2.26E-05	1.52E-05	4.56E-05	1.19E-05	2.86E-05	1.13E-05	1.61E-05	2.42E-05	1.46E-05	2.13E-05	1.09E-05	6.06E-06	1.30E-05	8.10E-06	3.43E-05	2.84E-05	5.14E-06	9.33E-06	3.09E-05	9.86E-06	5.57E-06	1.96E-05	2.69E-06	1.64E-05	9.85E-07	5.46E-06	2.61E-05	1.08E-05	5.93E-06	1.49E-05	1.08E-05	8.75E-06	1.10E-05	1.51E-05	6.66E-06	1.84E-05	1.78E-06	1.36E-05	2.99E-05	7.16E-06	1.36E-05	4.05E-05	9.35E-06	1.58E-05	2.79E-05	2.79E-05	2.73E-05	1.67E-05	2.28E-05	7.03E-06	8.05E-07	2.43E-05	1.25E-05	4.19E-05	6.51E-06	2.71E-05	2.86E-05	2.65E-05	3.50E-05	1.94E-05	5.12E-05	6.38E-06	3.29E-05	1.66E-05	1.53E-05	7.07E-06	2.99E-05	3.29E-05	8.50E-06	1.61E-05	1.35E-05	1.70E-05	7.12E-06	2.05E-05	3.16E-05	1.77E-05	2.27E-05	8.28E-06	1.51E-05	7.54E-06	2.71E-05	1.22E-05	2.60E-05	4.17E-06	2.45E-05	3.93E-05	high frequency lysogenization protein				
K07154	0.000251337	0.000367769	0.000338585	0.000426953	0.000218049	0.000484449	0.000295199	0.000544672	0.000157105	0.000290926	0.000312408	0.000193518	0.000283165	0.000508691	0.000259446	0.00036236	0.000617986	0.000946885	0.000530961	0.00050704	0.000340309	0.000332566	0.00041866	0.000399478	0.000521595	0.000472764	0.000942488	0.000346862	0.000449023	0.00038321	0.00044843	0.000660639	0.000912162	0.000349349	0.000423802	0.000339488	0.000725591	0.000408511	0.000367715	0.00022226	0.000652605	0.000323558	0.000344234	0.000500287	0.000213989	0.000322622	0.000214679	0.000363168	0.00041867	0.000304137	0.000270155	0.000280874	0.000769081	0.000252713	0.000279105	0.000437743	0.000263761	0.000327273	0.000254542	0.000398547	0.000425939	0.000279936	0.000457022	0.000246905	0.000301155	0.000245775	0.000451599	0.000625388	0.000326201	0.000363888	0.000486852	0.000411609	0.000347496	0.000169461	0.000494907	0.000660001	0.00047291	0.000396696	0.000267563	0.000296089	0.000274278	0.000541399	0.000274738	0.000175088	0.000246638	0.000546468	0.000568956	0.000317851	None	pathogenicity island		
K07155	0	0	0	0	0	0	0	0	0	0	0	0	0	0	0	0	0	0	0	0	0	0	0	0	0	0	0	0	0	0	0	0	0	0	0	0	0	0	0	0	0	0	0	0	0	0	0	0	0	0	0	0	0	0	0	0	0	0	0	0	0	0	0	0	0	0	0	0	0	0	0	0	0	0	0	0	0	0	0	0	0	0	0	0	0	0	0	0	quercetin 2,3-dioxygenase [EC:1.13.11.24]				
K07156	2.15E-05	3.27E-05	5.19E-05	4.89E-05	7.29E-05	6.33E-05	7.15E-05	3.74E-05	2.85E-05	4.61E-05	2.04E-05	3.69E-05	7.02E-05	1.25E-05	4.77E-05	2.57E-05	5.36E-05	3.69E-05	2.00E-05	2.25E-05	4.57E-05	4.47E-05	1.24E-05	5.78E-05	1.21E-05	4.06E-05	1.28E-05	2.67E-05	1.37E-05	9.43E-05	1.95E-05	1.88E-05	1.85E-05	1.89E-05	1.38E-05	8.10E-05	1.88E-05	2.86E-05	1.16E-05	8.73E-05	4.77E-05	1.50E-05	1.88E-05	6.48E-05	1.57E-05	4.04E-05	4.08E-05	9.51E-06	7.51E-05	3.09E-05	1.68E-05	7.77E-05	1.53E-05	4.43E-05	4.65E-05	5.99E-05	3.13E-05	2.45E-05	5.48E-05	4.79E-05	3.41E-05	3.76E-05	6.07E-05	3.90E-05	6.08E-05	2.88E-05	1.87E-05	1.95E-05	3.56E-05	7.33E-05	4.80E-05	3.03E-05	2.97E-05	3.55E-05	3.69E-05	2.45E-05	3.66E-05	3.07E-05	3.63E-05	3.29E-05	2.50E-05	2.37E-05	3.25E-05	4.07E-05	5.27E-05	2.74E-05	3.84E-05	3.24E-05	None				
K07157	0.000161574	0.000147395	0.000242623	0.000110181	0.000227874	0.00022418	0.000263936	6.34E-05	0.00025062	0.000147352	0.000179352	0.000314679	0.000253669	6.06E-05	0.000187533	0.000119736	3.97E-05	2.84E-05	6.22E-05	9.12E-05	0.00020232	0.00017967	8.78E-05	0.000110845	6.82E-05	0.000123589	3.89E-05	0.000207945	0.00012729	5.35E-05	9.37E-05	0.000166693	2.23E-05	9.90E-05	7.86E-05	0.000209826	9.02E-05	0.000180564	7.72E-06	0.000107336	2.74E-05	2.22E-05	6.48E-05	2.47E-05	0.000229328	0.000280826	0.000257017	0.000219618	0.000172715	0.000194826	0.000137766	0.000156258	2.98E-05	0.000291284	0.00015341	0.000163953	0.000210451	0.000281983	0.000264676	0.000162726	0.000101252	0.000235282	0.000122883	0.000154222	0.00011389	0.000136054	0.000141178	4.54E-05	0.000118963	0.000180804	0.000156898	0.000128159	0.000151411	0.000220035	0.000134937	0.000132	2.50E-05	0.000211014	0.000137716	0.000235695	0.000270391	0.000160808	0.000232842	0.000257842	0.00024921	7.08E-05	7.41E-05	0.00013866	None				
K07406	3.23E-05	7.48E-05	0.000144548	2.66E-05	7.61E-05	8.20E-05	7.21E-05	1.28E-05	0.000215803	0.00012166	0.000111184	0.000190113	8.32E-05	1.60E-05	0.000118719	6.53E-05	1.14E-05	4.77E-05	6.22E-05	2.97E-05	7.98E-05	8.49E-05	3.42E-05	4.74E-05	2.38E-05	3.39E-05	1.68E-05	3.60E-05	7.92E-05	2.82E-05	6.10E-05	5.67E-05	1.54E-06	5.16E-05	2.55E-05	4.55E-05	2.72E-05	5.42E-05	3.38E-05	4.50E-05	4.45E-06	6.44E-06	3.67E-05	2.18E-05	3.63E-05	4.81E-05	5.33E-05	3.68E-05	3.61E-05	8.89E-05	3.96E-05	3.98E-05	8.05E-06	3.98E-05	3.04E-05	0.000108875	1.05E-05	0.00013719	0.000118627	8.27E-05	3.50E-05	9.73E-05	1.73E-05	1.91E-05	5.85E-05	0.000231633	3.32E-05	3.65E-05	3.94E-05	0.000153765	0.0001063	6.07E-05	7.65E-05	6.76E-05	3.60E-05	5.07E-05	5.83E-06	4.69E-05	5.03E-05	0.00013014	3.64E-05	6.21E-05	2.52E-05	9.93E-05	9.18E-05	5.30E-05	5.61E-05	6.57E-05	alpha-galactosidase [EC:3.2.1.22]				
K07407	0.000620763	0.000600725	0.00044511	0.000643041	0.000395163	0.000570084	0.000346003	0.000719138	0.000534905	0.000611322	0.000626638	0.000424775	0.000447755	0.000991861	0.000440159	0.000709865	0.000717875	0.000875401	0.000685675	0.000927098	0.000455139	0.000350533	0.000638692	0.000704193	0.000824588	0.000718452	0.00086169	0.000465647	0.000691909	0.000640885	0.000711639	0.000693594	0.000916007	0.00073644	0.0009414	0.00036881	0.00070441	0.000519496	0.001368765	0.00052692	0.000679956	0.000391563	0.000812171	0.000859189	0.000465763	0.000438723	0.000411426	0.000489541	0.000343244	0.0005499	0.00037768	0.000306266	0.000757001	0.00058933	0.000561723	0.000424614	0.000435159	0.000511074	0.000473615	0.000413341	0.000635744	0.000388338	0.00065991	0.000485555	0.000568999	0.000806571	0.000569814	0.000712624	0.000589132	0.000615384	0.000740271	0.00081001	0.000739965	0.000453656	0.000628168	0.000767452	0.000517869	0.000448626	0.000727491	0.000463908	0.000338414	0.000768383	0.000756804	0.00043639	0.000504849	0.000554802	0.000752053	0.000709511	alpha-galactosidase [EC:3.2.1.22]				
K07404	0.000313972	0.000205275	0.000161447	0.000230811	0.000312746	0.000203689	0.000177961	0.000293612	0.000289177	0.000207048	0.000216899	0.000239202	0.000217978	0.000181675	0.000243327	0.000192208	0.00016247	0.000152614	9.87E-05	0.000227001	0.000224835	0.00018883	0.000208046	0.000148228	0.000183142	0.000257973	0.000247816	0.00020852	0.000208475	0.000175388	0.00021701	0.000173207	6.69E-05	0.000226915	0.000354835	0.00025502	0.00014887	0.00018654	0.000411639	0.00037459	8.78E-05	0.00018397	0.00020219	0.000221965	0.000257386	0.000246679	0.000311309	0.000191706	0.000153039	0.000213044	0.000173383	0.000215246	0.000243207	0.000308566	0.000239289	0.000203341	0.000232147	0.000220826	0.000253946	0.000135315	0.000253616	0.000203254	0.000144846	0.000265667	0.000245786	0.000398409	0.000203262	0.000150305	0.000296271	0.000190251	0.00023556	0.000193488	0.000308519	0.00034496	0.000232577	0.000205244	9.74E-05	0.000263957	0.000351504	0.00036343	0.000219617	0.000259213	0.000344026	0.000314786	0.000266955	0.000161917	0.000230484	0.000316144	6-phosphogluconolactonase [EC:3.1.1.31]				
K07405	0.000146414	8.92E-05	0.000152092	0.000142001	0.000240973	0.000166682	0.000181268	0.00020898	0.000223285	9.26E-05	0.000275225	0.000210543	0.000209719	0.000244397	0.000133288	0.000268281	0.000317718	0.000316574	0.000217422	0.000176085	0.000171763	0.000117666	0.000191351	0.000164312	0.000201097	0.000129173	0.000324673	0.000175444	8.12E-05	0.000316539	0.000141565	0.00020348	0.000255344	0.000158795	0.000130348	0.000113521	0.000383674	0.000153672	7.12E-05	5.58E-05	0.000299588	0.000247679	9.13E-05	0.000188349	0.0002514	0.000243401	0.000191268	0.000235568	0.000124982	0.000180326	0.000293004	0.000158602	0.00026334	0.00027851	0.000222503	0.000131611	0.000197123	0.000257851	0.000218775	0.00013662	0.000261892	0.00020387	0.000117654	0.000198124	0.000133247	0.000136542	0.000238131	0.000230468	0.000168215	0.000157348	0.000257245	0.000140297	0.000160106	0.000196635	0.000208272	0.000187939	0.000179006	0.000179856	0.000146023	0.000181181	0.000228849	0.000219097	0.000197124	0.000234693	0.000221949	0.00018037	7.99E-05	0.000183884	alpha-amylase [EC:3.2.1.1]				
K07402	0.000625152	0.000594614	0.000609574	0.000482044	0.0004814	0.000484449	0.000528473	0.000553183	0.000581518	0.000572784	0.000457858	0.000627373	0.000560431	0.000481007	0.000548959	0.000538813	0.000327346	0.000358557	0.000476477	0.00062839	0.000486983	0.000477006	0.000574053	0.000645076	0.000649526	0.000570295	0.000367536	0.000605714	0.000751378	0.000503338	0.000628565	0.000558707	0.000346868	0.000712045	0.00083726	0.000480718	0.000231172	0.000530594	0.000875511	0.000236897	0.000234709	0.000405879	0.000910707	0.000613989	0.000508411	0.000573399	0.000536447	0.000466536	0.000549118	0.000575183	0.000338702	0.000487135	0.00017717	0.000552012	0.000386453	0.000499546	0.000522563	0.000502479	0.000518622	0.000445103	0.000496523	0.000516757	0.000417804	0.000554973	0.000465463	0.000584691	0.000460954	0.000335387	0.000628913	0.000545669	0.000499608	0.00058225	0.000738766	0.000471018	0.00052047	0.000586757	0.00025727	0.000463825	0.000409214	0.000581488	0.000575766	0.00060106	0.000595399	0.00050105	0.000534682	0.000229183	0.000539299	0.00046675	xanthine dehydrogenase accessory factor				
K07403	7.10E-05	0.000149552	0.000175328	0.000160048	0.000194579	0.000197878	0.000162931	0.000178248	0.000136676	4.31E-05	0.000117381	0.000123148	0.000145417	0.000184271	0.000209231	8.24E-05	0.000154045	0.000108929	0.000141864	0.000147232	0.000192992	0.000163112	0.000188354	0.000143881	0.000173267	0.000115027	0.000340932	0.000153298	9.69E-05	8.77E-05	0.000129273	0.000107296	5.38E-05	0.000101721	0.000101382	0.000222739	0.000338286	0.000179711	3.21E-05	0.000104083	0.00026842	0.000154621	8.23E-05	0.000153744	0.000158247	0.000136862	0.000230618	0.000123919	0.000179274	0.0001833	9.61E-05	0.000216027	4.91E-05	0.00012523	0.000125695	0.000287239	0.000198053	0.000173223	0.000217285	0.000115735	0.000127538	0.000225735	9.20E-05	9.46E-05	0.000146301	8.58E-05	0.000201561	6.48E-05	0.000210269	0.000218593	0.000119906	0.000117093	9.38E-05	0.000178141	0.000169299	9.05E-05	3.50E-05	0.000223933	0.000118917	0.000188396	0.000200425	0.000215325	0.000163822	0.00014023	0.000155853	0.000294664	0.000273357	0.00019967	membrane-bound serine protease (ClpP class)				
K07400	1.28E-05	1.76E-05	2.20E-05	1.52E-05	3.41E-05	7.95E-06	2.74E-05	1.37E-05	1.70E-05	2.57E-05	1.42E-05	1.99E-05	1.03E-05	4.76E-06	1.18E-05	5.85E-06	2.95E-05	3.29E-05	4.63E-06	1.06E-05	3.12E-05	9.51E-06	5.57E-06	1.83E-05	2.24E-06	1.60E-05	9.85E-07	1.15E-05	2.31E-05	1.26E-05	4.66E-06	1.38E-05	1.00E-05	3.96E-05	8.97E-06	1.40E-05	6.66E-06	2.13E-05	2.37E-06	1.52E-05	2.86E-05	7.87E-06	1.02E-05	4.10E-05	8.23E-06	1.53E-05	2.27E-05	2.64E-05	1.68E-05	7.81E-06	1.41E-05	7.81E-06	8.05E-07	2.15E-05	1.01E-05	2.56E-05	8.68E-06	1.69E-05	2.41E-05	1.87E-05	3.21E-05	1.72E-05	5.33E-05	5.63E-06	3.24E-05	7.80E-06	1.45E-05	5.89E-06	2.96E-05	2.96E-05	8.08E-06	1.57E-05	1.17E-05	1.51E-05	5.87E-06	2.05E-05	3.33E-05	1.52E-05	2.27E-05	7.22E-06	1.09E-05	7.54E-06	2.61E-05	1.22E-05	2.55E-05	5.36E-06	1.81E-05	1.75E-05	Fe/S biogenesis protein NfuA				
K07401	6.78E-06	4.17E-05	5.94E-05	3.32E-05	4.91E-05	4.89E-05	5.92E-05	1.23E-05	3.51E-05	3.25E-05	3.03E-05	4.17E-05	4.84E-05	4.33E-06	0.000122749	1.35E-05	9.03E-06	1.08E-05	2.57E-06	2.25E-05	3.41E-05	3.88E-05	5.57E-06	2.78E-05	1.17E-05	3.54E-05	1.38E-05	1.29E-05	1.40E-05	4.81E-06	1.70E-05	2.41E-05	5.38E-06	2.44E-05	2.38E-05	5.25E-05	2.12E-05	4.91E-05	6.83E-06	2.60E-05	6.36E-06	1.22E-05	1.62E-05	1.38E-05	5.76E-05	3.44E-05	6.57E-05	3.86E-05	1.89E-05	2.16E-05	1.21E-05	3.13E-05	8.86E-06	2.33E-05	3.32E-05	8.42E-05	4.71E-05	7.01E-05	6.89E-05	4.48E-05	2.58E-05	3.42E-05	9.41E-06	8.26E-06	2.93E-05	1.56E-05	2.17E-05	8.25E-06	1.97E-05	6.39E-05	3.49E-05	3.39E-05	2.28E-05	5.66E-05	1.55E-05	2.82E-05	2.50E-06	2.43E-05	6.43E-05	4.14E-05	5.95E-05	1.75E-05	3.36E-05	4.58E-05	5.92E-05	1.90E-05	3.87E-05	5.12E-05	selenoprotein W-related protein				
K01808	0.000908006	0.000670109	0.000599314	0.000887625	0.00082744	0.000691808	0.000639398	0.000846795	0.000835303	0.000678197	0.000855567	0.000793083	0.000689625	0.000850414	0.000717583	0.000875065	0.000722689	0.000745481	0.000845529	0.000948737	0.000690267	0.000664427	0.000738006	0.000769396	0.000817855	0.000773174	0.000763155	0.000750672	0.00087399	0.000830088	0.000810395	0.000712754	0.000728345	0.000761295	0.000829329	0.000638894	0.000813945	0.000709878	0.000815561	0.000556193	0.000791904	0.000937746	0.000775914	0.000865616	0.000767293	0.000738944	0.00076582	0.000685234	0.000657338	0.000704199	0.000924711	0.000558232	0.000694186	0.000860828	0.000769002	0.00064973	0.000662037	0.000739173	0.000711168	0.000520374	0.000769611	0.000695066	0.000670368	0.000855912	0.000892212	0.000583716	0.000616164	0.000755653	0.000817587	0.000653174	0.000790019	0.000879266	0.000826315	0.000615946	0.000763943	0.000758196	0.000638595	0.000601883	0.000713938	0.000813709	0.000649377	0.0008229	0.000797088	0.000768472	0.000685906	0.000823274	0.000722397	0.000687326	ribose 5-phosphate isomerase B [EC:5.3.1.6]				
K01809	0.000513047	0.000582391	0.000589658	0.000661088	0.000553719	0.000571307	0.000618055	0.000670439	0.000608566	0.000609055	0.000651062	0.000513589	0.000579309	0.000465002	0.00053284	0.000648646	0.000749165	0.000706334	0.000667171	0.000661485	0.000598918	0.000721498	0.000672082	0.000561181	0.000623491	0.000482443	0.000718321	0.000676755	0.000605045	0.000685333	0.00068197	0.000715053	0.000525301	0.000611245	0.000625186	0.00063459	0.000804262	0.000677863	0.000665685	0.000442895	0.000730205	0.000861151	0.000549837	0.000599158	0.00056565	0.000570394	0.000571314	0.000645666	0.000647864	0.000636159	0.000588697	0.000699646	0.000543591	0.000601603	0.000622228	0.000512034	0.000533411	0.000541818	0.000550216	0.000796225	0.00067274	0.000583585	0.000619646	0.000672047	0.000660381	0.000687097	0.000647207	0.00062362	0.000575114	0.000595512	0.000592302	0.000611166	0.000566367	0.000578959	0.000696893	0.000655976	0.000418791	0.000591497	0.000662786	0.000584428	0.000559246	0.000643919	0.000579017	0.000673477	0.000647328	0.000699456	0.000596034	0.000642528	mannose-6-phosphate isomerase [EC:5.3.1.8]	virulence protein		
K01800	8.82E-05	8.92E-05	0.00010743	3.70E-05	3.49E-05	7.46E-05	0.00012806	3.17E-05	5.35E-05	7.33E-05	2.30E-05	6.61E-05	8.08E-05	1.56E-05	9.55E-05	3.29E-05	3.01E-05	2.61E-05	1.59E-05	2.38E-05	7.24E-05	9.12E-05	4.84E-05	7.78E-05	4.85E-05	5.21E-05	1.97E-05	8.77E-05	6.68E-05	4.87E-05	4.28E-05	8.93E-05	1.08E-05	2.72E-05	1.69E-05	8.66E-05	3.27E-05	8.03E-05	5.64E-06	4.93E-05	3.94E-05	1.93E-05	3.50E-05	1.78E-05	4.68E-05	8.91E-05	8.57E-05	0.000107969	0.000126439	5.06E-05	3.02E-05	9.06E-05	1.61E-05	4.23E-05	4.02E-05	7.49E-05	0.000121807	7.93E-05	5.66E-05	7.70E-05	1.75E-05	6.59E-05	0.000112948	5.37E-05	2.75E-05	5.32E-05	6.59E-05	2.59E-05	3.11E-05	4.04E-05	3.36E-05	4.25E-05	4.68E-05	6.34E-05	6.37E-05	6.72E-05	1.75E-05	0.00010082	2.01E-05	6.60E-05	0.000122441	3.26E-05	2.39E-05	4.66E-05	6.84E-05	3.87E-05	3.80E-05	3.67E-05	maleylacetoacetate isomerase [EC:5.2.1.2]				
K01801	0	0	0	0	0	0	0	0	0	0	0	0	0	0	0	0	0	0	0	0	0	0	0	0	0	0	0	0	0	0	0	0	0	0	0	0	0	0	0	1.63E-06	0	0	0	0	0	0	0	0	0	0	0	0	0	0	0	0	0	0	0	0	0	0	0	0	0	0	0	0	0	0	0	0	0	0	0	0	0	0	4.37E-07	0	0	0	0	0	0	0	0	0	maleylpyruvate isomerase [EC:5.2.1.4]				
K01802	0.000431662	0.000469148	0.000571853	0.000522412	0.000577189	0.000791817	0.000692306	0.000489827	0.000496636	0.000286392	0.000638668	0.000524371	0.000661899	0.000539403	0.000530051	0.000581126	0.000775642	0.000710873	0.000686703	0.000456972	0.000561928	0.000699304	0.000544087	0.000502933	0.000452019	0.000441867	0.000634566	0.000517129	0.000251573	0.000651697	0.000351369	0.000575951	0.001009838	0.000430817	0.000289317	0.000765328	0.000879908	0.000609565	0.000271557	0.000315501	0.000828159	0.001097377	0.000276411	0.000426628	0.00065955	0.00061902	0.000698577	0.000543832	0.000724748	0.000697507	0.000633051	0.000578546	0.001076713	0.00059484	0.000617154	0.000605859	0.000613376	0.000690247	0.000715639	0.000414211	0.000535953	0.000617768	0.000682918	0.000506943	0.000550543	0.000351595	0.00065401	0.000843478	0.000449711	0.000634605	0.000670963	0.000494431	0.000361588	0.000655197	0.000505384	0.000589574	0.000743501	0.000738168	0.000476541	0.000568661	0.000613908	0.000588373	0.000493077	0.000843243	0.000624954	0.001081626	0.000594744	0.000608823	peptidylprolyl isomerase [EC:5.2.1.8]				
K01803	0.000708931	0.00071289	0.00065484	0.000749898	0.000668338	0.000642874	0.000637595	0.000771146	0.000702368	0.000625679	0.000688974	0.000700013	0.000640071	0.000756981	0.000637611	0.000731921	0.000758191	0.000786896	0.000763289	0.000753983	0.000700882	0.000644698	0.000728589	0.000714626	0.000718653	0.000768707	0.000777442	0.000652308	0.000728993	0.000612655	0.000724778	0.000687846	0.000822945	0.000718949	0.000696912	0.000654766	0.000781266	0.000707744	0.000548456	0.000692802	0.000797628	0.000808895	0.000757998	0.000812225	0.000649075	0.00065344	0.000628844	0.000660389	0.000684302	0.000704199	0.000718399	0.000768009	0.000862498	0.000641175	0.00069015	0.000691038	0.000640651	0.000642314	0.000682256	0.000678314	0.000718985	0.000687059	0.000695468	0.000727206	0.000722953	0.000704653	0.000709716	0.000801629	0.000687637	0.000655454	0.000732192	0.000759674	0.00066381	0.000809939	0.000714494	0.000683745	0.000860063	0.000594537	0.000738421	0.000700672	0.00060419	0.000689864	0.000575794	0.000615469	0.000646043	0.000801249	0.000675978	0.000699272	triosephosphate isomerase (TIM) [EC:5.3.1.1]	virulence protein		
K01804	0.000302403	0.000250931	0.000108335	0.000329594	8.54E-05	0.00015659	0.00010822	0.000256261	8.52E-05	0.000314351	0.000179352	0.000118324	0.000150137	0.000206331	0.000179473	0.000189057	0.000231068	0.000146373	0.000190694	0.000432363	9.97E-05	0.000183545	0.000211471	0.00022169	0.00031197	0.000272491	8.62E-05	0.000185223	0.0002489	0.000230647	0.000216586	0.000232603	0.000124595	0.000266499	0.00044932	0.000133159	0.000180944	0.000238191	0.000681712	9.05E-05	0.000157109	0.000138156	0.00036343	0.000388563	0.000155254	9.12E-05	9.64E-05	0.0001276	0.000113322	0.000178838	0.000145158	7.15E-05	0.000107108	0.000194857	0.000161217	0.000138336	0.000102901	0.000109752	0.000137405	0.000119216	0.00024242	0.000134271	0.000195045	0.00026379	0.00019852	0.000364761	0.000126295	0.000172114	0.00019663	0.000222828	0.000163701	0.000343781	0.000234162	0.000138135	0.000198633	0.000242671	9.99E-05	0.000103607	0.000265377	0.000149648	0.00011734	0.000270528	0.000279035	0.000138367	0.000144537	8.33E-05	0.000267232	0.000282013	L-arabinose isomerase [EC:5.3.1.4]				
K01805	0.00029961	0.000204915	0.000233871	0.000230811	0.000284364	0.000322966	0.000233574	0.000389119	0.000306441	0.000254655	0.000308762	0.000288007	0.0002811	0.000166968	0.000246117	0.000349306	0.000333363	0.000319411	0.000224104	0.000215545	0.000280481	0.000193057	0.00030736	0.000223429	0.00020379	0.000303388	0.000575938	0.000169404	0.00014032	0.000194008	0.000276348	0.000267474	0.000256113	0.000236581	0.000255178	0.000203908	0.000173682	0.000239045	0.000131178	0.000351822	0.000192092	0.000114534	0.000193658	0.000260031	0.000341185	0.00026307	0.00028491	0.000213177	0.000169436	0.000247251	0.000190184	0.000198057	0.000259313	0.000306812	0.000266613	0.000240166	0.000238966	0.000261157	0.000279877	0.000185351	0.000292072	0.000275624	0.000236877	0.000245404	0.000303406	0.000407187	0.00025429	0.000302969	0.000287557	0.000293195	0.000322301	0.000223119	0.00022067	0.000278157	0.000282445	0.000270439	0.000163187	0.000296635	0.000293357	0.000335104	0.000274278	0.000236927	0.000236333	0.000270349	0.000307076	0.000292283	0.000263686	0.000270067	xylose isomerase [EC:5.3.1.5]				
K01807	0.000154393	0.000202399	0.000234777	0.000215614	0.000159102	0.000174634	0.000213133	0.000117256	0.000163723	0.000217628	0.000166593	0.000138187	0.000173144	0.000101219	0.000172654	0.000136391	0.000210609	0.000292179	0.00016962	0.00011244	0.000212613	0.000238855	0.000144262	0.000144751	0.00010414	0.000201762	0.000163568	0.00018321	0.000131299	9.01E-05	0.000147499	0.000296981	0.000272264	0.000176285	0.000106899	0.000256903	0.000203335	0.000262949	9.26E-05	0.000200576	0.000197181	0.000195423	0.000119864	0.000122106	0.000187053	0.000167731	0.000148432	0.000202442	0.000193849	0.00020598	0.000163303	0.000343377	0.000334208	0.00012573	0.000187371	0.000292042	0.000155281	0.00015438	0.000207747	0.000313269	0.000157719	0.000177077	0.000222236	0.000168856	0.000216976	0.000374027	0.000195183	0.000254635	0.000126919	0.000222503	0.000175607	0.000148508	0.000104039	0.000314012	0.000179776	0.00025233	0.000174011	0.000234319	0.000347569	0.000153656	0.000182204	0.000133378	0.000139652	0.000178813	0.000218348	0.000376218	0.00019438	0.00026324	ribose 5-phosphate isomerase A [EC:5.3.1.6]				
K09718	0	0	0	0	0	0	0	0	0	0	0	0	0	0	0	0	0	0	0	0	0	0	0	0	0	0	0	0	0	0	0	0	0	0	0	0	0	0	0	0	0	0	0	0	0	0	0	0	0	0	0	0	0	0	0	0	0	0	0	0	0	0	0	0	0	0	0	0	0	0	0	0	0	0	0	0	0	0	0	0	0	0	0	0	0	0	6.45E-07	0	hypothetical protein				
K14668	0	7.19E-07	0	0	1.09E-06	3.36E-06	1.80E-06	4.73E-07	2.88E-07	0	0	0	0	0	9.30E-07	0	0	0	0	4.24E-07	1.93E-06	3.52E-07	0	0	4.49E-07	0	0	0	0	0	0	0	0	0	0	1.08E-06	0	8.54E-07	0	1.63E-06	1.27E-06	0	4.27E-07	0	0	5.46E-07	2.49E-07	3.07E-06	0	2.23E-06	0	0	0	0	0	0	6.20E-07	6.61E-07	5.96E-07	4.35E-07	0	0	0	0	2.25E-06	0	0	0	7.58E-07	0	0	0	1.20E-06	2.26E-06	0	1.61E-06	0	0	8.74E-07	2.67E-07	0	3.43E-07	5.37E-07	1.60E-06	1.29E-06	0	0	0	minimal PKS chain-length factor (CLF/KS beta) [EC:2.3.1.-]				
K14669	0	7.19E-07	0	0	1.09E-06	6.12E-07	6.01E-07	4.73E-07	2.88E-07	0	0	0	0	0	9.30E-07	0	0	0	0	4.24E-07	9.65E-07	0	0	0	4.49E-07	0	0	0	0	0	0	0	0	0	0	1.08E-06	0	8.54E-07	0	0	1.27E-06	0	4.27E-07	0	0	5.46E-07	2.49E-07	3.07E-06	0	2.23E-06	0	0	0	0	0	0	6.20E-07	3.31E-07	5.96E-07	4.35E-07	0	0	0	0	2.25E-06	0	0	0	7.58E-07	0	0	0	1.20E-06	2.26E-06	0	1.61E-06	0	0	8.74E-07	2.67E-07	0	3.43E-07	5.37E-07	2.66E-07	1.29E-06	0	0	0	minimal PKS acyl carrier protein				
K14666	0	0	6.04E-07	0	2.73E-07	1.22E-06	2.71E-06	0	1.73E-06	1.13E-06	0	0	2.06E-06	0	0	7.20E-06	0	0	0	0	0	2.11E-06	0	0	0	0	0	0	0	0	4.24E-07	0	7.69E-07	0	0	1.61E-06	3.63E-06	4.27E-07	0	0	0	0	0	0	7.48E-07	0	0	0	0	0	0	0	0	2.50E-07	6.64E-06	0	0	3.31E-07	2.98E-07	0	0	0	0	0	1.80E-06	0	0	0	0	0	0	3.57E-07	0	0	4.19E-07	0	0	5.07E-07	0	0	0	3.43E-07	0	7.98E-07	1.03E-06	0	1.29E-06	0	N-acetylglucosaminyltransferase [EC:2.4.1.-]				
K14667	7.98E-07	1.08E-06	2.02E-05	0	1.09E-06	4.28E-06	4.81E-06	4.73E-07	1.44E-06	3.40E-06	1.60E-05	1.99E-06	0	0	7.75E-06	1.08E-05	0	4.54E-06	0	4.24E-07	9.33E-06	3.52E-07	0	1.74E-06	8.98E-07	0	0	5.18E-06	0	0	0	0	0	1.84E-06	0	2.15E-06	0	2.99E-06	0	1.63E-06	1.27E-06	0	4.27E-07	0	5.99E-06	1.37E-06	1.49E-06	3.37E-06	0	2.23E-06	0	1.56E-06	0	0	0	2.56E-06	6.20E-07	1.12E-05	4.77E-06	8.70E-06	0	2.16E-06	0	7.50E-07	2.25E-06	1.46E-06	4.25E-07	0	2.65E-06	1.04E-05	9.78E-06	2.86E-06	1.80E-06	3.77E-06	0	2.82E-06	0	0	8.74E-07	2.67E-06	4.37E-06	1.03E-06	5.37E-07	2.13E-06	1.95E-05	0	6.77E-06	2.56E-06	minimal PKS ketosynthase (KS/KS alpha) [EC:2.3.1.-]				
K01664	7.54E-05	4.71E-05	8.87E-05	0.000133927	6.80E-05	9.14E-05	0.000100705	6.76E-05	5.04E-05	4.91E-05	4.23E-05	5.82E-05	7.99E-05	2.98E-05	5.70E-05	9.36E-05	0.000101092	5.84E-05	0.000116164	4.24E-05	5.11E-05	0.000148668	5.09E-05	4.35E-05	3.55E-05	5.70E-05	2.22E-05	6.10E-05	4.18E-05	8.11E-05	4.58E-05	3.83E-05	0.000128441	2.26E-05	3.10E-05	4.25E-05	0.000105298	0.000122937	4.87E-05	0.000100288	7.19E-05	5.08E-05	3.63E-05	5.04E-05	0.000126074	5.55E-05	4.03E-05	7.42E-05	0.000129719	6.40E-05	6.32E-05	0.000125007	0.000142542	4.88E-05	0.000119449	5.60E-05	9.36E-05	4.00E-05	6.62E-05	0.000150543	9.54E-05	9.12E-05	8.47E-05	0.000124203	0.000117491	3.56E-05	8.80E-05	0.000156789	5.42E-05	7.13E-05	8.04E-05	2.96E-05	2.61E-05	6.79E-05	4.99E-05	3.98E-05	0.000210645	3.42E-05	9.09E-05	7.94E-05	6.41E-05	5.21E-05	4.48E-05	7.77E-05	6.02E-05	8.33E-05	6.32E-05	7.64E-05	para-aminobenzoate synthetase component II [EC:2.6.1.85]				
K01665	0.000252135	0.000183345	0.000286983	0.000295875	0.000422726	0.000299111	0.000333377	0.000243495	0.000315936	0.000149241	0.000333551	0.000358944	0.00032623	0.000272513	0.000300672	0.00026333	0.000382706	0.000314305	0.000300176	0.000214696	0.000332589	0.000245549	0.000243148	0.000217344	0.000241047	0.000197667	0.000279347	0.000277547	0.000148338	0.000397025	0.000166148	0.000270157	0.000366095	0.000228296	0.000168624	0.000280845	0.000481105	0.000274048	9.20E-05	0.000411453	0.000403903	0.000516118	0.000139485	0.000229875	0.000383085	0.000347755	0.000401962	0.000345991	0.000313001	0.000340574	0.000362223	0.000267983	0.000376085	0.000364167	0.000299794	0.000270267	0.000283288	0.000372892	0.000394332	0.000307613	0.000347566	0.00034122	0.000268775	0.000236774	0.000293053	0.000211152	0.00036315	0.00032242	0.000312183	0.000343364	0.000343135	0.000218121	0.000196085	0.000294763	0.000260235	0.000266415	0.000366338	0.000250278	0.000258382	0.000369576	0.000306589	0.000269843	0.000310725	0.000378116	0.00034231	0.000413721	0.000155053	0.000310171	para-aminobenzoate synthetase component I [EC:2.6.1.85]				
K01666	7.22E-05	0.000120073	0.000108033	9.07E-05	5.92E-05	0.000125088	0.000120845	4.73E-05	3.97E-05	0.000151886	0.000103528	0.000106974	0.000102647	5.67E-05	0.000145376	1.53E-05	1.38E-05	3.52E-05	3.03E-05	0.000145535	8.40E-05	5.71E-05	7.28E-05	6.26E-05	9.74E-05	6.55E-05	1.63E-05	0.000220312	0.000285316	3.18E-05	6.99E-05	0.000170908	1.77E-05	5.75E-05	7.66E-05	4.95E-05	4.54E-05	7.38E-05	5.22E-05	8.89E-05	7.00E-05	1.57E-05	4.31E-05	2.67E-05	4.60E-05	9.04E-05	6.87E-05	0.000166861	6.41E-05	9.78E-05	5.58E-05	0.000129694	2.58E-05	9.59E-05	8.00E-05	0.000110476	6.94E-05	6.28E-05	6.83E-05	0.000124872	2.92E-05	4.87E-05	6.69E-05	9.64E-05	0.000112539	7.85E-05	0.000106734	3.77E-05	6.40E-05	0.00011174	7.14E-05	0.000171712	0.000156508	3.55E-05	9.43E-05	7.85E-05	6.66E-06	9.52E-05	4.55E-05	6.92E-05	0.000148679	8.02E-05	4.27E-05	6.17E-05	0.000130134	7.50E-05	2.87E-05	2.69E-05	4-hydroxy 2-oxovalerate aldolase [EC:4.1.3.39]				
K01667	0.000183915	0.000149912	8.36E-05	0.000170496	0.00012035	8.93E-05	8.24E-05	0.000172574	8.52E-05	0.000110703	0.000158938	8.09E-05	9.38E-05	0.000116791	0.000120889	0.000211564	0.000246713	0.000213886	9.56E-05	0.000136625	9.52E-05	7.57E-05	0.000140838	0.000149098	0.00018808	0.000117633	0.000149281	6.10E-05	9.66E-05	0.000366993	0.000132664	0.000116876	0.000149976	0.000168	0.000126899	7.48E-05	0.000153106	9.99E-05	0.000106545	0.000287854	0.000195273	0.000385836	0.000140338	0.000209607	0.000116347	7.70E-05	6.50E-05	0.000159806	7.47E-05	0.000121952	0.000218409	0.000124616	0.000153011	6.59E-05	0.000129598	0.000124246	9.39E-05	0.000102479	8.29E-05	9.05E-05	0.0002137	0.00011179	0.000176743	0.000123077	0.000185465	0.000145807	0.000234729	0.00014559	0.000147757	0.000129332	0.000166678	0.000122447	8.99E-05	8.49E-05	0.000134099	0.000111476	0.000270591	0.000148444	0.00013247	8.82E-05	7.07E-05	0.000150522	6.50E-05	7.64E-05	6.22E-05	0.000221445	0.000209853	0.000161699	tryptophanase [EC:4.1.99.1]				
K01660	0	0	0	0	5.46E-07	0	0	0	0	0	0	0	0	0	0	0	0	0	0	0	0	0	0	0	0	0	0	0	0	0	0	0	0	0	0	0	0	0	0	0	0	0	0	0	0	0	0	0	0	0	0	0	0	0	0	0	0	0	0	0	0	0	0	0	0	0	0	0	0	0	0	0	0	0	0	0	0	0	0	0	0	0	0	0	0	0	0	0	citryl-CoA lyase [EC:4.1.3.34]				
K01661	0.000100934	0.000144879	0.000168991	0.000222262	0.000149005	0.00021684	0.000209826	0.000232148	0.000103873	9.79E-05	0.000229658	0.000141592	0.000196446	0.000212387	0.000180713	0.00016385	0.000274995	0.000290477	0.000240038	0.000183722	0.000167903	0.000276551	0.000189639	0.000146055	0.00016384	0.00019804	0.000414833	0.000164515	9.79E-05	0.000368794	0.000157247	0.000196965	0.000286877	0.000144066	0.00012483	0.000232692	0.000437533	0.000218982	8.46E-05	0.000396274	0.000323758	0.000254838	0.00013394	0.000200708	0.000212867	0.000148335	0.000135233	0.000128213	0.000195307	0.000168428	0.000286956	0.000269936	0.000242401	0.000117716	0.000176051	0.000189571	0.000197433	0.000241983	0.000168403	0.000252355	0.000180111	0.000191243	0.00016001	0.000162852	0.000184114	0.000293565	0.000212617	0.000265245	0.00016329	0.000235859	0.000197292	0.000157075	0.000122628	0.000173612	0.00022252	0.000195988	0.000223966	0.000177322	0.000181873	0.000200956	0.000167385	0.000183781	7.71E-05	0.000208083	0.000179256	0.000160726	0.000131198	0.000171938	naphthoate synthase [EC:4.1.3.36]				
K01662	0.000665445	0.000617981	0.000586942	0.0007423	0.000617578	0.000632169	0.000545007	0.000754598	0.000612019	0.000647593	0.000693348	0.00060524	0.000579604	0.000921786	0.000574376	0.000734622	0.000812949	0.000830014	0.000764317	0.000754407	0.000619504	0.000525623	0.000715318	0.000732013	0.00073571	0.000697606	0.000770545	0.000625847	0.000707277	0.000829487	0.000699771	0.000706623	0.001058292	0.000694555	0.000687601	0.000599081	0.000697148	0.000619382	0.000749081	0.000370253	0.00083134	0.000962084	0.000731978	0.000744004	0.000606053	0.000608093	0.00057754	0.000607632	0.000650779	0.000655864	0.000868933	0.000592218	0.000977659	0.000612372	0.000651895	0.00063628	0.000554797	0.000576529	0.00058181	0.000528206	0.00071363	0.000616228	0.000791683	0.000668294	0.000688291	0.000453026	0.000724599	0.000900653	0.00065657	0.000636885	0.000732192	0.000705055	0.00066321	0.000464979	0.000654568	0.000746525	0.000888371	0.000561859	0.000595458	0.000603134	0.00056289	0.000682321	0.000642666	0.000582474	0.000572745	0.000966142	0.000605382	0.000646794	1-deoxy-D-xylulose-5-phosphate synthase [EC:2.2.1.7]				
K01663	3.19E-06	3.60E-07	4.22E-06	0	6.00E-06	3.06E-07	3.31E-06	4.73E-07	2.01E-06	7.56E-07	0	2.84E-07	2.36E-06	0	2.48E-06	0	0	0	0	1.27E-06	6.75E-06	2.11E-06	0	3.04E-06	0	0	0	5.75E-07	0	2.40E-06	1.27E-06	0	0	4.60E-07	0	4.04E-05	0	1.28E-06	2.97E-07	0	0	7.16E-07	1.28E-06	4.94E-07	1.12E-06	1.09E-06	1.57E-05	2.15E-06	1.09E-06	1.86E-06	2.69E-06	3.91E-07	0	1.25E-06	0	8.65E-06	1.86E-06	1.98E-06	3.28E-06	2.61E-06	1.46E-06	1.20E-05	0	0	0	0	4.25E-07	0	1.14E-06	1.63E-06	3.83E-06	2.86E-06	0	6.42E-06	4.19E-07	1.21E-06	8.33E-07	5.07E-07	0	5.34E-07	4.86E-06	1.03E-06	2.69E-07	2.13E-06	2.31E-06	0	4.71E-05	1.28E-06	glutamine amidotransferase / cyclase [EC:2.4.2.- 4.1.3.-]				
K01668	0	1.80E-06	6.04E-07	2.56E-05	2.73E-07	6.42E-06	3.01E-06	8.04E-06	5.75E-07	0	4.01E-06	0	0	4.33E-06	3.10E-07	0	4.33E-05	3.40E-06	4.63E-06	0	9.65E-07	0	1.20E-05	8.69E-07	3.14E-06	0	0	5.75E-07	0	3.66E-05	0	2.30E-06	8.84E-05	0	3.45E-07	0	0	3.84E-06	2.67E-06	5.42E-07	1.78E-05	0.000180391	2.13E-06	4.94E-06	1.38E-05	2.73E-06	1.99E-06	5.52E-06	1.46E-06	2.01E-05	1.14E-05	1.60E-05	9.50E-05	2.50E-07	3.90E-06	4.16E-06	3.72E-06	9.92E-07	0	4.35E-07	1.85E-05	6.16E-07	5.80E-05	0	0	4.39E-06	4.21E-05	6.25E-05	7.58E-07	5.86E-06	2.59E-05	3.57E-06	0	1.47E-05	1.26E-06	4.83E-06	8.99E-05	2.53E-07	8.31E-06	0	2.89E-05	0	5.37E-07	2.66E-07	1.54E-06	0.00012739	3.22E-07	2.13E-06	tyrosine phenol-lyase [EC:4.1.99.2]				
K01669	0.000243757	0.000312046	0.000503351	0.000171446	0.00044565	0.000426646	0.000466547	0.000206616	0.000545263	0.000235385	0.000384221	0.000561826	0.000438906	0.000102517	0.000446358	0.000183656	0.000103499	7.60E-05	0.000117192	0.000179904	0.000497276	0.00041465	0.000233731	0.000198217	0.00012389	0.000294826	0.000212836	0.000388566	0.000207138	0.000141151	0.000212771	0.000234136	4.92E-05	0.000182269	0.000148624	0.000495513	0.000188206	0.00034192	3.23E-05	0.000452652	0.000113856	5.15E-05	0.000109626	9.05E-05	0.000414136	0.000447738	0.000477921	0.000425741	0.000393528	0.000378126	0.00023857	0.000346503	5.64E-05	0.000421022	0.000312676	0.000516838	0.000421832	0.000454876	0.000522497	0.000409425	0.00020153	0.000480726	0.000138048	0.000333959	0.00019897	0.000414502	0.000300641	7.96E-05	0.000241715	0.000378873	0.00025597	0.000274168	0.000296826	0.000471018	0.000266102	0.000230598	0.000143205	0.000589724	0.00028199	0.000446805	0.000449438	0.00033636	0.00034698	0.000514621	0.000505878	9.94E-05	0.000450974	0.000294385	deoxyribodipyrimidine photo-lyase [EC:4.1.99.3]	pathogenicity island	yes
K02863	0.000704542	0.000680535	0.00064639	0.000733276	0.000648962	0.000643485	0.000627374	0.000743724	0.000692298	0.000626813	0.000709752	0.000671638	0.000635647	0.000758711	0.000634201	0.000712566	0.000761802	0.000736403	0.000749925	0.000773077	0.000679653	0.000636595	0.000711466	0.000718973	0.000736608	0.00070319	0.000735565	0.000662374	0.000727657	0.000839698	0.000735798	0.000661022	0.000794488	0.000727695	0.000714499	0.000630017	0.00077582	0.000704329	0.000721184	0.000670034	0.000793176	0.000942041	0.000703825	0.000777126	0.000662917	0.000646064	0.000618135	0.000642292	0.000686488	0.000704943	0.000857508	0.00073246	0.000844781	0.000644431	0.000707716	0.000667662	0.000622365	0.000640661	0.000658709	0.00066091	0.000722879	0.00066427	0.000716907	0.000717825	0.000694593	0.000675394	0.00068973	0.000754474	0.000682333	0.000629718	0.000687546	0.000735042	0.000694392	0.000712565	0.000725389	0.000676903	0.000848407	0.000596057	0.000703882	0.000668605	0.000599574	0.000687464	0.00065126	0.000626645	0.00062161	0.000844109	0.000659215	0.000710365	large subunit ribosomal protein L1				
K02862	7.98E-07	1.04E-05	4.22E-06	2.71E-05	5.46E-06	2.45E-05	2.71E-06	2.36E-06	6.33E-06	7.18E-06	1.46E-06	5.96E-06	4.72E-06	2.16E-06	2.48E-06	0	5.42E-06	5.67E-07	4.11E-06	1.49E-05	9.01E-06	7.75E-06	2.14E-06	1.43E-05	4.49E-06	1.08E-05	8.38E-06	7.48E-06	1.34E-06	8.41E-06	5.51E-06	7.28E-06	6.92E-06	6.90E-06	5.86E-06	2.13E-05	2.06E-05	2.18E-05	3.26E-06	6.83E-05	5.72E-06	5.73E-06	3.41E-06	1.24E-05	2.66E-05	2.46E-06	1.37E-05	1.17E-05	2.22E-05	6.69E-06	5.38E-06	1.13E-05	8.05E-06	2.00E-06	1.17E-05	8.65E-06	9.30E-06	2.98E-06	2.24E-05	1.74E-05	6.82E-06	1.85E-06	3.14E-06	4.88E-06	2.07E-05	2.05E-05	1.91E-05	3.54E-06	7.20E-06	1.63E-05	4.25E-07	5.00E-06	1.20E-06	1.25E-05	5.03E-06	1.61E-06	0	4.56E-06	4.15E-05	1.23E-05	3.77E-05	4.46E-06	1.21E-05	1.44E-05	6.69E-06	1.43E-05	3.87E-06	3.97E-05	putative membrane protein				
K02860	0.000563714	0.000605399	0.000507576	0.000663463	0.0003676	0.000527267	0.000471658	0.000567367	0.000441102	0.000562582	0.000554095	0.000479255	0.000458374	0.000702478	0.000500603	0.000567622	0.000699822	0.00067116	0.000691329	0.000705613	0.00050017	0.000525623	0.000585183	0.000667679	0.000681845	0.000605287	0.000471491	0.000496996	0.000674202	0.000817474	0.000623055	0.00060086	0.000789105	0.000657272	0.000609324	0.000456776	0.000753429	0.000615968	0.000704861	0.000643471	0.00078109	0.000864015	0.000686336	0.000758341	0.00048185	0.000410039	0.000345428	0.000522974	0.000621629	0.000555105	0.000747968	0.000653159	0.000821427	0.000380197	0.000582802	0.000548219	0.000466154	0.000472066	0.000456924	0.000563014	0.000602156	0.000499819	0.000711155	0.000570733	0.000610864	0.000585666	0.00052644	0.00072795	0.000500099	0.000533941	0.000548931	0.000632943	0.000558272	0.00046045	0.000591291	0.000608488	0.000841746	0.000432667	0.000597207	0.000397101	0.000418341	0.000575001	0.000469176	0.000396742	0.000409692	0.000753031	0.000585396	0.000624182	16S rRNA processing protein RimM				
K02867	0.000704542	0.000680535	0.00064639	0.000733276	0.000648962	0.000643485	0.000627073	0.000732849	0.000692298	0.000626813	0.000709752	0.000671638	0.000635647	0.000758278	0.000634201	0.000712566	0.000737732	0.000736403	0.000749925	0.000773077	0.000679653	0.000636595	0.000710609	0.000717234	0.000736608	0.00070319	0.000735565	0.000662374	0.000733003	0.000824682	0.000736646	0.000661022	0.000685275	0.000727695	0.000714499	0.000630017	0.00077582	0.000704329	0.000721184	0.000670034	0.00077473	0.000845403	0.000703398	0.000777126	0.000662917	0.000645791	0.000618135	0.000642292	0.000686488	0.000704943	0.000653884	0.000728944	0.000794851	0.000644431	0.000707716	0.000667662	0.000622365	0.000640661	0.000658709	0.00066091	0.000702921	0.00066427	0.000716907	0.000717825	0.000694593	0.000674418	0.000688879	0.000754474	0.000682333	0.000627112	0.000687546	0.000735042	0.000699789	0.000712565	0.000727485	0.000676903	0.000698541	0.000596057	0.000703445	0.000668605	0.000599574	0.000687464	0.00065126	0.000626645	0.00062161	0.00081494	0.000659215	0.000710365	large subunit ribosomal protein L11				
K02866	9.57E-06	9.35E-06	7.85E-06	2.37E-06	1.01E-05	6.12E-07	6.61E-06	6.15E-06	1.64E-05	4.53E-06	6.20E-06	6.24E-06	1.21E-05	4.76E-06	9.30E-06	2.70E-06	0	1.70E-06	9.25E-06	5.09E-06	1.13E-05	8.46E-06	3.00E-06	8.69E-06	3.59E-06	2.61E-06	0	5.18E-06	4.68E-06	1.80E-06	0	6.13E-06	0	1.38E-06	1.03E-06	9.68E-06	2.42E-06	0	2.97E-06	5.96E-06	0	0	0	0	1.57E-05	1.80E-05	3.24E-06	3.68E-06	2.19E-06	1.64E-05	5.38E-06	5.86E-06	8.05E-07	6.76E-06	4.68E-06	7.69E-06	4.65E-06	3.64E-06	2.00E-05	6.96E-06	1.95E-06	5.24E-06	1.05E-06	7.13E-06	4.50E-07	3.90E-06	4.25E-07	2.36E-06	6.06E-06	3.91E-06	0	6.07E-06	4.80E-06	6.60E-05	5.87E-06	1.61E-06	0	5.32E-06	3.93E-06	1.26E-05	4.62E-06	7.20E-06	1.32E-05	3.73E-06	1.52E-05	1.79E-06	2.19E-05	7.68E-06	large subunit ribosomal protein L10e				
K02864	0.00070534	0.000677659	0.000644881	0.00070953	0.000648962	0.000641345	0.000627374	0.000742778	0.000691722	0.000604899	0.000709752	0.000671638	0.000635352	0.000738813	0.000634201	0.000701312	0.000761802	0.000729595	0.000699039	0.000750164	0.00067901	0.000636948	0.00069263	0.000697673	0.00068768	0.000694628	0.000735072	0.000662374	0.000642463	0.000815072	0.000701891	0.000650292	0.000794488	0.000714347	0.000661394	0.000626251	0.00077582	0.000704329	0.000484944	0.000673829	0.000790631	0.000906249	0.000697	0.000752408	0.000663291	0.000645518	0.000618135	0.000650574	0.000677743	0.000703827	0.000840036	0.000729726	0.000844781	0.000632159	0.000684685	0.000667662	0.000617096	0.000635371	0.000658113	0.000663956	0.000710223	0.000663654	0.000680826	0.000712197	0.000694593	0.000672955	0.000699936	0.000740328	0.000671346	0.000621899	0.000684145	0.000733257	0.000598149	0.000712565	0.000711141	0.000658391	0.000848407	0.000596057	0.000703882	0.000668337	0.000599574	0.000685407	0.000549475	0.000626911	0.000622382	0.000769103	0.000658893	0.000660447	large subunit ribosomal protein L10				
K02869	9.57E-06	9.35E-06	7.85E-06	2.37E-06	1.01E-05	6.12E-07	6.61E-06	6.15E-06	1.64E-05	4.53E-06	6.20E-06	6.24E-06	1.21E-05	4.76E-06	9.30E-06	2.70E-06	0	1.70E-06	9.25E-06	5.09E-06	1.13E-05	8.46E-06	3.00E-06	8.69E-06	3.59E-06	2.61E-06	0	5.18E-06	4.68E-06	1.80E-06	0	6.13E-06	0	1.38E-06	1.03E-06	9.68E-06	2.42E-06	0	2.97E-06	5.96E-06	0	0	0	0	1.57E-05	1.80E-05	3.24E-06	3.68E-06	2.19E-06	1.64E-05	5.38E-06	5.86E-06	8.05E-07	6.76E-06	4.68E-06	7.69E-06	4.65E-06	3.64E-06	2.00E-05	6.96E-06	1.95E-06	5.24E-06	1.05E-06	7.13E-06	4.50E-07	3.90E-06	4.25E-07	2.36E-06	6.06E-06	3.91E-06	0	6.07E-06	4.80E-06	6.60E-05	5.87E-06	1.61E-06	0	5.32E-06	3.93E-06	1.26E-05	4.62E-06	7.20E-06	1.32E-05	3.73E-06	1.52E-05	1.79E-06	2.19E-05	7.68E-06	large subunit ribosomal protein L12				
K05362	1.95E-05	2.55E-05	9.35E-06	3.47E-05	3.55E-06	9.18E-07	1.26E-05	1.47E-05	5.47E-06	0	2.11E-05	1.53E-05	1.45E-05	3.63E-05	9.92E-06	1.08E-05	1.87E-05	1.59E-05	1.44E-05	1.27E-05	6.11E-06	5.21E-05	1.24E-05	3.48E-06	1.80E-06	3.61E-05	1.72E-05	1.78E-05	3.01E-06	7.21E-06	3.39E-05	1.03E-05	1.38E-05	2.90E-05	3.31E-05	6.46E-06	7.26E-05	4.35E-05	2.05E-05	8.29E-05	2.86E-05	5.94E-05	1.32E-05	1.48E-06	3.11E-05	1.23E-05	3.98E-06	2.09E-05	2.77E-05	3.53E-05	6.72E-07	5.59E-05	3.87E-05	4.26E-06	4.18E-05	1.25E-05	1.15E-05	8.26E-06	1.19E-05	0.000133574	3.12E-05	7.39E-06	3.14E-06	2.51E-05	8.55E-06	2.19E-05	2.42E-05	3.83E-05	7.20E-06	1.56E-05	7.65E-06	4.64E-06	5.40E-06	9.62E-05	3.60E-05	6.04E-06	4.00E-05	1.77E-06	0.000123726	4.54E-06	4.62E-06	2.26E-05	1.07E-06	3.19E-06	8.74E-06	3.69E-05	3.74E-05	1.83E-05	UDP-N-acetylmuramoyl-L-alanyl-D-glutamate-L-lysine ligase [EC:6.3.2.7]				
K05365	3.39E-05	8.41E-05	8.06E-05	3.37E-05	9.25E-05	0.000116831	6.10E-05	3.17E-05	5.96E-05	5.37E-05	6.53E-05	4.11E-05	3.95E-05	1.43E-05	5.02E-05	1.62E-05	6.98E-05	6.64E-05	2.36E-05	4.16E-05	0.00010904	8.74E-05	1.71E-05	4.04E-05	7.18E-06	4.32E-05	6.40E-06	3.45E-05	4.84E-05	4.14E-05	1.10E-05	2.68E-05	2.08E-05	8.65E-05	2.76E-05	4.71E-05	1.39E-05	4.14E-05	6.23E-06	3.69E-05	6.93E-05	1.57E-05	2.56E-05	8.26E-05	3.48E-05	5.90E-05	8.89E-05	5.49E-05	5.43E-05	5.73E-05	3.16E-05	4.06E-05	4.83E-06	5.86E-05	2.69E-05	7.81E-05	5.92E-05	6.25E-05	0.000104917	6.92E-05	5.99E-05	6.78E-05	0.000126021	1.61E-05	6.12E-05	4.68E-05	3.87E-05	2.00E-05	6.33E-05	9.02E-05	2.04E-05	6.64E-05	3.06E-05	7.25E-05	1.84E-05	4.55E-05	6.66E-05	0.000167443	3.15E-05	2.49E-05	3.64E-05	0.000165951	0.000104202	3.88E-05	5.27E-05	1.79E-05	0.00036136	5.97E-05	penicillin-binding protein 1B [EC:2.4.1.129 3.4.-.-]	antibiotic resistance		
K03402	0.000388974	0.000383587	0.000193132	0.000480619	0.000161285	0.0002462	0.000228765	0.000410868	0.000160558	0.000347977	0.000376201	0.000200328	0.000254554	0.00066398	0.000227519	0.000489748	0.000649276	0.000552019	0.000544325	0.000484128	0.000176909	0.000375898	0.000435783	0.000456422	0.000518004	0.000434049	0.000408921	0.000239295	0.000441673	0.000641486	0.000467079	0.000382435	0.000609902	0.000498478	0.000513115	0.000141767	0.000668101	0.000417048	0.000636304	0.000387058	0.000602992	0.00069293	0.000612114	0.000599653	0.000261875	0.000218269	0.000121037	0.000210417	0.000274377	0.000380357	0.000527542	0.000353925	0.000537954	0.000200618	0.000403629	0.000219992	0.000168299	0.000259504	0.000191354	0.000376358	0.000523296	0.00021434	0.000404731	0.000332083	0.000394338	0.000841682	0.000283631	0.000494534	0.000367497	0.000346948	0.000346112	0.000326646	0.00039247	0.000437427	0.000440011	0.00039761	0.000528693	0.000180362	0.000615569	0.000180379	0.000153781	0.000426879	0.000273663	0.000159389	0.000139136	0.000335739	0.000419061	0.000357529	transcriptional regulator of arginine metabolism				
K03403	4.39E-06	3.06E-05	3.38E-05	1.90E-06	2.57E-05	6.54E-05	3.31E-05	1.42E-06	2.19E-05	3.14E-05	6.78E-05	2.27E-05	5.25E-05	5.19E-06	1.74E-05	3.15E-06	7.22E-06	2.27E-06	1.13E-05	8.49E-07	3.41E-05	4.69E-05	3.94E-05	9.13E-06	0	1.12E-05	0	6.01E-05	6.68E-06	6.01E-07	1.40E-05	1.07E-05	1.54E-06	1.38E-05	2.07E-06	0.000135311	3.63E-06	1.84E-05	0	3.79E-06	3.82E-06	0	2.56E-06	4.94E-07	2.77E-05	1.67E-05	3.54E-05	5.71E-05	7.29E-06	2.94E-05	1.14E-05	1.29E-05	0	1.85E-05	1.68E-05	4.84E-05	1.02E-05	3.04E-05	2.83E-05	1.70E-05	8.76E-06	4.22E-05	4.18E-06	9.38E-06	8.10E-06	5.85E-06	3.19E-05	1.18E-06	8.33E-06	2.02E-05	1.28E-06	3.25E-05	2.13E-05	1.40E-05	2.14E-05	1.21E-05	8.33E-07	0.00016567	8.74E-06	2.83E-05	3.09E-05	6.51E-06	1.64E-05	0.000139964	8.33E-05	1.79E-06	1.68E-05	2.69E-05	magnesium chelatase subunit H [EC:6.6.1.1]				
K03400	0	0	0	0	0	0	0	0	0	0	0	0	0	0	0	0	0	0	0	0	0	0	0	0	0	0	0	0	0	0	0	0	0	0	0	0	0	0	0	0	0	0	0	0	0	0	0	0	0	0	0	0	0	0	0	0	0	0	0	0	0	0	0	0	0	0	0	0	0	0	0	0	0	0	0	0	0	0	0	0	0	0	0	0	0	0	0	0	long-chain-fatty-acyl-CoA reductase [EC:1.2.1.50]				
K03406	0.002105249	0.002367311	0.003088309	0.00156486	0.002259359	0.002378817	0.002462902	0.001285086	0.001979062	0.003296152	0.001861322	0.002636043	0.002707767	0.001160992	0.001809301	0.002407778	0.001257033	0.001029149	0.002156227	0.002190666	0.002438773	0.00223284	0.002560334	0.002950222	0.002853064	0.001617821	0.000690731	0.002708458	0.003223675	0.002213968	0.00287453	0.001821739	0.001414389	0.002459709	0.002311085	0.002171434	0.000983391	0.001600747	0.004772278	0.001736342	0.001545643	0.000867594	0.002296176	0.0017777	0.002194137	0.002468156	0.002603787	0.00298172	0.002661418	0.002185843	0.001760715	0.002169645	0.000677274	0.003041324	0.003201313	0.002262365	0.003395421	0.002184131	0.002343039	0.001940091	0.001650696	0.002845552	0.002754157	0.002529086	0.001522883	0.001728715	0.001737932	0.001405208	0.00211974	0.002390843	0.002344545	0.002055547	0.003407799	0.001948231	0.002239026	0.002036746	0.000812605	0.002575988	0.001369292	0.001875139	0.003184691	0.001689002	0.004223654	0.001948054	0.002473067	0.002298976	0.001631437	0.002883696	methyl-accepting chemotaxis protein	pathogenicity island		
K03407	0.000539777	0.000637394	0.000678981	0.000365213	0.000696174	0.000631558	0.000707938	0.000380136	0.000785812	0.000481728	0.000586539	0.000686676	0.000701719	0.000237908	0.000619942	0.000452837	0.000267172	0.000203674	0.000383443	0.000454851	0.000647488	0.000570364	0.000517546	0.000562051	0.000500498	0.000433305	0.000340439	0.000675892	0.00056796	0.000291912	0.000539981	0.000403128	0.000188431	0.000492034	0.000443458	0.000533174	0.000202125	0.000413633	0.00036445	0.000359953	0.000339024	0.000202582	0.00034722	0.000316387	0.000579866	0.000722281	0.000876646	0.000715294	0.000634382	0.000655864	0.000476468	0.000444164	0.000115966	0.000815996	0.000659312	0.000591129	0.000852962	0.00075471	0.000669738	0.000475124	0.000415716	0.000816094	0.000427216	0.000536962	0.000476717	0.000442785	0.000534519	0.000305916	0.000594815	0.00064731	0.000531073	0.000613308	0.000614939	0.000634817	0.000561119	0.000383927	0.00012239	0.000828096	0.000350192	0.000583092	0.000852231	0.000492711	0.000764324	0.000590457	0.000640642	0.000738149	0.000563154	0.000473576	two-component system, chemotaxis family, sensor kinase CheA [EC:2.7.13.3]				
K03404	7.50E-05	7.15E-05	8.12E-05	4.56E-05	5.38E-05	0.000117748	9.38E-05	3.26E-05	6.42E-05	4.57E-05	0.00011009	7.15E-05	0.000105302	3.37E-05	6.51E-05	5.45E-05	3.19E-05	6.47E-05	4.73E-05	4.20E-05	6.05E-05	0.000142327	3.72E-05	2.83E-05	8.98E-06	3.61E-05	1.53E-05	8.54E-05	4.41E-05	3.42E-05	3.14E-05	4.87E-05	2.08E-05	2.35E-05	9.31E-06	0.000125089	3.51E-05	7.56E-05	2.31E-05	3.09E-05	4.20E-05	1.65E-05	2.86E-05	1.58E-05	5.20E-05	9.29E-05	8.79E-05	1.00E-04	8.09E-05	0.000145004	6.85E-05	0.000105865	4.83E-05	7.74E-05	4.84E-05	0.000170038	3.22E-05	6.71E-05	9.06E-05	5.66E-05	3.07E-05	7.70E-05	3.24E-05	8.78E-05	4.68E-05	2.19E-05	4.68E-05	7.49E-05	2.35E-05	9.41E-05	5.19E-05	5.18E-05	3.33E-05	4.60E-05	4.57E-05	3.98E-05	3.83E-05	0.00011374	4.90E-05	6.17E-05	5.76E-05	3.77E-05	4.16E-05	0.000122934	9.93E-05	2.56E-05	0.000163434	5.50E-05	magnesium chelatase subunit D [EC:6.6.1.1]				
K03405	0.000161175	0.000140205	0.000200978	0.000110181	0.000255437	0.000219592	0.000224857	6.95E-05	0.000267021	0.000117882	0.000256269	0.000250552	0.00024541	5.93E-05	0.000195282	0.000162499	4.51E-05	6.69E-05	9.30E-05	0.000104802	0.000226765	0.00024414	8.30E-05	6.17E-05	3.55E-05	0.000106465	2.56E-05	0.000177745	6.28E-05	4.93E-05	7.76E-05	0.000114194	3.31E-05	0.000110466	8.41E-05	0.000259593	0.000106509	0.0001716	2.82E-05	6.23E-05	5.47E-05	2.43E-05	2.69E-05	2.37E-05	0.000239803	0.000259245	0.00025876	0.000229741	0.000138464	0.00020189	0.000190184	0.000234387	6.85E-05	0.000310068	0.000166292	0.000276671	0.000172638	0.000267438	0.000266166	0.000137925	0.000117803	0.00024914	4.92E-05	0.000213884	0.000123793	0.0001224	0.000143729	9.55E-05	0.00011328	0.000210123	0.000170505	0.000133157	0.000143915	0.000214373	0.000130327	0.000109866	3.91E-05	0.00032298	0.000174003	0.000252263	0.000224719	0.000234526	0.000209746	0.000351507	0.000272613	7.56E-05	0.000331058	0.000179191	magnesium chelatase subunit I [EC:6.6.1.1]				
K03408	0.000543367	0.000744166	0.000771624	0.000400832	0.000726739	0.000694866	0.000731385	0.000391483	0.000712727	0.000591675	0.000595652	0.000625954	0.000707028	0.000184703	0.000741451	0.000509104	0.000353823	0.000273456	0.000502177	0.000405632	0.000700882	0.000690496	0.000651535	0.000673765	0.000635161	0.000454523	0.000404979	0.000652308	0.000636115	0.000389817	0.000668407	0.000389332	0.000179971	0.00053576	0.00045001	0.000719059	0.000260825	0.000419609	0.000570121	0.000438016	0.000423621	0.000335727	0.000405659	0.000410809	0.00056565	0.000666826	0.000911512	0.00076069	0.000858475	0.000739149	0.000479828	0.000571905	0.000186029	0.000658958	0.000697177	0.000779099	0.00091836	0.00074876	0.000697457	0.000495574	0.000440543	0.000905711	0.000575199	0.000511071	0.000521283	0.000409137	0.000590225	0.000378416	0.00069332	0.000647961	0.000538301	0.000536556	0.000640724	0.000598962	0.000625653	0.000418939	0.000142372	0.000946648	0.000347569	0.000616495	0.000856847	0.000460138	0.000780706	0.000586997	0.000638327	0.001249495	0.000626658	0.000572131	purine-binding chemotaxis protein CheW				
K03409	0.000187905	0.000164292	0.000170198	0.000123479	0.00031875	0.000206136	0.000200808	9.74E-05	0.000273351	8.61E-05	0.000222367	0.000238918	0.000195856	4.93E-05	0.000167384	0.000173753	8.00E-05	5.22E-05	0.000119248	0.000119229	0.000219689	0.000190591	0.000183217	0.000138231	0.000149476	8.67E-05	6.26E-05	0.000200179	0.000100228	6.85E-05	0.000162757	7.66E-05	1.54E-05	0.000145447	0.000102416	0.000237265	7.02E-05	0.000119949	3.12E-05	8.08E-05	0.000103679	0.000125271	5.33E-05	8.95E-05	0.000185931	0.000263616	0.000347421	0.000182504	0.000120245	0.000221224	0.000174727	0.000131257	5.32E-05	0.000280264	0.000217429	0.000239846	0.000237106	0.000186777	0.000256628	0.000124872	0.000151878	0.000303341	8.73E-05	0.000206379	0.000144951	0.000118011	0.000158187	0.000101972	0.000237168	0.000208494	0.000185387	0.000157432	0.000146314	0.000202296	0.000162594	9.42E-05	2.00E-05	0.000249771	0.000125037	0.000218058	0.000224476	0.000223554	0.000242242	0.000236821	0.000247924	0.000561946	0.000302369	0.00012586	chemotaxis protein CheX				
K02315	0.00051584	0.000396889	0.000179855	0.000542833	0.000102884	0.000154755	5.62E-05	0.000497865	0.000103298	0.000625679	0.000262466	0.000170534	0.000172849	0.000535077	0.000206751	0.000487497	0.000420014	0.000318843	0.000549465	0.000723433	0.000133486	0.000120132	0.000464893	0.000640729	0.0007595	0.000418042	0.000175885	0.000261728	0.000712623	0.000517754	0.000526842	0.000344498	0.000473001	0.000702379	0.000761396	9.55E-05	0.000248722	0.000311612	0.001236103	6.51E-05	0.000379732	0.000349328	0.000853121	0.000802338	0.000211744	0.000114734	8.12E-05	0.000168088	0.000151581	0.000261007	0.000397841	0.000114068	0.000322128	0.000221406	0.000274811	0.000104712	0.000123977	0.000169917	0.000129655	0.000201884	0.000476078	0.000150593	0.000512973	0.000361727	0.000496524	0.000258454	0.000191781	0.000366627	0.00050313	0.000213381	0.000295088	0.000575824	0.000624233	0.000177386	0.000345723	0.000443891	0.000429615	0.000125899	0.000298166	0.000146975	6.75E-05	0.000389163	0.00052423	0.000128788	0.000108274	0.000182156	0.000329446	0.000403607	DNA replication protein DnaC				
K02314	0.000734463	0.000732303	0.000739033	0.000749423	0.000666974	0.000750529	0.000707938	0.000876582	0.000716468	0.000706534	0.000745477	0.000703701	0.000635352	0.000789855	0.000695265	0.000805294	0.001001895	0.000935539	0.000808007	0.00080108	0.000763926	0.000647869	0.000848022	0.000761572	0.000785535	0.000799232	0.000975005	0.000767353	0.000839579	0.000684732	0.000838793	0.000861436	0.0010083	0.000755771	0.000796569	0.000635935	0.000855096	0.000758541	0.000760359	0.000996377	0.000859327	0.00085972	0.000728139	0.000894288	0.000681997	0.000687314	0.00067442	0.000773879	0.000712724	0.000709404	0.000750656	0.000844966	0.001077519	0.000643429	0.000802963	0.000741633	0.000736424	0.000699173	0.000665267	0.000817109	0.000841655	0.000693526	0.000772335	0.000760977	0.000793628	0.000715381	0.000875557	0.000879434	0.000745982	0.000705297	0.000808303	0.000770741	0.00078284	0.000672181	0.000881698	0.000823794	0.000962471	0.000694344	0.000757657	0.000740222	0.000775462	0.000724837	0.000662539	0.000639683	0.00071291	0.000863158	0.00066534	0.000760709	replicative DNA helicase [EC:3.6.4.12];replicative DNA helicase [EC:3.6.1.-]	pathogenicity island		
K02317	1.20E-06	3.95E-06	1.51E-06	1.90E-06	2.37E-05	3.67E-06	9.02E-07	0	2.01E-06	4.91E-06	1.82E-06	8.51E-07	2.36E-06	0	3.41E-06	1.35E-06	5.42E-06	2.27E-06	2.06E-06	0	6.43E-06	3.52E-07	4.28E-07	8.69E-07	4.49E-07	9.68E-06	0	0	2.67E-06	1.20E-06	4.24E-07	2.68E-06	7.69E-07	0	4.14E-06	2.96E-06	0	3.84E-06	0	5.42E-07	0	0	5.97E-06	3.11E-05	1.12E-06	1.37E-06	1.25E-06	9.20E-07	3.64E-06	1.49E-06	3.36E-06	3.91E-07	0	1.25E-06	3.90E-07	3.84E-06	0	9.92E-07	4.17E-06	1.31E-06	2.92E-06	1.85E-06	1.05E-06	3.75E-07	1.71E-05	1.46E-06	2.55E-06	1.18E-06	1.33E-05	1.92E-05	0	4.28E-06	2.40E-06	2.64E-06	0	6.84E-06	3.33E-06	1.52E-06	1.31E-05	0	1.94E-06	3.43E-07	3.76E-06	2.66E-06	5.14E-07	0	2.26E-06	1.28E-06	DNA replication protein DnaT
[truncated: 5,031,181 more chars]
