# Supplementary material for: Virulence genes are a signature of the microbiome in the colorectal tumor microenvironment
Source: Genome Med. 2015 Jun 24;7(1):55. doi: 10.1186/s13073-015-0177-8 (PMC4499914; doi:10.1186/s13073-015-0177-8)
Supplement: Additional file 4: — Pathway abundances. A tab-delimited file containing the unfiltered level 3 KEGG pathway proportional abundances for each sample generated using PICRUSt. [file 13073_2015_177_MOESM4_ESM.txt]

Pathway	Sample_27	Sample_26	Sample_31	Sample_54	Sample_47	Sample_40	Sample_30	Sample_64	Sample_49	Sample_21	Sample_45	Sample_50	Sample_25	Sample_90	Sample_16	Sample_37	Sample_57	Sample_65	Sample_53	Sample_58	Sample_29	Sample_11	Sample_17	Sample_74	Sample_07	Sample_13	Sample_63	Sample_52	Sample_18	Sample_06	Sample_44	Sample_20	Sample_86	Sample_89	Sample_69	Sample_09	Sample_93	Sample_12	Sample_68	Sample_33	Sample_46	Sample_23	Sample_08	Sample_10	Sample_88	Sample_43	Sample_76	Sample_24	Sample_95
1,1,1-Trichloro-2,2-bis(4-chlorophenyl)ethane (DDT) degradation	4.74999E-06	2.02223E-05	3.54106E-05	1.94391E-05	1.04928E-05	2.45753E-05	3.15741E-05	7.91715E-06	1.45267E-05	3.26845E-05	1.16786E-05	8.08464E-06	3.26547E-05	6.20059E-06	3.45943E-05	6.42831E-06	4.6769E-06	4.053E-06	3.05876E-06	1.76767E-05	2.69434E-05	6.56556E-06	1.95516E-05	1.51703E-05	2.13595E-05	1.98284E-05	5.29173E-06	4.12932E-05	3.20212E-05	4.28604E-06	1.38097E-05	3.90524E-05	1.19825E-05	2.90849E-05	2.20178E-05	2.65922E-05	1.60688E-05	2.7548E-05	2.86577E-06	7.88318E-06	1.16075E-05	4.72659E-06	2.54361E-06	7.40841E-06	3.53315E-05	2.55861E-05	3.60383E-05	5.45273E-05	1.92449E-05
ABC transporters	0.034384024	0.033771737	0.031257538	0.033738117	0.025448786	0.02906106	0.029325185	0.030317579	0.026546088	0.038620346	0.026847763	0.028790897	0.030234148	0.032398328	0.029231125	0.032899815	0.028580525	0.031010504	0.030609926	0.031212177	0.027334521	0.032497251	0.032131884	0.033426558	0.033072481	0.034057343	0.024842013	0.029586902	0.032295643	0.032196343	0.03254355	0.032166146	0.03127709	0.032949349	0.033887705	0.029972984	0.026421355	0.031859507	0.037861152	0.025177939	0.027595803	0.026651966	0.038721613	0.034099718	0.02857433	0.027323229	0.024111781	0.028148711	0.030379946
Adherens junction	0	2.10649E-07	0	0	0	1.2376E-06	0	0	3.37831E-07	0	0	0	0	0	0	0	0	0	0	0	0	0	2.53917E-07	0	0	2.20316E-07	0	0	0	3.5717E-07	0	0	0	0	0	0	0	0	3.58222E-07	0	0	0	0	0	2.22211E-07	1.59913E-07	0	0	0
Adipocytokine signaling pathway	0.000650749	0.000840281	0.000870539	0.00071812	0.000648456	0.001062748	0.000941466	0.000712543	0.000644582	0.000503924	0.00080712	0.000793615	0.000890958	0.000575104	0.000858192	0.000804878	0.000974594	0.000913613	0.000702903	0.000794944	0.000748574	0.000882042	0.000814057	0.000801711	0.000908846	0.000684522	0.000913705	0.000772724	0.000760062	0.000945785	0.000708315	0.000838953	0.000913896	0.000749348	0.000545668	0.000876916	0.001020189	0.000816422	0.000409089	0.000865573	0.000993374	0.000842623	0.000678889	0.000714171	0.000603303	0.000775099	0.00079824	0.000825312	0.000915806
African trypanosomiasis	7.55249E-05	7.66764E-05	9.51878E-05	1.60584E-05	6.79611E-05	0.000147805	0.000113388	8.0868E-05	7.14513E-05	6.15633E-05	5.6879E-05	6.59971E-05	7.57933E-05	1.67933E-05	0.000116035	2.38383E-05	4.38909E-05	6.2146E-05	2.56936E-05	4.72219E-05	0.000105889	6.64763E-05	5.28147E-05	6.94233E-05	2.61654E-05	5.94853E-05	0.00010848	6.29552E-05	6.36495E-05	6.42905E-05	5.80009E-05	5.79053E-05	1.88955E-05	3.89628E-05	4.56974E-05	7.52402E-05	2.9638E-05	7.41292E-05	8.95554E-06	0.000330148	3.93156E-05	1.54688E-05	2.06032E-05	4.17834E-05	6.44412E-05	9.16302E-05	9.33785E-05	8.7027E-05	8.74388E-05
Alanine, aspartate and glutamate metabolism	0.009414965	0.009559903	0.009490733	0.009944089	0.009496803	0.009767877	0.009338432	0.010485412	0.009430216	0.009013093	0.009995136	0.009320603	0.00940456	0.011202653	0.009531278	0.010072356	0.011095402	0.010801241	0.010616343	0.010619377	0.009530605	0.009401262	0.010196785	0.010327876	0.01079241	0.009556431	0.011267851	0.009521294	0.009875889	0.010318274	0.009845095	0.009818083	0.010710972	0.010048558	0.009958285	0.009351375	0.011527027	0.009823615	0.010328602	0.009698837	0.011465551	0.010793389	0.010133992	0.010402887	0.009329083	0.009314617	0.009467994	0.009379593	0.00962914
Aldosterone-regulated sodium reabsorption	2.375E-07	1.05325E-06	3.506E-07	0	1.61428E-07	0	0	0	0	0	0	0	1.0312E-06	0	0	0	0	0	0	0	0	1.35415E-05	0	0	0	0	0	0	0	0	0	0	0	0	0	0	0	5.00873E-07	0	0	0	0	0	0	0	0	0	3.61108E-07	0
Alzheimers disease	0.000686612	0.00072337	0.000875272	0.000607965	0.000840071	0.000789238	0.000853896	0.000646661	0.000754208	0.000634886	0.00072364	0.001003156	0.000746246	0.000552369	0.00083675	0.000584976	0.00058749	0.000534658	0.000585752	0.000673481	0.000882348	0.000772889	0.000672117	0.000716346	0.000605541	0.000777496	0.000606491	0.000810633	0.000767134	0.000634333	0.000670149	0.000679377	0.000544743	0.000692824	0.000562701	0.000730503	0.000577762	0.000770092	0.000466404	0.000672593	0.000600967	0.000691372	0.000532886	0.000622899	0.000718408	0.000821314	0.000822168	0.0008477	0.000917689
Amino acid metabolism	0.002751909	0.002606155	0.002770789	0.002246766	0.003745289	0.002760564	0.003078911	0.002498708	0.003405337	0.002726471	0.00299188	0.003253986	0.003093433	0.002503229	0.002680159	0.00257052	0.002183392	0.002110599	0.002639098	0.002451752	0.002985439	0.002713832	0.002408653	0.002234402	0.00221925	0.002402106	0.002333358	0.003193283	0.002320653	0.002218381	0.002508603	0.002481397	0.002562872	0.002463985	0.002768844	0.002914503	0.002279981	0.002643856	0.001985443	0.002195939	0.002069872	0.002589743	0.002386923	0.002131547	0.003294278	0.003416863	0.003543129	0.003107874	0.002491586
Amino acid related enzymes	0.013926747	0.01372718	0.013431999	0.014273938	0.01377093	0.013287092	0.013279089	0.014683761	0.013753271	0.013029036	0.013904217	0.013580055	0.013134073	0.014343509	0.013260438	0.014041301	0.014841597	0.014516151	0.014444993	0.014754452	0.0138504	0.013123112	0.014200289	0.014239237	0.014470512	0.013903708	0.014835651	0.013506255	0.014315246	0.014973623	0.014266976	0.013518858	0.014540303	0.014412116	0.014287278	0.013132939	0.014996811	0.013835605	0.014432388	0.013908772	0.014949287	0.016085453	0.013987814	0.014939204	0.013632643	0.013441814	0.013385221	0.013608707	0.013595053
Amino sugar and nucleotide sugar metabolism	0.012336686	0.011708527	0.010674182	0.013273529	0.011522724	0.011830255	0.010688617	0.013764241	0.011790304	0.012692341	0.01268294	0.010854705	0.01099072	0.01352839	0.011306219	0.013345704	0.014601636	0.014930233	0.015005357	0.012895626	0.011287953	0.011961214	0.01271183	0.012556365	0.012647748	0.012303112	0.014302362	0.010845214	0.011292877	0.012850249	0.012792597	0.013257386	0.014976282	0.012766624	0.01330977	0.010831151	0.013689527	0.012251595	0.014829477	0.010711038	0.013976506	0.01388501	0.012885923	0.01342937	0.012270712	0.011109642	0.011208481	0.010879274	0.011618058
Aminoacyl-tRNA biosynthesis	0.011135175	0.011082477	0.010661911	0.011486821	0.010827615	0.010645868	0.010511907	0.011593529	0.011529667	0.010195333	0.011460149	0.011140307	0.010518945	0.010835527	0.010231092	0.011117492	0.011250459	0.011119063	0.011615028	0.012120378	0.011143816	0.010816345	0.011212198	0.01118744	0.01136698	0.011244052	0.011179361	0.010894123	0.011652968	0.012106979	0.011817629	0.010233744	0.011837788	0.011582375	0.011482914	0.010707263	0.011506673	0.01152558	0.011579512	0.010165837	0.011675983	0.01360657	0.010918696	0.011728103	0.010825674	0.010814122	0.010456201	0.010541458	0.011129615
Aminobenzoate degradation	0.00234056	0.00288674	0.003623272	0.002019413	0.002699075	0.003888728	0.003908734	0.0020135	0.003075445	0.002430744	0.002543336	0.003474251	0.003823009	0.001337777	0.003822673	0.002382492	0.001714263	0.001740087	0.001607684	0.00173711	0.002857128	0.003643679	0.002116141	0.00211124	0.001864148	0.002450356	0.001944122	0.00314302	0.002520835	0.002161591	0.002131974	0.003041148	0.001659576	0.001887775	0.001625372	0.003454324	0.002050376	0.002865492	0.001079322	0.003495718	0.00186618	0.001466962	0.001824022	0.001028583	0.002717862	0.00349522	0.003292321	0.003044138	0.003810698
Amoebiasis	0.0001064	0.000204751	0.000160049	0.000120579	8.32968E-05	0.000178215	0.000164848	0.000162584	9.08766E-05	0.000109023	9.2131E-05	0.000117475	0.000167227	3.66868E-05	0.00020198	9.29426E-05	0.000124477	6.14705E-05	6.69868E-05	0.000124242	0.000133775	0.000149777	0.000144986	0.00015196	0.00016073	0.000126021	0.000166983	0.000138941	0.000125531	0.00011108	0.000154669	0.000133092	3.87127E-05	0.000144053	0.000176766	0.000149855	0.00010534	0.000150262	0.000129497	0.000116671	0.00011233	8.76568E-05	0.000135066	0.000133055	0.000138215	0.000123133	0.000155242	0.000150401	0.000131786
Amyotrophic lateral sclerosis (ALS)	0.000343187	0.000271316	0.000376193	0.000240031	0.000550469	0.0003879	0.000477973	0.000247128	0.000490869	0.000312742	0.000386475	0.000552396	0.000466275	0.000260941	0.000392249	0.00036561	0.000206863	0.000281346	0.000221148	0.000207069	0.000429398	0.00039024	0.000249092	0.00024221	0.000173012	0.000374317	0.000241656	0.000330853	0.00015991	0.000173227	0.000206393	0.0002902	0.000232276	0.000254356	0.000226202	0.000357743	0.000185684	0.000358625	0.000109078	0.000564121	0.000219793	0.000128907	0.000194586	0.000162689	0.000404646	0.000522756	0.000510372	0.000399566	0.00042799
Antigen processing and presentation	0.000325612	0.000317449	0.000285739	0.000395544	0.000318013	0.000283942	0.000262362	0.000432333	0.000265197	0.00034162	0.000345167	0.000320251	0.000271378	0.000507156	0.000339997	0.000370163	0.000436391	0.000507976	0.000456673	0.000442674	0.000335002	0.000215843	0.000425564	0.00042811	0.00047418	0.000382028	0.000533288	0.000321545	0.000381897	0.000323953	0.000381651	0.000405561	0.000494969	0.000418987	0.000397567	0.000289073	0.000550266	0.000331828	0.000430224	0.000273389	0.000535441	0.000398753	0.000416389	0.000513255	0.00032465	0.000307033	0.000299832	0.000325719	0.000298505
Apoptosis	4.65499E-05	5.43476E-05	8.67734E-05	1.80305E-05	6.84454E-05	8.80467E-05	7.30914E-05	2.96893E-05	4.76342E-05	2.79833E-05	6.44485E-05	0.000116815	7.47621E-05	3.87537E-05	6.09004E-05	3.96412E-05	3.48969E-05	2.8371E-05	2.32466E-05	4.26765E-05	7.53661E-05	8.00177E-05	3.42787E-05	5.86241E-05	2.42964E-05	8.30592E-05	2.29308E-05	3.80777E-05	3.98792E-05	3.32168E-05	4.84597E-05	3.02993E-05	1.61303E-05	9.57607E-05	2.9911E-05	5.67821E-05	3.89221E-05	8.76527E-05	1.39706E-05	6.46421E-05	5.6914E-05	1.41798E-05	2.08576E-05	3.02263E-05	4.5331E-05	7.16411E-05	5.95288E-05	4.6944E-05	0.000138689
Arachidonic acid metabolism	0.000498512	0.000555272	0.000633358	0.00042766	0.000565321	0.00063383	0.000657997	0.000393312	0.000595934	0.00048691	0.000513209	0.000612123	0.000633845	0.00022658	0.000658013	0.000403376	0.000337456	0.000350247	0.000358793	0.000332321	0.000586725	0.00059049	0.000408298	0.000377457	0.00031345	0.000509591	0.000395704	0.000553396	0.00041215	0.000636119	0.000405504	0.000513741	0.000447039	0.000418438	0.000337953	0.000631486	0.000427787	0.000546953	0.000145259	0.000706018	0.000318269	0.000537972	0.000361956	0.00025722	0.000619746	0.000630697	0.000616006	0.000576328	0.000596383
Arginine and proline metabolism	0.011738662	0.01200133	0.011972102	0.011865743	0.012274978	0.012104119	0.012094798	0.012763853	0.012246038	0.011300338	0.012117394	0.012178442	0.012200492	0.011980568	0.012160266	0.012102898	0.012000921	0.012199863	0.012097089	0.012700677	0.012045194	0.011990349	0.012374629	0.012159623	0.012542819	0.012072661	0.013651186	0.012053547	0.012286123	0.011240486	0.012079512	0.01220185	0.011594912	0.012141573	0.012750393	0.012419486	0.012632916	0.012044735	0.012624444	0.012256457	0.012208428	0.010295807	0.012785196	0.012236616	0.011838956	0.012250462	0.012336464	0.011802626	0.011775783
Arrhythmogenic right ventricular cardiomyopathy (ARVC)	0	2.10649E-07	0	0	0	1.2376E-06	0	0	3.37831E-07	0	0	0	0	0	0	0	0	0	0	0	0	0	2.53917E-07	0	0	2.20316E-07	0	0	0	3.5717E-07	0	0	0	0	0	0	0	0	3.58222E-07	0	0	0	0	0	2.22211E-07	1.59913E-07	0	0	0
Ascorbate and aldarate metabolism	0.001526173	0.00142399	0.001459897	0.00155372	0.001942139	0.001465323	0.001635922	0.001229137	0.001654528	0.001692431	0.001415055	0.001682101	0.001625346	0.001802304	0.001718906	0.001400568	0.001172462	0.001324317	0.001420794	0.001094943	0.001576847	0.001687348	0.001283041	0.001163226	0.001093872	0.001577243	0.001224741	0.001459646	0.001120742	0.001114012	0.001232834	0.00160025	0.000833705	0.001071477	0.001242345	0.001648246	0.001379772	0.001568984	0.000907733	0.00141172	0.001228144	0.000996452	0.001244588	0.001257059	0.001693248	0.00171043	0.001636895	0.001429084	0.001584775
Atrazine degradation	0.000400662	0.000408028	0.000511525	0.000345396	0.000541268	0.00051449	0.000592058	0.000507263	0.000421106	0.000444151	0.000380852	0.000499433	0.000509242	0.000118328	0.000533509	0.000297041	0.000222333	0.000222239	0.000178326	0.000315402	0.000485546	0.000506163	0.000468984	0.000304177	0.000320926	0.000429837	0.00058209	0.000597736	0.000372075	0.000299308	0.000445176	0.000393666	0.00012766	0.000417341	0.000474629	0.000551866	0.000255315	0.000403202	0.0002538	0.00034213	0.00019845	0.000234611	0.000342624	0.000275889	0.000502863	0.000520677	0.0005521	0.000529203	0.000374439
Bacterial chemotaxis	0.006134856	0.006311057	0.006982017	0.004523395	0.006842122	0.006148239	0.006443733	0.003818609	0.006436695	0.006730997	0.005555112	0.006831853	0.00684443	0.003858574	0.005725181	0.005498079	0.003438959	0.002768873	0.004771359	0.005330522	0.006306256	0.0057543	0.006022903	0.006425514	0.006309323	0.00489983	0.0024877	0.006950455	0.006747634	0.00459713	0.006184005	0.004770226	0.002941243	0.005678964	0.005660241	0.006092268	0.002663489	0.004467283	0.007532504	0.003956096	0.003672076	0.002952401	0.005468505	0.004684485	0.005975253	0.006772799	0.007696575	0.007114545	0.006232626
Bacterial invasion of epithelial cells	2.49375E-05	1.83265E-05	1.34981E-05	4.25407E-05	1.35599E-05	2.65201E-06	1.08154E-05	1.69653E-05	1.16552E-05	2.73117E-05	3.87123E-05	1.27044E-05	1.71867E-05	4.39208E-06	3.5315E-05	1.58029E-05	1.511E-05	1.51987E-05	1.31527E-05	5.05047E-06	2.11025E-05	5.51917E-05	2.46299E-05	2.57123E-06	2.13595E-06	2.20316E-05	5.29173E-06	2.25082E-05	5.10768E-06	2.85736E-06	9.79237E-06	7.85536E-06	1.56694E-05	9.05473E-06	1.91098E-05	3.56648E-05	5.57051E-05	1.92836E-05	4.83599E-06	6.62187E-06	1.7224E-05	1.50392E-05	1.22093E-05	8.89009E-06	2.73319E-05	1.18336E-05	1.3715E-05	1.67915E-05	7.53061E-06
Bacterial motility proteins	0.014373484	0.014587262	0.016903286	0.010358508	0.0176452	0.01532684	0.016617221	0.008406312	0.016860641	0.015015404	0.01457314	0.016837506	0.016634487	0.00686405	0.013223501	0.012066739	0.007925544	0.006655023	0.010671707	0.011608008	0.015958766	0.014820719	0.013518015	0.013614428	0.013662056	0.010562174	0.006178091	0.018013981	0.015867194	0.009476425	0.014047024	0.011829505	0.005899538	0.012600895	0.011055021	0.017294771	0.006087924	0.011431917	0.013147627	0.009722487	0.008287353	0.006624104	0.010120765	0.00954203	0.014372383	0.017922739	0.019728975	0.017854792	0.014541399
Bacterial secretion system	0.00674523	0.006495796	0.006869124	0.005851453	0.006749785	0.006706045	0.007141852	0.00678556	0.006880436	0.006025593	0.006444198	0.006784665	0.006530429	0.006034722	0.006554003	0.006093501	0.006552334	0.006565182	0.005626588	0.006245668	0.006999247	0.006537038	0.006391844	0.006650754	0.006091456	0.006931585	0.007215858	0.006603863	0.006530754	0.0060976	0.006427308	0.006213818	0.006050702	0.006303466	0.006012318	0.006289363	0.006138273	0.006820132	0.004857484	0.00619429	0.006307345	0.006058202	0.005732786	0.006413311	0.006539891	0.006981805	0.006704283	0.006905103	0.007399243
Bacterial toxins	0.001283686	0.001070099	0.000887017	0.001490331	0.000650232	0.000946767	0.0009153	0.001441486	0.000779545	0.001059561	0.000971269	0.000811764	0.000881849	0.001453263	0.000959993	0.001381551	0.001364575	0.001331072	0.001507051	0.00112272	0.000854463	0.00144196	0.001151258	0.001073233	0.001063435	0.00127519	0.00158399	0.000866988	0.000985192	0.001144372	0.001241371	0.001207033	0.001731471	0.001125531	0.001282434	0.00077133	0.001805059	0.001250178	0.001155623	0.000979407	0.001407498	0.00130411	0.001293425	0.001180604	0.001229271	0.000886878	0.000739733	0.000878395	0.001109719
Basal transcription factors	6.69749E-05	5.87712E-05	5.80242E-05	4.87386E-05	5.61769E-05	3.42993E-05	5.63449E-05	3.50616E-05	6.08096E-05	7.49953E-05	3.50357E-05	2.88737E-05	6.59969E-05	2.0927E-05	5.6396E-05	4.47303E-05	1.97869E-05	1.72252E-05	6.02576E-05	3.78785E-05	5.82203E-05	9.37644E-05	3.32631E-05	3.31689E-05	1.44176E-05	2.88614E-05	5.29173E-06	3.65546E-05	3.14319E-05	4.03602E-05	1.65717E-05	3.05237E-05	2.11998E-05	1.61888E-05	8.72404E-06	5.14637E-05	2.85667E-05	4.28246E-05	2.34635E-05	6.87414E-05	1.87217E-05	1.97658E-05	1.1955E-05	7.11207E-06	5.33306E-05	6.74833E-05	3.22448E-05	2.90692E-05	5.54337E-05
Base excision repair	0.00434767	0.004424059	0.004340073	0.004437187	0.004302054	0.004646672	0.004536901	0.004620786	0.004406499	0.004381965	0.004514637	0.004445563	0.004519242	0.004219241	0.004383209	0.004329466	0.004507091	0.004311039	0.004269111	0.004582547	0.004352956	0.00444201	0.004221111	0.004202425	0.004119709	0.004390239	0.004545006	0.004402293	0.004418337	0.004982874	0.004484151	0.004327857	0.004392508	0.004368222	0.004519884	0.004380201	0.004246085	0.004597009	0.004245104	0.004248405	0.004289893	0.005111165	0.004334818	0.004279689	0.004419109	0.00437922	0.004378867	0.004258905	0.004444106
Benzoate degradation	0.002945709	0.003859519	0.004394416	0.003003201	0.003042755	0.004509828	0.004532889	0.002451205	0.003022237	0.003464559	0.00283703	0.004123168	0.004315236	0.002168139	0.004280507	0.002926487	0.0022316	0.002424031	0.002455878	0.00253458	0.003447621	0.004381278	0.00282203	0.002925807	0.002776999	0.003259577	0.001912371	0.003934529	0.003873387	0.003118805	0.003027599	0.004052919	0.00249236	0.002661817	0.002255372	0.004052648	0.002910591	0.003678659	0.001693671	0.005574987	0.002840458	0.001961536	0.002995099	0.001861289	0.003196282	0.004006622	0.003439975	0.003946005	0.004858499
Betalain biosynthesis	2.11375E-05	3.01229E-05	2.94504E-05	1.40863E-06	2.25999E-05	4.59681E-05	3.7854E-05	8.1999E-06	2.804E-05	1.25365E-05	1.88155E-05	1.89742E-05	2.47488E-05	3.35865E-06	4.09006E-05	4.01769E-06	4.6769E-06	3.03975E-06	5.19989E-06	1.56565E-05	1.63921E-05	4.14451E-05	3.55483E-06	2.05699E-05	2.40294E-06	1.36596E-05	1.14654E-05	1.26926E-05	1.5323E-05	7.14339E-06	6.52824E-06	5.1621E-06	4.14779E-06	6.31087E-06	6.02374E-06	1.12626E-05	1.53546E-05	1.32731E-05	1.97022E-06	9.14449E-06	8.61199E-06	3.43752E-06	7.37647E-06	3.2597E-06	2.44432E-05	1.77504E-05	1.85298E-05	2.25692E-05	2.53112E-05
Bile secretion	7.36249E-06	1.6852E-05	3.27811E-05	2.81726E-07	1.48514E-05	2.24537E-05	2.32009E-05	1.01792E-05	1.43578E-05	6.716E-06	1.94643E-05	2.42539E-05	1.39212E-05	2.58358E-07	2.12611E-05	1.17852E-05	7.19523E-07	3.03975E-06	5.19989E-06	4.79795E-06	1.95952E-05	2.68777E-05	2.79308E-06	6.42809E-06	3.20392E-06	3.52506E-06	7.34962E-06	1.38772E-05	1.33585E-05	2.85736E-06	1.7576E-06	8.75312E-06	3.22606E-06	4.39017E-06	3.73887E-06	1.07933E-05	1.57117E-05	2.77984E-05	1.43289E-06	7.88318E-06	1.01097E-05	8.5938E-07	1.52617E-06	5.92673E-07	1.88879E-05	1.02344E-05	1.45904E-05	1.44443E-05	3.66071E-05
Biosynthesis and biodegradation of secondary metabolites	0.000592562	0.000569596	0.000569549	0.000581201	0.000565159	0.000588569	0.000520362	0.000654578	0.000314014	0.000665779	0.000478606	0.000376018	0.000497727	0.000629101	0.00069531	0.000551763	0.00069398	0.000858898	0.000447802	0.000571209	0.000491575	0.000510882	0.000585786	0.000641523	0.000644255	0.000666456	0.00072967	0.000521242	0.000574614	0.000499323	0.000543602	0.000660075	0.000635073	0.000551241	0.000627508	0.000587531	0.000543125	0.000552463	0.000571542	0.00088197	0.000592355	0.000413362	0.00067075	0.000772549	0.000473087	0.000442959	0.000512123	0.000523065	0.000575673
Biosynthesis of 12-, 14- and 16-membered macrolides	4.74999E-07	3.15974E-06	3.506E-07	0	3.38999E-06	6.01122E-06	1.30832E-05	2.82755E-07	1.68916E-07	7.3876E-06	4.3254E-07	0	1.0312E-06	0	1.80179E-06	0	0	1.68875E-06	0	1.51514E-06	1.88415E-06	5.74486E-06	7.6175E-06	0	2.66993E-07	0	0	3.38469E-07	0	0	0	2.24439E-07	4.60865E-07	0	1.03858E-06	6.25698E-07	0	4.00698E-06	0	2.20729E-06	4.49321E-06	0	1.52617E-06	0	2.22211E-07	1.59913E-06	6.85748E-06	3.97219E-06	1.67347E-06
Biosynthesis of ansamycins	0.000793487	0.000857133	0.000828993	0.00085025	0.000934668	0.000791536	0.000728123	0.000817163	0.000878867	0.000954343	0.000841074	0.000817209	0.000804509	0.001020772	0.000849903	0.000893267	0.000745785	0.000888958	0.000910899	0.00085656	0.00084768	0.000713594	0.000946601	0.000914074	0.000969186	0.000881485	0.00078347	0.000895757	0.000964369	0.000799703	0.001001081	0.000831995	0.000712498	0.000840444	0.000957775	0.000750369	0.000722738	0.000781111	0.001183743	0.000717054	0.000834239	0.000920396	0.00093147	0.000874785	0.000865956	0.000813478	0.000840844	0.00085077	0.000766658
Biosynthesis of siderophore group nonribosomal peptides	0.000282862	0.000346097	0.000391795	0.000294967	0.000507852	0.00047966	0.000508674	0.000247128	0.000331581	0.000340277	0.000323107	0.000373873	0.000468509	0.00020617	0.000447384	0.000290881	0.000323785	0.000341465	0.000353593	0.000233332	0.000348945	0.000494469	0.000253409	0.000306491	0.000265392	0.000360657	0.000295749	0.000333561	0.000229256	0.000360384	0.000231251	0.000312195	0.000286197	0.000188777	0.000175727	0.000455978	0.000352799	0.000369894	0.000141498	0.00057768	0.000276332	0.000260822	0.000247748	0.000312931	0.000388425	0.000393546	0.000422829	0.000288525	0.000371092
Biosynthesis of type II polyketide backbone	1.1875E-06	2.10649E-06	0	0	0	7.07202E-06	2.09331E-06	0	0	0	0	0	5.15601E-07	0	5.40536E-07	0	0	0	0	1.26262E-06	1.69574E-06	6.15521E-07	0	0	0	0	0	5.07703E-07	0	0	0	0	0	0	0	0	0	2.50436E-06	0	2.83795E-06	3.74434E-06	0	1.2718E-06	0	0	0	0	0	0
Biosynthesis of type II polyketide products	3.5625E-06	6.31948E-06	1.08686E-05	3.38071E-06	6.77997E-06	1.46744E-05	1.32576E-05	8.48266E-06	6.58771E-06	8.50693E-06	4.54167E-06	2.3099E-05	8.76521E-06	0	1.18918E-05	2.67846E-07	6.47571E-06	4.39075E-06	3.67051E-06	7.32319E-06	5.46404E-06	1.49777E-05	1.26958E-06	4.11397E-06	1.60196E-06	4.40632E-06	2.93985E-06	4.23086E-06	2.35739E-06	6.07188E-06	5.02173E-07	5.1621E-06	2.76519E-06	3.8414E-06	1.86944E-06	1.09497E-05	1.42834E-06	6.51134E-06	1.25378E-06	1.6397E-05	1.1233E-06	3.86721E-06	3.30669E-06	8.89009E-07	3.11095E-06	3.99783E-06	4.96073E-06	2.3472E-06	3.55612E-06
Biosynthesis of unsaturated fatty acids	0.002188085	0.002122082	0.002606533	0.001755999	0.00311911	0.00279115	0.002990643	0.00196628	0.003228651	0.001995547	0.002535117	0.003057975	0.00297433	0.001335193	0.002629349	0.001931171	0.001335075	0.001246297	0.001429664	0.001684333	0.002761978	0.002419818	0.001850799	0.001630677	0.001455114	0.002110628	0.002020264	0.002567454	0.001831102	0.0013376	0.001878377	0.001945213	0.001100086	0.001896006	0.001825194	0.002846771	0.001345849	0.002236396	0.001087202	0.002056565	0.001326995	0.001108171	0.001479617	0.001267727	0.002718307	0.003126141	0.003232646	0.002590226	0.002203331
Biosynthesis of vancomycin group antibiotics	0.000641724	0.000598034	0.000616354	0.000620643	0.000764684	0.000696948	0.000626946	0.000715371	0.000711472	0.000560786	0.000722558	0.000633737	0.000669078	0.000646153	0.00064522	0.000683811	0.000758017	0.000752844	0.000643869	0.000682571	0.00064796	0.000568126	0.000693192	0.000619667	0.00069178	0.000584499	0.000851086	0.000674568	0.000561844	0.000755057	0.000628971	0.000635611	0.000725863	0.000645904	0.000687953	0.000689676	0.000677745	0.000590028	0.000722354	0.000450287	0.000675854	0.000785903	0.000569514	0.000637123	0.000682854	0.000719929	0.000789486	0.000643133	0.00056124
Biotin metabolism	0.001574861	0.001538794	0.00149373	0.00163373	0.001688697	0.001646544	0.001662088	0.001740076	0.00152953	0.001355512	0.001573581	0.00146365	0.00160644	0.001714721	0.001589177	0.001506099	0.001671092	0.001621199	0.001705564	0.001671959	0.001640719	0.001611434	0.001603484	0.001561253	0.001759754	0.001521503	0.001803597	0.001574387	0.001480833	0.001600834	0.001496474	0.001519452	0.001806131	0.001616956	0.00169558	0.001506682	0.002075729	0.001552956	0.001890156	0.001596817	0.001889395	0.001946497	0.001426202	0.001666003	0.001641472	0.001608086	0.001741509	0.001619207	0.001624311
Bisphenol degradation	0.001008899	0.001008168	0.001156628	0.000877577	0.00111127	0.001208432	0.001335183	0.000942706	0.001310953	0.001073216	0.001098219	0.001337266	0.001490602	0.000982276	0.001556384	0.001099776	0.000721322	0.000694414	0.000718809	0.000827773	0.001095069	0.001029561	0.00092578	0.000869849	0.000802315	0.00101786	0.000790819	0.001021499	0.000907791	0.000751485	0.000882066	0.001074838	0.000735541	0.000910412	0.00091644	0.001035844	0.000740235	0.001002747	0.000764445	0.000910035	0.000922232	0.000594691	0.000980561	0.000655496	0.001147275	0.001332396	0.001257983	0.000978241	0.001045918
Bladder cancer	4.465E-05	4.97133E-05	7.46777E-05	4.08503E-05	5.53698E-05	4.75593E-05	7.46614E-05	1.92274E-05	3.37831E-05	4.45495E-05	3.56846E-05	3.94333E-05	6.9778E-05	1.78267E-05	5.11708E-05	5.27657E-05	4.02933E-05	3.47882E-05	4.12933E-05	2.6515E-05	4.80459E-05	0.000106485	3.19935E-05	4.98819E-05	3.57771E-05	4.64867E-05	1.23474E-05	4.56933E-05	2.47526E-05	4.67892E-05	3.28923E-05	4.19701E-05	3.04171E-05	1.67375E-05	1.45401E-05	6.92961E-05	4.6778E-05	7.91379E-05	1.86275E-05	3.94159E-05	2.39638E-05	1.03126E-05	2.92515E-05	3.28933E-05	5.71082E-05	4.76541E-05	4.5522E-05	6.13883E-05	9.14132E-05
Butanoate metabolism	0.007373654	0.00853088	0.009206572	0.007328261	0.007564189	0.009139881	0.009252257	0.006638527	0.007735486	0.007866672	0.007091062	0.008814075	0.008894803	0.005885391	0.009235784	0.007192742	0.006535785	0.00685666	0.006585815	0.006794654	0.008284615	0.008913564	0.007116522	0.007553514	0.006957316	0.007641003	0.006062261	0.008232743	0.008641796	0.006973023	0.007435168	0.008394242	0.00634796	0.007380979	0.006401161	0.008791062	0.006609981	0.008407899	0.005667961	0.010136511	0.007043857	0.005921991	0.007617346	0.006278478	0.007479843	0.008590211	0.008263265	0.008415616	0.009746911
Butirosin and neomycin biosynthesis	0.000615362	0.000575073	0.000601454	0.000693892	0.000581463	0.000588569	0.000525944	0.000764005	0.000675493	0.000530788	0.000713042	0.000548106	0.000577473	0.00072211	0.000605761	0.000703364	0.000742188	0.00067989	0.000641422	0.000752773	0.000585971	0.000527501	0.000705888	0.000647951	0.000746514	0.000603446	0.0008846	0.000603151	0.000654372	0.000720768	0.000689734	0.000667257	0.000694524	0.000659898	0.000687745	0.00062648	0.00077023	0.00060856	0.00083197	0.000632862	0.000742878	0.000631645	0.000661338	0.000704688	0.000613524	0.000550421	0.00061659	0.000590772	0.000498275
C5-Branched dibasic acid metabolism	0.003051634	0.003223989	0.0032597	0.003282955	0.00314284	0.003180995	0.003088679	0.003212947	0.003224766	0.002820943	0.003181116	0.003229237	0.003144822	0.003165142	0.003185921	0.00302934	0.003009044	0.003095477	0.002870034	0.003478766	0.003126561	0.003232101	0.003100069	0.003198615	0.003296835	0.003108219	0.003178564	0.003160282	0.003300345	0.002831641	0.003150631	0.002910749	0.002755514	0.003246808	0.003410061	0.0032699	0.003302669	0.003243401	0.003412777	0.003257646	0.00313701	0.002245991	0.003226059	0.003218805	0.002922741	0.003138934	0.003149627	0.00302518	0.003110351
CAM ligands	2.375E-07	0	3.506E-07	0	4.84284E-07	3.53601E-07	0	0	0	0	0	1.64993E-07	1.71867E-07	0	5.40536E-07	0	0	6.755E-07	0	0	1.88415E-07	0	0	0	0	0	0	0	0	0	0	0	0	0	0	0	0	0	0	0	0	0	0	0	0	3.19826E-07	0	0	4.18367E-07
Caffeine metabolism	1.6625E-06	5.68753E-06	1.26216E-05	4.78934E-06	4.84284E-06	1.5912E-05	1.56998E-05	5.25925E-05	3.20939E-06	6.716E-07	3.89286E-06	3.29985E-06	1.64992E-05	4.39208E-06	2.81079E-05	4.28554E-06	5.39642E-06	2.702E-06	9.17628E-07	5.303E-06	1.63921E-05	1.16949E-05	2.38682E-05	4.11397E-06	2.13595E-06	2.55567E-05	0.000101719	7.61555E-06	3.92898E-07	1.42868E-06	3.06325E-05	5.1621E-06	0	2.74386E-06	2.07715E-05	5.00559E-06	1.78542E-06	1.55271E-05	4.83599E-06	6.30655E-06	1.49774E-06	0	2.54361E-06	0	1.59992E-05	8.47539E-06	1.25477E-05	5.59717E-06	7.94898E-06
Calcium signaling pathway	1.1875E-06	3.37039E-06	4.2072E-06	0	4.0357E-06	5.12722E-06	5.05883E-06	8.48266E-07	4.05397E-06	7.61146E-06	2.01131E-05	1.15495E-06	7.90588E-06	1.03343E-06	3.4234E-06	1.07138E-06	2.87809E-06	6.755E-07	2.75288E-06	2.52524E-07	7.91344E-06	9.84834E-06	7.87142E-06	1.02849E-06	0	1.3219E-06	0	1.45542E-05	0	3.5717E-07	3.76629E-06	1.79551E-06	4.60865E-07	1.64632E-06	1.24629E-06	3.45698E-05	0	4.00698E-06	0	1.26131E-06	1.49774E-06	0	0	0	7.99959E-06	2.55861E-06	6.85748E-06	1.11943E-05	1.88265E-06
Caprolactam degradation	0.001132161	0.001461486	0.001890433	0.00085842	0.001770057	0.002175884	0.002331424	0.000780404	0.001872597	0.001293053	0.001290916	0.002122631	0.002256098	0.000600682	0.002113857	0.001043797	0.000554033	0.00054783	0.000529165	0.000677773	0.001634879	0.001815992	0.000821674	0.000875505	0.000670688	0.001137933	0.000699684	0.00165985	0.001186945	0.000718982	0.000930526	0.001438205	0.000251172	0.000810536	0.000638724	0.001929497	0.000686315	0.001639607	0.000202574	0.001611007	0.000634292	0.000285314	0.000708649	0.000334564	0.001469481	0.002148912	0.002075191	0.001611985	0.00188851
Carbohydrate digestion and absorption	0.000119937	0.000100058	6.46856E-05	7.29671E-05	8.57182E-05	9.84779E-05	9.82111E-05	8.82196E-05	4.22289E-05	0.00014417	0.000141224	5.04878E-05	8.33555E-05	7.10484E-05	6.84679E-05	9.64246E-05	0.000208662	0.000223253	0.00015355	0.000144949	6.46264E-05	0.000131927	8.12533E-05	8.40794E-05	9.18458E-05	0.000148273	0.000109068	0.000103233	0.000148908	0.000228946	8.4365E-05	0.000142519	0.000286658	7.18891E-05	0.000105727	8.97877E-05	0.000109268	0.000124216	0.000204365	0.000249424	8.34988E-05	0.000155978	7.6817E-05	0.000118831	0.000103773	6.2526E-05	7.39733E-05	9.44297E-05	0.000102709
Carbohydrate metabolism	0.001779348	0.001473071	0.001277936	0.001602177	0.001581509	0.001411576	0.001346173	0.001545257	0.001452674	0.001925253	0.001766926	0.001422237	0.001545428	0.002352348	0.001437647	0.00162288	0.001368892	0.001367887	0.001409171	0.001708828	0.001326443	0.001432522	0.001543052	0.001545055	0.001516523	0.001528112	0.001342629	0.001464385	0.001382609	0.001272238	0.001556986	0.001382993	0.001131885	0.001548085	0.001861544	0.001434883	0.001299428	0.001525408	0.002090044	0.000891746	0.001483508	0.001069929	0.001634523	0.001683783	0.001589253	0.001392043	0.00154731	0.001471695	0.00117101
Carbon fixation in photosynthetic organisms	0.005645606	0.005636768	0.005597499	0.006019643	0.005716808	0.005548355	0.005264152	0.006118257	0.005515768	0.005806428	0.005831073	0.005594078	0.005349875	0.006368778	0.005599776	0.005989309	0.00634727	0.006567208	0.006312668	0.005973195	0.005829942	0.005205871	0.006320748	0.006060656	0.006220681	0.005891252	0.006347427	0.005948926	0.006032559	0.006075813	0.0059633	0.00612292	0.006334134	0.005722042	0.005801695	0.005439821	0.006403229	0.00557872	0.005863908	0.005535255	0.006482205	0.006758597	0.005857677	0.006314631	0.005872591	0.005423132	0.00546658	0.005901765	0.005534789
Carbon fixation pathways in prokaryotes	0.009924164	0.010976099	0.011418155	0.010326954	0.011280905	0.011339457	0.010950106	0.010567976	0.011576119	0.009273002	0.010735428	0.010644504	0.010859586	0.009902338	0.011187661	0.010240831	0.010991071	0.011053878	0.01064479	0.01046357	0.011212587	0.01104142	0.010360308	0.010616883	0.010593767	0.010410376	0.011299307	0.011062511	0.010522796	0.010959036	0.010197118	0.010496338	0.010811902	0.010584434	0.009682231	0.011072045	0.01135277	0.010712414	0.008684902	0.011502194	0.01140639	0.011902849	0.009636971	0.009923415	0.010599019	0.01103992	0.011742051	0.011401797	0.011314533
Cardiac muscle contraction	0.000191662	0.000226237	0.000331492	0.000133538	0.000313009	0.000274218	0.000332313	8.34128E-05	0.000266211	0.000200137	0.000215837	0.000432281	0.00025591	7.7249E-05	0.000245944	0.000105531	7.80682E-05	4.8636E-05	8.47276E-05	0.000146211	0.00033764	0.000258724	0.000172917	0.000201585	0.000124686	0.000245432	4.23338E-05	0.000317653	0.000258331	9.57215E-05	0.00015492	0.00022803	4.74691E-05	0.000165729	6.87537E-05	0.000276089	7.46305E-05	0.000238415	8.41821E-06	0.000170592	6.70237E-05	8.50787E-05	7.9615E-05	0.000102236	0.000205545	0.000333899	0.000310483	0.000342511	0.000352684
Carotenoid biosynthesis	0.000199262	0.000372007	0.000457182	0.00022031	0.000352397	0.000495749	0.000441863	0.000190577	0.000342561	0.0002814	0.00037804	0.000413142	0.000480024	8.49997E-05	0.00040324	0.000155351	8.23854E-05	6.55235E-05	0.000119598	0.000144949	0.000397744	0.000480722	0.000228017	0.000167387	9.98556E-05	0.000252923	0.000179919	0.000333899	0.000182894	8.92924E-05	0.000181033	0.000195262	5.53038E-05	0.000164083	0.00017365	0.000631173	0.000287453	0.000326569	4.11955E-05	0.000472991	0.000117572	7.43364E-05	0.000103271	3.31897E-05	0.000410424	0.000362203	0.000463682	0.000373747	0.000256041
Cell cycle	5.69999E-06	5.47689E-06	4.5578E-06	1.40863E-06	6.13426E-06	3.53601E-07	3.83774E-06	3.67582E-06	9.62818E-06	2.6864E-06	3.67659E-06	3.62984E-06	7.39028E-06	2.84194E-06	5.40536E-06	1.60708E-06	0	1.01325E-06	5.50577E-06	3.03028E-06	6.59453E-06	4.92417E-06	1.77742E-06	5.14247E-06	2.13595E-06	1.54221E-06	0	3.04622E-06	2.75029E-06	1.07151E-06	0	3.59102E-06	0	8.23158E-07	6.23146E-07	5.63129E-06	1.42834E-06	0	1.79111E-06	3.4686E-06	0	0	0	0	9.33286E-06	1.05543E-05	1.89675E-06	2.16665E-06	2.5102E-06
Cell cycle - Caulobacter	0.004837395	0.004841988	0.004628441	0.004881751	0.004309964	0.004779272	0.004409558	0.004937754	0.004354473	0.004467258	0.004698683	0.004423289	0.004301486	0.005274116	0.00469654	0.004889264	0.005365482	0.004997009	0.004932556	0.005024211	0.004707742	0.004410413	0.005031613	0.005154039	0.005114527	0.00488573	0.004877502	0.004632452	0.004969573	0.005456838	0.004804035	0.004665862	0.005142336	0.004921933	0.004771842	0.004480313	0.004975965	0.004927084	0.004822558	0.004773425	0.005205385	0.006070663	0.004908148	0.005218483	0.004473996	0.004290468	0.004404838	0.004609179	0.004794489
Cell cycle - yeast	0	0	0	0	0	0	0	0	0	0	0	0	0	0	0	0	0	0	0	0	0	0	0	0	0	0	0	0	0	0	0	0	0	0	2.07715E-07	0	0	0	0	0	0	0	0	0	0	0	0	0	0
Cell division	0.000797999	0.00078172	0.000769742	0.000793059	0.000750317	0.000714451	0.000753417	0.000842611	0.000712824	0.000764504	0.000709582	0.000737022	0.000718748	0.000916654	0.000767922	0.000757201	0.000936099	0.000869706	0.000797113	0.000852772	0.000774952	0.000686716	0.000793743	0.000817395	0.000864792	0.000719112	0.000813162	0.000761047	0.000777938	0.000664693	0.000758532	0.000881147	0.00084154	0.000828371	0.000853294	0.000749587	0.000989123	0.000772596	0.000803312	0.000714847	0.000940953	0.000911373	0.000797167	0.000930792	0.000721297	0.000767583	0.000787297	0.000879297	0.000789041
Cell motility and secretion	0.002231785	0.002344107	0.002833722	0.001915175	0.003375619	0.002745536	0.003009657	0.002431978	0.003139464	0.002192326	0.002665096	0.002863778	0.00274695	0.001823748	0.002742321	0.002119467	0.002060713	0.002073446	0.00179121	0.001777514	0.003049688	0.002675465	0.002576238	0.002117154	0.001915945	0.002354077	0.002963661	0.003014064	0.002006531	0.002049082	0.002193741	0.002219028	0.002046242	0.002051309	0.001944422	0.002949386	0.001872191	0.002322797	0.001218311	0.002018095	0.001956044	0.002397242	0.001501238	0.001639036	0.002904075	0.003169477	0.003548966	0.003004597	0.00263927
Cellular antigens	0.000448162	0.000529994	0.000637565	0.000429914	0.000595346	0.000707556	0.000677535	0.000472767	0.00061519	0.000422212	0.000608368	0.000580939	0.000652407	0.000479512	0.000689184	0.000503015	0.000605478	0.00063497	0.000470437	0.000434088	0.000662845	0.000548224	0.000489043	0.000468993	0.000470976	0.00048095	0.000719381	0.000517857	0.000355966	0.000629333	0.000441661	0.000624614	0.000573777	0.000442036	0.000332552	0.00069124	0.000845932	0.000579259	0.000200246	0.000837825	0.000615944	0.00069352	0.000295059	0.000416353	0.000639301	0.00064461	0.000658756	0.000665883	0.000718546
Chagas disease (American trypanosomiasis)	5.36749E-05	6.36161E-05	6.83669E-05	1.52132E-05	6.13426E-05	0.000104312	7.43125E-05	7.57784E-05	5.76002E-05	3.60425E-05	5.03909E-05	5.79124E-05	6.5825E-05	1.98936E-05	9.83776E-05	2.22312E-05	3.84945E-05	3.74902E-05	1.74349E-05	4.16664E-05	9.28887E-05	5.92952E-05	3.60562E-05	4.93677E-05	1.46846E-05	5.33165E-05	0.00010848	2.70775E-05	2.51455E-05	6.21475E-05	4.67021E-05	2.4015E-05	1.47477E-05	3.59445E-05	4.09199E-05	6.94525E-05	2.9638E-05	5.9103E-05	8.77643E-06	0.000319742	3.44479E-05	1.07423E-05	1.78053E-05	3.97091E-05	4.91086E-05	6.31657E-05	8.38947E-05	4.08052E-05	8.47194E-05
Chaperones and folding catalysts	0.009418527	0.009523039	0.009685842	0.009875347	0.00999836	0.009369192	0.009771922	0.010147519	0.009344914	0.009193977	0.009925713	0.009574857	0.009254348	0.010304601	0.009871455	0.00956452	0.010795361	0.010365543	0.009863277	0.010148926	0.010076821	0.009331914	0.010257725	0.010082837	0.010387915	0.009823234	0.011248448	0.010057597	0.009830117	0.010612582	0.009750937	0.009930752	0.010230751	0.009965419	0.009749115	0.010030257	0.010987116	0.009886725	0.009390778	0.009338733	0.01087694	0.011409135	0.00938261	0.010568243	0.009607069	0.009609497	0.01015024	0.010148211	0.009897523
Chloroalkane and chloroalkene degradation	0.002481635	0.002561708	0.002606884	0.002308464	0.002758157	0.002723259	0.002750261	0.002136498	0.002776802	0.0027849	0.002576425	0.003013427	0.002903177	0.001974887	0.002757276	0.002381153	0.001638353	0.001680643	0.002045393	0.002166906	0.002656277	0.002650228	0.002372343	0.00223286	0.002240876	0.002389548	0.001817414	0.002796767	0.002375266	0.001746917	0.002356445	0.002455138	0.001327753	0.002331456	0.002305432	0.002724603	0.001996099	0.002493594	0.001826751	0.002447886	0.002105818	0.001723058	0.002286196	0.001912258	0.002585869	0.002913936	0.002834912	0.002717516	0.002473178
Chlorocyclohexane and chlorobenzene degradation	0.000453862	0.000568543	0.00085669	0.000382584	0.000682194	0.000950657	0.001003742	0.000417629	0.000742215	0.000683465	0.000680386	0.000881391	0.000896974	0.000187826	0.000980353	0.000497926	0.000168009	0.000186776	0.00023216	0.000356311	0.000730486	0.000699232	0.000491075	0.000402912	0.000312649	0.00043931	0.000344256	0.000885265	0.00056263	0.000250376	0.000434379	0.000768928	9.586E-05	0.000408561	0.000357686	0.000807151	0.000282453	0.000621333	0.000164603	0.000585878	0.000285693	0.00013879	0.000248511	0.000137204	0.000693076	0.000912304	0.000862584	0.000879478	0.000685286
Cholinergic synapse	0	0	0	0	0	0	0	0	0	0	0	0	0	0	0	0	0	0	0	0	0	0	0	0	0	0	0	0	0	0	0	0	0	0	0	0	0	0	0	0	0	0	0	0	0	0	0	0	0
Chromosome	0.012697923	0.013348854	0.012452424	0.0137519	0.011509648	0.01222452	0.011568156	0.013913818	0.011140823	0.013293646	0.012906996	0.01142459	0.011659283	0.014872367	0.012248914	0.013180711	0.015361093	0.01479851	0.014112505	0.014445616	0.012708792	0.011927155	0.014018485	0.014403539	0.014939886	0.01326391	0.014115094	0.012607282	0.014517196	0.015745109	0.014091969	0.013298234	0.015296122	0.014645893	0.0142098	0.012207687	0.014732569	0.013198245	0.015130741	0.014311445	0.015303501	0.015989203	0.014400387	0.015252135	0.012157384	0.011398285	0.01118499	0.012935421	0.013162879
Chronic myeloid leukemia	0	6.31948E-07	2.1036E-06	0	9.68567E-07	6.54162E-06	1.56998E-06	0	1.35132E-06	4.0296E-06	4.3254E-07	1.64993E-07	0	0	2.16215E-06	0	3.59761E-07	0	6.11752E-07	5.05047E-07	1.31891E-06	0	0	2.57123E-07	0	4.40632E-07	0	0	0	0	0	0	0	0	0	3.12849E-07	0	2.50436E-07	0	3.15327E-07	0	0	2.54361E-07	2.96336E-07	0	1.59913E-07	0	7.22216E-07	0
Circadian rhythm - plant	2.565E-05	5.18198E-05	6.0829E-05	4.05686E-05	8.29739E-05	9.45883E-05	7.11726E-05	6.78613E-05	5.18571E-05	1.72377E-05	3.82798E-05	5.11477E-05	6.65125E-05	5.94223E-06	8.75669E-05	1.44637E-05	1.11526E-05	5.404E-06	1.00939E-05	3.28281E-05	7.64966E-05	6.3809E-05	4.46893E-05	2.33982E-05	2.40294E-05	4.97914E-05	0.000119064	5.56781E-05	2.86816E-05	3.53598E-05	4.14292E-05	2.15461E-05	6.45212E-06	1.72863E-05	3.92582E-05	0.000107307	2.74955E-05	4.18229E-05	4.83599E-06	6.49574E-05	1.7224E-05	4.64065E-05	1.78053E-05	7.40841E-06	6.24413E-05	6.31657E-05	0.00012679	3.14164E-05	7.82347E-05
Citrate cycle (TCA cycle)	0.006313455	0.007108997	0.007992971	0.006647047	0.00823024	0.008040535	0.00809518	0.006822318	0.008531416	0.005640767	0.007585888	0.008021285	0.007755497	0.00582571	0.007756156	0.006765527	0.007206021	0.00720488	0.006687978	0.006603241	0.008118999	0.008235465	0.006817662	0.006631727	0.006453766	0.007069062	0.00805783	0.00748642	0.006629961	0.007238043	0.006581224	0.006866711	0.006618027	0.006384958	0.005638015	0.007836559	0.007753721	0.007336031	0.004947756	0.0084205	0.007369615	0.007469305	0.005275954	0.00605504	0.007154526	0.007883875	0.008072277	0.00767372	0.008256478
Clavulanic acid biosynthesis	4.74999E-07	2.10649E-06	0	0	3.22856E-07	2.29841E-06	0	0	0	0	2.1627E-07	0	0	0	0	0	0	0	0	5.05047E-07	0	0	0	0	0	0	0	0	0	0	0	0	0	0	0	0	0	0	1.79111E-07	0	0	0	0	0	2.22211E-07	0	4.37712E-07	0	8.36734E-07
Colorectal cancer	1.87625E-05	3.01229E-05	6.7841E-05	6.4797E-06	6.3764E-05	7.8853E-05	5.3205E-05	2.06411E-05	3.86817E-05	1.47752E-05	4.93096E-05	0.00010279	4.79509E-05	1.47264E-05	4.88285E-05	3.42843E-05	2.01466E-05	9.11925E-06	1.4682E-05	3.40907E-05	5.63361E-05	4.18554E-05	1.87898E-05	4.5768E-05	9.34477E-06	4.82492E-05	1.32293E-05	2.36928E-05	2.90745E-05	8.57207E-06	1.88315E-05	1.07731E-05	6.91298E-06	4.1981E-05	9.5549E-06	2.67486E-05	1.24979E-05	5.65986E-05	2.32844E-06	1.95503E-05	2.92059E-05	3.86721E-06	5.08722E-06	2.40032E-05	2.79986E-05	5.05325E-05	5.4568E-05	3.41247E-05	9.32959E-05
Complement and coagulation cascades	0	0	0	0	0	0	0	0	0	0	0	0	0	0	0	0	0	0	0	0	0	0	0	0	0	0	0	0	0	0	0	0	0	0	0	0	0	0	0	0	0	0	0	0	0	0	0	0	0
Cyanoamino acid metabolism	0.00201186	0.002224669	0.001971773	0.002253246	0.001602333	0.002236173	0.001872292	0.002322551	0.00170402	0.002294409	0.002095008	0.001707015	0.001885037	0.002980674	0.002201244	0.002272943	0.002590642	0.002743542	0.002303552	0.002561853	0.001845527	0.001846358	0.00234619	0.002499754	0.002732411	0.002088597	0.002581187	0.001728729	0.002419074	0.002424825	0.002368246	0.002605063	0.002566098	0.002409108	0.00263196	0.001903061	0.002885595	0.002146239	0.003974468	0.002405632	0.003045648	0.002003216	0.002521988	0.002824974	0.001842796	0.00169252	0.001610049	0.001852483	0.002116938
Cysteine and methionine metabolism	0.009153952	0.008750588	0.008175984	0.009146522	0.008594421	0.008171014	0.007955103	0.009102173	0.008459965	0.00892489	0.008808679	0.008002311	0.008088403	0.009845758	0.008511826	0.009190874	0.009203416	0.009407347	0.009636011	0.009074438	0.008413115	0.008263779	0.008956656	0.009151022	0.009116759	0.008860012	0.0093105	0.007891905	0.008785007	0.008832091	0.00900722	0.008703744	0.009663886	0.009300582	0.009090035	0.008003307	0.009239904	0.008491294	0.009343672	0.009727532	0.009279978	0.008441694	0.009507756	0.009441868	0.008682671	0.008177795	0.008279023	0.008044759	0.008243717
Cytochrome P450	9.49999E-07	1.2639E-06	7.01199E-07	0	3.22856E-07	2.29841E-06	1.56998E-06	0	5.06747E-07	0	4.3254E-07	8.24964E-07	4.46854E-06	0	8.64858E-06	0	3.59761E-07	1.01325E-06	0	2.52524E-07	1.31891E-06	0	1.5235E-06	5.14247E-07	5.33987E-07	1.10158E-06	0	3.38469E-07	0	3.5717E-07	1.50652E-06	2.46883E-06	0	5.48772E-07	1.24629E-06	1.72067E-06	0	0	1.79111E-06	2.52262E-06	1.1233E-06	0	0	0	4.44422E-07	7.99565E-07	1.02133E-06	0	4.18367E-07
Cytokine receptors	2.375E-07	0	0	0	0	0	0	0	0	0	0	0	0	0	0	0	0	0	0	0	0	0	0	0	0	0	0	0	0	0	0	0	0	0	0	0	0	0	0	0	0	0	0	0	0	0	0	0	0
Cytokine-cytokine receptor interaction	2.375E-07	0	0	0	0	0	0	0	0	0	0	0	0	0	0	0	0	0	0	0	0	0	0	0	0	0	0	0	0	0	0	0	0	0	0	0	0	0	0	0	0	0	0	0	0	0	0	0	0
Cytoskeleton proteins	0.003021947	0.002894112	0.002497321	0.002985452	0.002151834	0.002450986	0.002190824	0.003086556	0.002266677	0.002968695	0.002732572	0.002343226	0.002331375	0.003730687	0.002491692	0.0029747	0.002974867	0.003062378	0.003146852	0.003628512	0.002438092	0.002169096	0.003056903	0.003463195	0.003624169	0.002895835	0.0026832	0.002806244	0.003651596	0.003344179	0.003174987	0.002901547	0.003288275	0.003525309	0.003580388	0.002419263	0.002700269	0.002696448	0.004195491	0.002259005	0.003155357	0.003293146	0.003714686	0.003521068	0.002399212	0.00229907	0.002163463	0.002640962	0.002491168
Cytosolic DNA-sensing pathway	2.375E-07	0	0	0	4.84284E-07	0	0	0	0	0	0	1.64993E-07	1.71867E-07	0	5.40536E-07	0	0	6.755E-07	0	0	1.88415E-07	0	0	0	0	0	0	0	0	0	0	0	0	0	0	0	0	0	0	0	0	0	0	0	0	3.19826E-07	0	0	0
D-Alanine metabolism	0.000849299	0.000969409	0.000878778	0.001062671	0.000698821	0.000822123	0.000822148	0.000979747	0.000709276	0.000851365	0.000828531	0.000748572	0.000780448	0.00094869	0.000865579	0.000926748	0.001098352	0.000975422	0.001073013	0.000975246	0.000836563	0.001067929	0.000922479	0.0009457	0.00094756	0.000952867	0.000914293	0.000847695	0.000971048	0.001179374	0.001010622	0.000824589	0.001153085	0.000957881	0.000925787	0.000778525	0.001156595	0.001015269	0.000967736	0.000995804	0.001100462	0.001390048	0.001002436	0.000943535	0.000869734	0.000708735	0.000698442	0.000804187	0.001064535
D-Arginine and D-ornithine metabolism	2.0425E-05	6.84611E-05	7.1347E-05	6.28249E-05	3.93884E-05	6.54162E-05	8.1988E-05	1.83791E-05	4.3918E-05	5.41757E-05	2.85476E-05	4.00932E-05	6.29033E-05	2.11853E-05	6.55851E-05	2.27669E-05	1.79881E-05	2.39802E-05	2.04937E-05	2.39897E-05	6.25538E-05	8.67885E-05	3.3517E-05	4.3711E-05	4.085E-05	5.19946E-05	1.52872E-05	6.7186E-05	5.30413E-05	3.71456E-05	4.74553E-05	5.92519E-05	1.29042E-05	3.128E-05	2.90801E-05	6.06927E-05	5.07059E-05	7.21257E-05	1.2896E-05	8.04085E-05	1.79728E-05	5.02738E-05	2.59448E-05	1.09644E-05	5.48861E-05	5.10123E-05	4.93155E-05	8.35964E-05	6.58928E-05
D-Glutamine and D-glutamate metabolism	0.001148786	0.001310239	0.00120431	0.001362428	0.001060581	0.001229471	0.001122887	0.001417452	0.00108714	0.001113289	0.001179969	0.000971147	0.001070044	0.001408825	0.001316566	0.001269859	0.001591944	0.001503662	0.001433029	0.001376254	0.001179667	0.001200881	0.001372927	0.001359669	0.001441765	0.001259767	0.001538717	0.001139455	0.001388306	0.001662982	0.001339043	0.001262694	0.001772949	0.001339003	0.001273918	0.00118914	0.001603664	0.001302269	0.001353182	0.001298518	0.001623921	0.001852824	0.001401783	0.001446121	0.001134609	0.000995619	0.001063639	0.001113656	0.001303423
DNA repair and recombination proteins	0.026143733	0.025754841	0.024677483	0.027321522	0.024713482	0.024701512	0.024789853	0.027688804	0.025391381	0.025088506	0.02641825	0.025020319	0.024518025	0.028457338	0.024855663	0.026724086	0.028855383	0.02783937	0.027601636	0.027715734	0.025538359	0.024866637	0.026614275	0.026491425	0.026786654	0.026707158	0.028084959	0.025159055	0.026836912	0.0297208	0.027021157	0.025599735	0.028963085	0.027313464	0.027088146	0.024575554	0.028626348	0.026805452	0.025954584	0.025391731	0.028623625	0.031966804	0.027149464	0.028385168	0.02558937	0.024478376	0.024368718	0.025270321	0.025679591
DNA replication	0.005823969	0.005693011	0.005369784	0.006164169	0.005144869	0.005318868	0.005231183	0.006275469	0.005308001	0.00562823	0.005727912	0.005355828	0.005116651	0.006970752	0.005366985	0.005970827	0.006817838	0.006580043	0.00654911	0.006241122	0.005592539	0.005318101	0.006080288	0.005968606	0.006088786	0.005991276	0.006392112	0.005372514	0.006096209	0.006624068	0.006172455	0.005897808	0.006948007	0.006087799	0.006100389	0.005094749	0.006795664	0.005868975	0.005958299	0.005733596	0.006749926	0.007492079	0.006160875	0.006781361	0.005525276	0.005176387	0.00494118	0.005572434	0.005678708
DNA replication proteins	0.0108934	0.010214812	0.009354876	0.011310179	0.009238357	0.009191507	0.008904419	0.01167157	0.009091371	0.010327414	0.010335761	0.009261536	0.008961831	0.012854593	0.009492719	0.011160079	0.012626906	0.012188379	0.011974432	0.011719876	0.009843751	0.009110942	0.011273138	0.011416022	0.011695649	0.010904325	0.011837593	0.009547017	0.011178347	0.012628804	0.011261724	0.010744567	0.012643381	0.011642465	0.011542529	0.008920894	0.012359746	0.010351285	0.011293293	0.010538238	0.012471281	0.013875986	0.011942244	0.013039984	0.009840168	0.009067392	0.008735994	0.009797576	0.009928064
Dilated cardiomyopathy (DCM)	0	2.10649E-07	0	0	0	1.2376E-06	0	0	3.37831E-07	0	0	0	0	0	0	0	0	0	0	0	0	0	2.53917E-07	0	0	2.20316E-07	0	0	0	3.5717E-07	0	0	0	0	0	0	0	0	3.58222E-07	0	0	0	0	0	2.22211E-07	1.59913E-07	0	0	0
Dioxin degradation	0.000562162	0.000676817	0.000568673	0.000472173	0.000395983	0.000663532	0.000565892	0.000436857	0.000343743	0.000784429	0.000482066	0.000585559	0.000578676	0.000582339	0.0006654	0.000464713	0.000369835	0.000421174	0.000556388	0.00056237	0.000491764	0.00059644	0.000570043	0.000513475	0.000630639	0.000571059	0.000290751	0.000855818	0.000862412	0.000406816	0.000583776	0.000807756	0.000250711	0.000516943	0.000562493	0.000459106	0.000459924	0.000480337	0.000516914	0.000549931	0.000453814	0.000432268	0.000595713	0.000487177	0.000483975	0.000563694	0.000392773	0.000767173	0.000668132
Drug metabolism - cytochrome P450	0.000795624	0.001117706	0.001362606	0.000683749	0.001010862	0.00127155	0.001567192	0.000607075	0.001013831	0.000953	0.000803659	0.001203952	0.001324063	0.000315455	0.00133999	0.000656223	0.000425238	0.000461029	0.000420885	0.000524239	0.00113539	0.001353736	0.000750324	0.000788855	0.000551875	0.000931717	0.000621778	0.001151132	0.000880092	0.000520396	0.000725137	0.00091414	0.000322606	0.000555083	0.00047089	0.001483531	0.000602401	0.001233148	0.000206336	0.00103049	0.00052271	0.000393596	0.000509231	0.000344046	0.000971951	0.001226853	0.00136639	0.001166739	0.001464076
Drug metabolism - other enzymes	0.002686597	0.002551596	0.002234898	0.002977282	0.002156031	0.002336596	0.002235655	0.00297515	0.00215874	0.00260715	0.002602377	0.002171139	0.002275003	0.003278044	0.002358901	0.00297095	0.003307646	0.003235981	0.003271038	0.003047203	0.002203704	0.002471522	0.002693294	0.002845071	0.002987123	0.002653707	0.002971011	0.002155538	0.002625542	0.003665989	0.00268813	0.002706734	0.003558342	0.002836326	0.002806025	0.002097341	0.003413008	0.002720991	0.002824577	0.003069081	0.003418959	0.003846587	0.003145427	0.00322977	0.002457653	0.002065118	0.002043967	0.002238507	0.002491377
ECM-receptor interaction	2.375E-07	0	3.506E-07	0	4.84284E-07	3.53601E-07	0	0	0	0	0	1.64993E-07	1.71867E-07	0	5.40536E-07	0	0	6.755E-07	0	0	1.88415E-07	0	0	0	0	0	0	0	0	0	0	0	0	0	0	0	0	0	0	0	0	0	0	0	0	3.19826E-07	0	0	4.18367E-07
Electron transfer carriers	0.000134662	0.000265629	0.000285563	0.000143117	0.000267325	0.000246637	0.000225729	0.000119323	0.000118241	0.000280281	0.000210431	0.000176542	0.000261582	0.000218054	0.000194053	0.000200617	0.000320907	0.000525877	0.000271618	0.000118181	0.000214605	0.00024867	0.000201356	0.00022704	0.000175148	0.000221638	0.000104071	0.000231682	0.000163642	0.000155369	0.000205891	0.000212768	0.000201398	0.00016518	0.000129407	0.000223531	0.000149261	0.000243424	0.000117497	0.000237441	0.000206313	0.000123321	0.000168133	0.000243885	0.000219989	0.000384911	0.000225421	0.000239414	0.000258342
Endocrine and other factor-regulated calcium reabsorption	2.375E-07	1.05325E-06	3.506E-07	0	1.61428E-07	0	0	0	0	0	0	0	0	0	0	0	0	0	0	0	0	1.35415E-05	0	0	0	0	0	0	0	0	0	0	0	0	0	0	0	5.00873E-07	0	0	0	0	0	0	0	0	0	3.61108E-07	0
Endocytosis	5.46249E-06	3.37039E-06	6.48609E-06	1.69036E-06	5.8114E-06	1.2376E-06	4.01218E-06	2.26204E-06	3.20939E-06	1.3432E-06	3.02778E-06	2.96987E-06	3.78107E-06	2.58358E-07	3.60358E-06	0	0	2.702E-06	0	5.05047E-07	8.85551E-06	4.71899E-06	0	2.31411E-06	0	8.81264E-07	0	0	1.96449E-07	2.50019E-06	2.51086E-07	0	0	1.83839E-05	0	2.50279E-06	0	3.25567E-06	7.16443E-07	9.45982E-07	7.48868E-07	4.2969E-07	0	5.92673E-07	3.77759E-06	2.23878E-06	7.00339E-06	1.80554E-06	8.36734E-07
Energy metabolism	0.00904589	0.008947966	0.009290891	0.008929874	0.009739107	0.009201761	0.009103109	0.009287943	0.0092613	0.008834224	0.009153197	0.009223422	0.00918268	0.00953857	0.009486413	0.009772904	0.009970787	0.010371285	0.009572083	0.00920171	0.009243272	0.008408222	0.009421832	0.009608959	0.009794655	0.008896805	0.009798809	0.009317874	0.009161208	0.008866736	0.009182478	0.009638083	0.009795233	0.009211681	0.008790717	0.009071844	0.009526285	0.008749995	0.007928518	0.008165716	0.009573534	0.010169478	0.00912596	0.009527509	0.009094428	0.009687055	0.009646288	0.009881533	0.009157013
Epithelial cell signaling in Helicobacter pylori infection	0.000679012	0.00066186	0.00049084	0.000778409	0.000539976	0.000480013	0.000439246	0.000855052	0.000447626	0.00076249	0.000585443	0.000439871	0.000492743	0.000815377	0.000521978	0.000676579	0.000838604	0.000819043	0.000779372	0.000830045	0.000503445	0.000494674	0.000771145	0.000753114	0.000894428	0.000674167	0.000819042	0.000631413	0.000762615	0.000921498	0.000786151	0.000682743	0.000797297	0.000807518	0.000917478	0.000507598	0.000793441	0.00057425	0.000987259	0.000393528	0.000820011	0.001065202	0.000884413	0.000937312	0.00052864	0.000474622	0.000464996	0.000568203	0.000496393
ErbB signaling pathway	0	0	0	0	0	0	0	0	0	0	0	0	0	0	0	0	0	0	0	0	0	0	0	0	0	0	0	0	0	0	0	0	0	0	0	0	0	0	0	0	0	0	0	0	0	0	0	0	0
Ether lipid metabolism	8.71624E-05	0.00014598	0.000138312	9.18427E-05	6.90911E-05	0.000170789	0.000132053	3.42134E-05	9.56062E-05	8.32784E-05	6.92064E-05	8.53012E-05	0.0001344	2.50607E-05	0.000189188	4.8748E-05	2.23052E-05	4.08677E-05	3.7011E-05	6.08582E-05	0.000101744	0.000164139	5.99243E-05	8.22795E-05	5.98065E-05	0.000115225	4.82135E-05	5.16165E-05	4.38082E-05	7.21483E-05	6.47803E-05	8.21447E-05	3.68692E-05	4.63712E-05	4.19585E-05	0.000131084	8.67714E-05	0.000100175	3.27773E-05	0.000193611	5.05486E-05	3.39455E-05	8.64827E-05	4.17834E-05	9.95505E-05	9.5628E-05	0.000123143	6.04855E-05	0.000124883
Ethylbenzene degradation	0.000658349	0.000576126	0.000785343	0.00062177	0.000765653	0.000776331	0.000817961	0.000566076	0.000735965	0.000521833	0.000758459	0.000817374	0.000790416	0.000463236	0.000767201	0.000681401	0.000501148	0.000485684	0.000536201	0.000515401	0.00072521	0.000794638	0.000581977	0.000503705	0.000454156	0.000615123	0.000532407	0.000781017	0.000625101	0.000657549	0.000546615	0.000742893	0.000797297	0.000571546	0.000482523	0.000704849	0.000645251	0.000670668	0.000280487	0.000912557	0.000611826	0.000442151	0.00049346	0.000365086	0.000864178	0.000855695	0.000788756	0.000817729	0.000651398
Fat digestion and absorption	0	0	5.25899E-07	0	0	0	0	0	0	0	0	0	0	0	0	0	0	0	0	0	0	0	0	0	0	0	0	0	0	0	0	0	0	0	0	0	0	0	0	0	0	0	0	0	0	0	0	0	0
Fatty acid biosynthesis	0.005561056	0.005334275	0.005729324	0.00519813	0.006527983	0.005908144	0.005805447	0.005103166	0.006898341	0.00488074	0.005966674	0.006296287	0.00592202	0.00496512	0.005766442	0.005275766	0.004792741	0.004445464	0.004815405	0.005319158	0.005824855	0.005723524	0.005001904	0.00501982	0.00481496	0.005596469	0.004825173	0.005802538	0.005156985	0.004672493	0.005006159	0.00503888	0.005441438	0.005286043	0.005242525	0.006058793	0.004659231	0.005458761	0.004322659	0.006212263	0.0044509	0.004831437	0.00500862	0.004419856	0.005994363	0.006252442	0.006475943	0.005529101	0.005074167
Fatty acid elongation in mitochondria	7.12499E-07	1.32709E-05	1.19204E-05	5.63452E-07	7.10283E-06	8.30963E-06	1.95376E-05	5.2027E-05	8.78361E-06	2.91027E-06	3.67659E-06	6.59971E-07	1.70148E-05	5.16716E-07	2.61259E-05	5.35692E-07	3.95738E-06	0	0	2.27271E-06	1.46964E-05	1.04639E-05	2.15829E-05	3.85685E-06	1.06797E-06	2.77598E-05	0.000100249	4.9078E-06	2.16094E-06	1.07151E-06	2.63641E-05	6.73317E-07	0	1.9207E-06	2.24332E-05	2.18994E-06	0	1.02679E-05	1.07466E-06	2.52262E-06	3.74434E-07	1.71876E-06	4.5785E-06	0	2.26655E-05	8.63531E-06	2.15938E-05	2.52775E-06	7.94898E-06
Fatty acid metabolism	0.004210395	0.005101508	0.005867461	0.003927826	0.004718699	0.006313901	0.006307842	0.003302298	0.004913921	0.004439946	0.004129028	0.005874235	0.006110214	0.002653593	0.00604662	0.00387627	0.003004368	0.003182279	0.003082006	0.003322959	0.00512169	0.005900179	0.003671381	0.003871764	0.003516037	0.004222358	0.002991884	0.005049784	0.004544261	0.003659203	0.003821283	0.004892096	0.002581768	0.003593631	0.002987776	0.00594257	0.003715101	0.005158738	0.002050639	0.006150774	0.003488229	0.002725095	0.003667375	0.002727183	0.004484439	0.005664281	0.005525963	0.00499412	0.006284504
Fc epsilon RI signaling pathway	0	0	0	0	0	0	0	0	0	0	0	0	0	0	0	0	0	0	0	0	0	0	0	0	0	0	0	0	0	0	0	0	0	0	0	0	0	0	0	0	0	0	0	0	0	0	0	0	0
Fc gamma R-mediated phagocytosis	5.46249E-06	3.37039E-06	7.01199E-06	1.69036E-06	5.8114E-06	1.2376E-06	4.01218E-06	2.26204E-06	3.20939E-06	1.3432E-06	3.02778E-06	2.96987E-06	3.78107E-06	2.58358E-07	3.60358E-06	0	0	2.702E-06	0	5.05047E-07	8.85551E-06	4.71899E-06	0	2.31411E-06	0	8.81264E-07	0	0	1.96449E-07	2.50019E-06	2.51086E-07	0	0	1.83839E-05	0	2.50279E-06	0	3.25567E-06	7.16443E-07	9.45982E-07	7.48868E-07	4.2969E-07	0	5.92673E-07	3.77759E-06	2.23878E-06	7.00339E-06	1.80554E-06	8.36734E-07
Flagellar assembly	0.005500731	0.005505112	0.006467161	0.003972339	0.006674075	0.005921758	0.00605333	0.002724064	0.006031298	0.005619052	0.005452168	0.00644247	0.006216428	0.002475843	0.004791314	0.004538118	0.003078838	0.002406806	0.00409935	0.004701485	0.00599782	0.005533944	0.005025773	0.005209835	0.00550407	0.003655485	0.001697174	0.00694707	0.006595779	0.003705992	0.005444305	0.004434465	0.002342579	0.004606389	0.004151605	0.006725475	0.002271054	0.004468285	0.005457505	0.00409957	0.003172207	0.002623259	0.003878495	0.003871931	0.005179738	0.00677072	0.007559717	0.006759215	0.005452162
Flavone and flavonol biosynthesis	2.35125E-05	4.42364E-05	4.52274E-05	3.66244E-05	1.75956E-05	5.92282E-05	2.65153E-05	2.60135E-05	2.51684E-05	2.82072E-05	4.99584E-05	3.00287E-05	3.43734E-05	2.79026E-05	1.89188E-05	4.20519E-05	2.37443E-05	1.79007E-05	1.19292E-05	6.26259E-05	2.48708E-05	2.72881E-05	3.17396E-05	5.55387E-05	6.64814E-05	2.02691E-05	5.29173E-06	3.77393E-05	4.22366E-05	3.25024E-05	3.41477E-05	2.96259E-05	9.21731E-06	4.3353E-05	3.69733E-05	3.47263E-05	2.78525E-05	3.40593E-05	0.000150095	2.64875E-05	3.89412E-05	1.46095E-05	3.383E-05	5.54149E-05	2.82208E-05	2.46266E-05	2.77217E-05	2.29303E-05	2.8449E-05
Flavonoid biosynthesis	0.000106637	0.000155038	0.000184941	0.000101985	0.000227613	0.000261488	0.000223112	0.000114799	0.000222124	0.000109918	0.000209133	0.000212511	0.000231161	4.59877E-05	0.000236755	8.41037E-05	4.17323E-05	2.93842E-05	5.44459E-05	9.57065E-05	0.000232128	0.000175218	0.000118579	8.79362E-05	4.37869E-05	0.0001117	0.000139349	0.000196143	9.88139E-05	9.07211E-05	0.000111985	8.68579E-05	0.000130886	7.51817E-05	9.28487E-05	0.000302056	7.46305E-05	0.000149761	2.50755E-05	0.000246271	6.14072E-05	0.000116016	4.60393E-05	1.98545E-05	0.000238877	0.000233793	0.000317487	0.000160332	0.000160862
Fluorobenzoate degradation	0.000242487	0.000273844	0.000423524	0.000189038	0.000379356	0.000553563	0.000465238	0.000276535	0.000374317	0.000279833	0.000347113	0.000468414	0.000475728	9.58507E-05	0.000511528	0.00025124	0.000103252	8.98415E-05	0.000118068	0.000154039	0.000379468	0.000376083	0.000228525	0.000168416	0.000112938	0.000243229	0.000291633	0.000363177	0.000201557	0.000114651	0.000199614	0.000315337	3.7791E-05	0.000163808	0.000163472	0.00043048	0.000138549	0.00032156	3.4031E-05	0.000194557	0.000176359	3.65237E-05	0.000103271	5.42295E-05	0.000378647	0.000469025	0.000454636	0.000377719	0.000442842
Focal adhesion	2.375E-07	2.10649E-07	3.506E-07	0	4.84284E-07	1.5912E-06	0	0	3.37831E-07	0	0	1.64993E-07	1.71867E-07	0	5.40536E-07	0	0	6.755E-07	0	0	1.88415E-07	0	2.53917E-07	0	0	2.20316E-07	0	0	0	3.5717E-07	0	0	0	0	0	0	0	0	3.58222E-07	0	0	0	0	0	2.22211E-07	4.79739E-07	0	0	4.18367E-07
Folate biosynthesis	0.004111833	0.00405774	0.004419309	0.004325342	0.004694162	0.004377758	0.004641567	0.004407871	0.004754803	0.003347253	0.004524585	0.004332543	0.004437777	0.003968893	0.004440686	0.004059477	0.004697764	0.004122575	0.004360568	0.004040631	0.004523848	0.004396256	0.004192164	0.00383191	0.004014781	0.003963927	0.004878972	0.004429201	0.00374157	0.004638562	0.004039226	0.004013642	0.004263466	0.004132251	0.003979409	0.004664894	0.004964181	0.004538657	0.003365491	0.00563143	0.004436297	0.005391323	0.003562579	0.003850594	0.004573768	0.004542651	0.004781999	0.004553749	0.004238479
Fructose and mannose metabolism	0.008295866	0.007632882	0.006522907	0.008886489	0.007338835	0.006716122	0.006484203	0.008806977	0.007089891	0.008863326	0.007824217	0.00702011	0.007052389	0.009213556	0.006966433	0.00860188	0.008684281	0.009424234	0.010087178	0.008607774	0.006940462	0.00716528	0.008349288	0.008205065	0.008181481	0.008325084	0.008467939	0.007369817	0.007825157	0.0081949	0.008261744	0.009014367	0.008340742	0.008443401	0.009131578	0.006398704	0.00825221	0.007540888	0.009937424	0.006059645	0.008750528	0.008708532	0.009257719	0.008957951	0.008117589	0.006809259	0.006661533	0.006973532	0.007313896
Function unknown	0.013874972	0.014171651	0.01478619	0.013623432	0.015814123	0.014674092	0.015229356	0.013603353	0.014151574	0.01457282	0.013939037	0.014382909	0.01464444	0.012646873	0.015060964	0.012737693	0.01339032	0.013431974	0.012569667	0.012858	0.015068316	0.014838569	0.013737907	0.013347791	0.01308001	0.013827699	0.013929295	0.015053903	0.013500375	0.012973116	0.013315108	0.01391993	0.012719885	0.013154606	0.013270304	0.015562213	0.013239958	0.014388318	0.012282521	0.016190165	0.013137399	0.01238711	0.012121568	0.013197339	0.014996796	0.015125699	0.015709323	0.015621341	0.01429791
G protein-coupled receptors	0	4.21299E-07	0	0	1.61428E-07	3.53601E-07	0	1.69653E-06	1.68916E-07	0	4.3254E-07	0	1.37494E-06	0	3.60358E-07	0	1.07928E-06	6.755E-07	0	0	5.65246E-07	0	0	0	0	4.40632E-07	3.52782E-06	0	0	0	0	0	0	2.19509E-06	0	2.61229E-05	0	1.00175E-06	3.4031E-06	6.30655E-07	7.48868E-07	4.2969E-07	5.08722E-07	0	7.55517E-06	1.59913E-07	2.91808E-07	3.61108E-07	2.09184E-07
GTP-binding proteins	0	0	0	0	0	0	0	0	0	0	0	0	0	0	0	0	0	0	0	0	0	0	0	0	0	0	0	0	0	0	0	0	0	0	0	0	0	0	0	0	0	0	0	0	0	0	0	0	0
Galactose metabolism	0.006148631	0.005526809	0.004312201	0.006487027	0.004411663	0.004729768	0.004134986	0.006624106	0.004782843	0.006107305	0.005649838	0.004270836	0.004503086	0.008592464	0.004905367	0.006460986	0.006901663	0.007320053	0.006878539	0.006833038	0.004440381	0.004895854	0.005890613	0.006267897	0.006534665	0.005968804	0.006584378	0.004398062	0.0055656	0.005966162	0.006153875	0.006303818	0.006909755	0.006350386	0.007270657	0.004007129	0.006871366	0.005481049	0.008747591	0.004805588	0.006951746	0.005435581	0.007204009	0.007297282	0.005109741	0.004276236	0.004155488	0.004344487	0.004599948
Gastric acid secretion	2.375E-07	1.05325E-06	3.506E-07	0	1.61428E-07	0	0	0	0	0	0	0	0	0	0	0	0	0	0	0	0	1.35415E-05	0	0	0	0	0	0	0	0	0	0	0	0	0	0	0	5.00873E-07	0	0	0	0	0	0	0	0	0	3.61108E-07	0
General function prediction only	0.034908661	0.035396687	0.035332558	0.035592721	0.035083126	0.035632383	0.035071496	0.036581738	0.035058248	0.035293912	0.036499462	0.035081574	0.035647614	0.036445503	0.036141161	0.035560064	0.036945338	0.037595613	0.036667188	0.036429315	0.035749143	0.034923634	0.035636442	0.03556711	0.036164532	0.035294859	0.037988132	0.035351532	0.034961851	0.036502381	0.035679869	0.036388068	0.037143907	0.036129755	0.036041919	0.035442213	0.038526857	0.035704957	0.03539211	0.039468573	0.037004586	0.037190548	0.03576365	0.035951228	0.036733917	0.03554612	0.035563921	0.035696224	0.035069425
Geraniol degradation	0.001372273	0.002189701	0.002652637	0.00133172	0.001972649	0.002961409	0.003112752	0.001099635	0.002118707	0.001762502	0.001594559	0.002684596	0.002994438	0.000799101	0.002838537	0.001385836	0.001022802	0.001099714	0.000881229	0.001054034	0.002196733	0.002643047	0.00122464	0.001418036	0.001198801	0.001640694	0.001180055	0.002186	0.001793187	0.001346887	0.001397044	0.002186933	0.000663646	0.001159555	0.000829407	0.002726793	0.001441548	0.002253927	0.000382581	0.002597351	0.001299661	0.000675473	0.001135213	0.000692242	0.00178191	0.002610101	0.00251013	0.002211063	0.002948025
Germination	0.000299725	0.000348203	7.09964E-05	0.000367371	8.49111E-05	8.52179E-05	4.13429E-05	0.000316969	5.82759E-05	0.000366693	0.000210214	0.000112195	0.000147462	0.000372035	0.00016126	0.000338825	0.000338895	0.000245544	0.000252654	0.000429038	0.000144514	7.42729E-05	0.000324505	0.000448423	0.000558283	0.000241246	0.000212845	0.000126249	0.000432581	0.000308595	0.000425842	0.000162045	0.000151164	0.00049609	0.000472552	5.91285E-05	0.000243888	0.000203605	0.000664859	0.00065998	0.000392033	0.000177892	0.000482014	0.000527182	7.84405E-05	5.29312E-05	3.95399E-05	0.000203665	6.00357E-05
Glioma	0	0	0	0	0	0	0	0	0	0	0	0	0	0	0	0	0	0	0	0	0	0	0	0	0	0	0	0	0	0	0	0	0	0	0	0	0	0	0	0	0	0	0	0	0	0	0	0	0
Glutamatergic synapse	0.000883262	0.000881989	0.000879655	0.000888564	0.000824412	0.00092396	0.000856862	0.001034036	0.00083174	0.00082965	0.000946181	0.000930394	0.000861913	0.001023614	0.00085639	0.00095514	0.0010559	0.00105817	0.000971156	0.001064135	0.000862376	0.000769606	0.000962598	0.000974755	0.001035401	0.000928632	0.00115389	0.000889157	0.000983228	0.000955786	0.000979739	0.000965312	0.001117138	0.000968308	0.000989555	0.000881609	0.0010409	0.000950907	0.001008931	0.000806607	0.001068635	0.000852505	0.001041862	0.001047845	0.000841957	0.000826271	0.000820855	0.000829645	0.000854306
Glutathione metabolism	0.002599197	0.002980057	0.003318601	0.002400589	0.00302419	0.003234743	0.003735163	0.002271373	0.002994872	0.002798556	0.002665096	0.003145256	0.003169055	0.002144628	0.003514387	0.00232919	0.002580569	0.002408494	0.002311505	0.002183825	0.003190246	0.003414295	0.002502349	0.002556064	0.002149297	0.002770255	0.002385099	0.003023372	0.002593128	0.002539476	0.002397121	0.002868555	0.002605733	0.002290299	0.002037687	0.003503441	0.002650634	0.003205084	0.001579757	0.003533242	0.002478006	0.002522711	0.002097969	0.002120286	0.002752083	0.003162281	0.003368774	0.00323715	0.00360277
Glycan bindng proteins	0	0	0	0	0	0	0	0	0	0	0	0	0	0	0	0	0	0	0	0	0	0	0	0	0	0	0	0	0	0	0	0	0	0	0	0	0	0	0	0	0	0	0	0	0	0	0	0	0
Glycan biosynthesis and metabolism	0.00028975	0.000450158	0.000546585	0.000325957	0.000431981	0.000465162	0.000504662	0.000273142	0.000268745	0.000353038	0.000376094	0.00033081	0.000405434	0.000243631	0.000450267	0.000324362	0.000451501	0.000478592	0.000378063	0.000356058	0.00046011	0.000406244	0.00040779	0.00047645	0.00047418	0.000339287	0.000291045	0.000493826	0.000422758	0.00041896	0.000345997	0.000416783	0.00032998	0.000372342	0.000240119	0.000517922	0.000392792	0.000445777	0.000124124	0.000283795	0.000411503	0.000400042	0.0003004	0.000438578	0.000358648	0.000375796	0.000471124	0.000559717	0.000517311
Glycerolipid metabolism	0.003702858	0.00361348	0.003177485	0.003944166	0.003116366	0.003132729	0.003195613	0.003588446	0.003411925	0.003759839	0.0033351	0.003478541	0.003197069	0.004597736	0.003499072	0.003675921	0.003269871	0.003405532	0.003755545	0.003717906	0.003285584	0.003800227	0.003586827	0.003464738	0.0034039	0.003975163	0.003617777	0.003189729	0.003622129	0.003205598	0.003699757	0.003516286	0.003651897	0.003446835	0.003925818	0.003190123	0.00344336	0.003576231	0.004277882	0.00310692	0.003479243	0.003007832	0.004108437	0.003612933	0.003387828	0.003116866	0.003039469	0.002985458	0.003392749
Glycerophospholipid metabolism	0.005400269	0.005480466	0.005194134	0.005694249	0.005277078	0.005272369	0.005177629	0.005763965	0.005412391	0.005283476	0.005115868	0.005225814	0.0050125	0.005632459	0.005431309	0.00537728	0.00556371	0.005211143	0.005458357	0.005583551	0.005427676	0.005504809	0.005518879	0.005549752	0.005648514	0.00555483	0.006050796	0.00519651	0.005554598	0.005442194	0.00563965	0.005072321	0.005546515	0.005454516	0.005683297	0.005090525	0.005489808	0.00555593	0.005956687	0.005269119	0.005507179	0.005567926	0.005526753	0.005835159	0.005231957	0.005082038	0.005222483	0.00511798	0.005488141
Glycine, serine and threonine metabolism	0.008476366	0.008602291	0.00905932	0.008552925	0.009127618	0.009203529	0.009289937	0.008740246	0.00925978	0.008133745	0.008697083	0.009117992	0.009055155	0.008117344	0.009047317	0.008778391	0.008757312	0.008833172	0.008382225	0.008449442	0.008961026	0.009072779	0.008487926	0.008300201	0.008151845	0.008781579	0.009409573	0.008470856	0.008370893	0.008950671	0.008301416	0.008686013	0.008860137	0.008216209	0.008331459	0.008836425	0.009311321	0.009128404	0.007932458	0.009896863	0.008518753	0.00865482	0.008529738	0.008175919	0.008990433	0.009120803	0.009065153	0.008773293	0.008679028
Glycolysis / Gluconeogenesis	0.011115938	0.010849077	0.010791282	0.011472453	0.010781447	0.010655592	0.010781944	0.011373263	0.011239977	0.010800444	0.011113252	0.010948421	0.010716936	0.011001134	0.010875411	0.011257308	0.010747152	0.010762737	0.011489925	0.011058769	0.010975561	0.011544096	0.011136023	0.010815382	0.010973698	0.011094237	0.011678548	0.010938124	0.010974236	0.010636155	0.011188407	0.011001774	0.010374541	0.010605287	0.010924368	0.010701944	0.011536668	0.011117369	0.011344697	0.010918839	0.011260361	0.010885772	0.010820512	0.011119132	0.011082994	0.010564498	0.010610275	0.010590388	0.010926916
Glycosaminoglycan biosynthesis - chondroitin sulfate	0	2.10649E-07	0	0	0	0	0	0	0	0	0	1.15495E-06	0	0	0	0	0	0	0	0	0	0	0	0	0	0	0	0	0	0	0	0	0	0	0	0	0	0	0	0	0	0	0	0	0	0	0	0	0
Glycosaminoglycan degradation	0.000862837	0.00046722	0.000677534	0.000771366	0.001305306	0.001013421	0.000963446	0.001315094	0.00139254	0.000541533	0.001328547	0.001212531	0.00106695	0.001111972	0.000752967	0.001140757	0.001248372	0.001446583	0.001146729	0.000833833	0.001060966	0.000634807	0.00093873	0.000633552	0.000724353	0.000997812	0.002194597	0.000847695	0.000367753	0.000448962	0.00088056	0.001140374	0.001647594	0.000773494	0.000844986	0.000745207	0.001531533	0.000861501	0.000567602	0.000911296	0.001171979	0.00052723	0.000430887	0.000819074	0.001289268	0.001370775	0.001249083	0.001056421	0.000592617
Glycosphingolipid biosynthesis - ganglio series	0.0001539	0.000203487	0.000192304	0.000363427	0.000161912	0.000445007	0.000207063	0.000638744	0.000151179	0.000129843	0.000370038	0.000132324	0.000183726	0.000578463	0.000368285	0.000460695	0.000897964	0.001149025	0.000692503	0.000398482	0.000308247	0.00018917	0.000414392	0.000347117	0.000417044	0.000466189	0.001317346	0.000106448	0.000150284	0.000290379	0.000380145	0.000640549	0.001333744	0.000290575	0.000335668	0.00020867	0.000970197	0.000363634	0.000318459	0.000620879	0.000795298	0.000351487	0.000250291	0.000560965	0.000301762	0.00020309	0.000212582	0.000312178	0.000336786
Glycosphingolipid biosynthesis - globo series	0.000542687	0.000599298	0.00053484	0.000760661	0.000440698	0.000821946	0.000449713	0.001076449	0.00059188	0.000564144	0.000807769	0.000489863	0.000493086	0.001180437	0.000693148	0.000921927	0.001333995	0.001698544	0.001137553	0.000967923	0.000621582	0.000442765	0.000813549	0.000791683	0.000921661	0.000911448	0.001841521	0.000401593	0.000603688	0.000688266	0.000837875	0.00108	0.001883557	0.000760323	0.000918101	0.000449564	0.001401912	0.00070022	0.001164936	0.00095355	0.00119819	0.000590394	0.000756469	0.001089036	0.00059997	0.000488055	0.000484839	0.000622008	0.000554546
Glycosphingolipid biosynthesis - lacto and neolacto series	1.82875E-05	1.6852E-06	1.0518E-06	0	3.06713E-06	5.12722E-06	0	0	5.57421E-06	0	4.3254E-07	5.44476E-06	0	1.03343E-06	3.60358E-07	0	0	3.3775E-06	0	2.52524E-06	6.78295E-06	0	0	1.28562E-06	1.86895E-06	0	0	0	0	8.57207E-06	2.51086E-06	0	0	0	0	2.65922E-06	7.85585E-06	2.25393E-06	0	0.000133383	6.36538E-06	0	1.01744E-06	2.66703E-06	1.11105E-06	2.07887E-06	2.62627E-06	0	6.27551E-06
Glycosylphosphatidylinositol(GPI)-anchor biosynthesis	0	0	0	0	0	0	0	0	0	0	0	0	0	0	0	0	0	0	0	0	4.14513E-06	0	0	0	0	0	0	0	0	0	0	0	0	0	0	0	0	0	0	0	0	0	0	0	0	3.19826E-07	0	0	0
Glycosyltransferases	0.003292696	0.003458864	0.003606619	0.003426917	0.004145791	0.003736149	0.003669573	0.003629446	0.003893165	0.003324195	0.003871017	0.003710851	0.003837445	0.003180385	0.003791322	0.003376469	0.003797641	0.003545698	0.003286637	0.003265383	0.003893034	0.003727185	0.003636848	0.00316956	0.003233825	0.003552377	0.004189872	0.003731279	0.003039461	0.003674204	0.003368574	0.003285113	0.003548203	0.00339525	0.003476115	0.004084089	0.003721886	0.003573977	0.003209307	0.003712348	0.003552258	0.003882251	0.002892338	0.003240141	0.003967799	0.003822243	0.004202469	0.00371959	0.003398606
Glyoxylate and dicarboxylate metabolism	0.005542056	0.006309372	0.007143468	0.005696785	0.00544577	0.006834756	0.006860476	0.005403169	0.005414756	0.006530413	0.005338842	0.006015469	0.006327454	0.00525474	0.006622111	0.005595307	0.005365841	0.005976822	0.005397181	0.00549441	0.006322083	0.006501953	0.006012493	0.006132136	0.006000144	0.006065743	0.005648331	0.006817436	0.006680252	0.005471125	0.005727028	0.007281249	0.005034954	0.005382627	0.005399143	0.006620827	0.005695489	0.006295468	0.005524135	0.006899677	0.005319962	0.00431366	0.005746267	0.005358354	0.005663046	0.006288422	0.005986727	0.006918644	0.006942804
GnRH signaling pathway	5.46249E-06	3.37039E-06	6.48609E-06	1.69036E-06	5.8114E-06	1.2376E-06	4.01218E-06	2.26204E-06	3.20939E-06	1.3432E-06	3.02778E-06	2.96987E-06	3.78107E-06	2.58358E-07	3.60358E-06	0	0	2.702E-06	0	5.05047E-07	8.85551E-06	4.71899E-06	0	2.31411E-06	0	8.81264E-07	0	0	1.96449E-07	2.50019E-06	2.51086E-07	0	0	1.83839E-05	0	2.50279E-06	0	3.25567E-06	7.16443E-07	9.45982E-07	7.48868E-07	4.2969E-07	0	5.92673E-07	3.77759E-06	2.23878E-06	7.00339E-06	1.80554E-06	8.36734E-07
Hedgehog signaling pathway	0	0	0	0	0	0	0	0	0	0	0	0	0	0	0	0	0	0	0	0	0	0	0	0	0	0	0	0	0	0	0	0	0	0	0	0	0	0	0	0	0	0	0	0	0	0	0	0	0
Hematopoietic cell lineage	2.375E-07	0	1.753E-07	0	3.22856E-07	7.07202E-07	0	0	0	0	0	0	2.578E-06	0	8.28822E-06	0	3.59761E-07	0	0	0	7.53661E-07	0	0	0	2.66993E-07	0	0	0	0	0	2.51086E-07	2.24439E-06	0	0	0	0	0	0	1.79111E-07	1.26131E-06	0	0	0	0	0	4.79739E-07	7.29519E-07	0	4.18367E-07
Hepatitis C	5.69999E-06	5.47689E-06	4.5578E-06	1.40863E-06	5.97283E-06	3.53601E-07	3.83774E-06	3.67582E-06	9.62818E-06	2.6864E-06	3.67659E-06	3.62984E-06	7.04655E-06	2.84194E-06	5.40536E-06	1.60708E-06	0	1.01325E-06	5.50577E-06	3.03028E-06	6.59453E-06	4.92417E-06	1.77742E-06	5.14247E-06	2.13595E-06	1.54221E-06	0	3.04622E-06	2.75029E-06	1.07151E-06	0	3.59102E-06	0	8.23158E-07	8.30861E-07	5.63129E-06	1.42834E-06	0	1.79111E-06	3.4686E-06	0	0	0	0	9.33286E-06	1.05543E-05	1.89675E-06	2.16665E-06	1.2551E-06
Histidine metabolism	0.005385307	0.005706704	0.005629929	0.006024996	0.005627699	0.006047993	0.005645309	0.006394509	0.005488741	0.005456972	0.005915418	0.005416216	0.005850523	0.005985892	0.005821036	0.00597913	0.006582195	0.006743176	0.00639189	0.006291122	0.005617787	0.005798002	0.005805805	0.00581356	0.006054611	0.005481244	0.006956563	0.005553933	0.005781104	0.006007236	0.006124247	0.006022596	0.006795921	0.005872131	0.005982199	0.005794123	0.006588199	0.005905789	0.006338014	0.006349746	0.006495311	0.006166914	0.005758222	0.005750407	0.005590383	0.005736562	0.00573125	0.005468255	0.005611978
Homologous recombination	0.008046729	0.007889032	0.007309828	0.008711818	0.007276685	0.007222833	0.007147783	0.008714233	0.007355426	0.007533559	0.00806817	0.007301092	0.007041389	0.009134757	0.007420843	0.008253412	0.009416755	0.00911722	0.008928825	0.008922166	0.007689412	0.00732511	0.008381281	0.008358311	0.008629496	0.008214045	0.008767216	0.007432265	0.008509389	0.009458209	0.008530658	0.007869055	0.009597522	0.008673611	0.008455672	0.007254347	0.009409162	0.008232343	0.008461193	0.007699031	0.009518118	0.010693271	0.008525923	0.009360079	0.007541618	0.007033937	0.006963408	0.007564666	0.007843131
Huntingtons disease	0.000618449	0.000645219	0.000860021	0.000501754	0.000908193	0.000785348	0.000901693	0.00051518	0.000859104	0.000603768	0.0007178	0.001083342	0.000794369	0.000540743	0.000779273	0.000556852	0.000498629	0.000440764	0.000464626	0.000523229	0.000927568	0.00075668	0.000595688	0.000620182	0.000423986	0.00077375	0.00057915	0.000740231	0.00056263	0.000457177	0.000547117	0.000642793	0.00046317	0.000574838	0.000421039	0.000833743	0.000552409	0.000743295	0.000175887	0.001127926	0.000515596	0.00048555	0.00043165	0.000495771	0.000727074	0.000891196	0.000883448	0.000841742	0.000972285
Hypertrophic cardiomyopathy (HCM)	7.12499E-07	1.9801E-05	1.70041E-05	1.1269E-06	7.42568E-06	2.22769E-05	1.60487E-05	2.82755E-06	1.16552E-05	3.358E-06	1.16786E-05	3.13486E-06	1.39212E-05	4.13372E-06	2.18016E-05	2.67846E-07	4.6769E-06	0	1.83526E-06	7.57571E-06	7.34819E-06	1.70294E-05	7.6175E-07	1.38847E-05	1.86895E-06	9.91422E-06	2.05789E-06	1.01541E-06	4.32188E-06	6.78622E-06	3.01304E-06	8.97756E-07	0	5.21333E-06	5.60831E-06	3.91061E-06	3.57084E-07	4.50785E-06	1.43289E-06	4.41458E-06	2.62104E-06	2.57814E-06	3.56105E-06	1.77802E-06	7.55517E-06	9.11505E-06	2.08643E-05	8.48603E-06	1.38061E-05
Indole alkaloid biosynthesis	2.11375E-05	2.97016E-05	2.89245E-05	1.40863E-06	2.21156E-05	4.47305E-05	3.50629E-05	5.6551E-06	2.66887E-05	1.14172E-05	1.8383E-05	1.86442E-05	2.66394E-05	2.32522E-06	4.90086E-05	4.01769E-06	2.51833E-06	2.0265E-06	3.67051E-06	1.38888E-05	1.62037E-05	4.08296E-05	3.047E-06	2.00556E-05	2.66993E-06	1.27783E-05	7.34962E-06	1.23541E-05	1.02154E-05	7.14339E-06	6.27716E-06	7.40649E-06	3.68692E-06	6.31087E-06	6.02374E-06	1.36089E-05	1.39263E-05	1.07688E-05	1.612E-06	8.51384E-06	8.61199E-06	2.14845E-06	6.35902E-06	3.2597E-06	2.26655E-05	1.71107E-05	1.89675E-05	1.58887E-05	2.34286E-05
Influenza A	2.44625E-05	3.62317E-05	7.23988E-05	7.88833E-06	6.97369E-05	8.04443E-05	5.70427E-05	2.43169E-05	4.86477E-05	1.74616E-05	5.29862E-05	0.00010642	5.49974E-05	1.75683E-05	5.42338E-05	3.58914E-05	2.01466E-05	1.01325E-05	2.01878E-05	3.73735E-05	6.31191E-05	4.67796E-05	2.08212E-05	5.09104E-05	1.14807E-05	5.00118E-05	1.32293E-05	2.6739E-05	3.18248E-05	1.00008E-05	1.88315E-05	1.43641E-05	6.91298E-06	4.28042E-05	1.0178E-05	3.23799E-05	1.39263E-05	5.73499E-05	4.47777E-06	2.30189E-05	2.99547E-05	3.86721E-06	5.34158E-06	2.40032E-05	3.75537E-05	6.12467E-05	5.64648E-05	3.62913E-05	9.4551E-05
Inorganic ion transport and metabolism	0.003450159	0.002797424	0.003764213	0.002623434	0.005298225	0.004068711	0.004330885	0.002826138	0.005062736	0.003338075	0.003952551	0.004696517	0.004433824	0.002471709	0.003562135	0.003206119	0.00224671	0.002506104	0.002622275	0.002406298	0.004163599	0.003360745	0.002892111	0.002581519	0.002235803	0.003081121	0.002976302	0.004149457	0.002348745	0.002028366	0.002658	0.003220924	0.002207545	0.002638494	0.002801248	0.003945497	0.002294978	0.003127449	0.001583339	0.003418779	0.002045534	0.002034583	0.001950694	0.002046795	0.004513771	0.004939555	0.005199868	0.004192822	0.00297229
Inositol phosphate metabolism	0.001343774	0.001403978	0.001664121	0.001372852	0.001475128	0.001692865	0.001674299	0.001119428	0.001402843	0.001209103	0.001435601	0.00168639	0.001517929	0.000778949	0.001598726	0.00131325	0.001084681	0.001084853	0.001021932	0.001168679	0.001453246	0.001810247	0.001140594	0.001129286	0.000904841	0.001342386	0.001137721	0.001290073	0.001118385	0.000908282	0.001111057	0.00119222	0.000918966	0.001042392	0.001009496	0.001431441	0.001101604	0.001563724	0.000863314	0.001476362	0.001031192	0.000842193	0.001012356	0.000906493	0.001292601	0.00145313	0.001452473	0.001420417	0.001597535
Insulin signaling pathway	0.000845024	0.000801942	0.000735909	0.000795595	0.000733044	0.000781812	0.000691665	0.000803308	0.000683601	0.000854275	0.000800415	0.000611793	0.000730606	0.000952565	0.000750805	0.000733899	0.000767371	0.000799792	0.000734714	0.000891914	0.000743109	0.000721185	0.000830054	0.000796054	0.000867462	0.000825745	0.000796405	0.000924189	0.000876949	0.0007672	0.000748739	0.000846584	0.000806054	0.000729318	0.000846855	0.000889587	0.000661319	0.000664408	0.000872807	0.000836879	0.000684091	0.000645824	0.000775801	0.000762473	0.000757073	0.000691464	0.000793571	0.000826576	0.000617719
Ion channels	0.0001843	0.000142188	0.000161977	0.000294967	0.000256348	0.000218879	0.000210727	0.000259287	0.000209117	0.000125141	0.00025628	0.000205746	0.000197991	0.000307446	0.000226305	0.000200081	0.000242119	0.000203663	0.000258159	0.0002101	0.00023891	0.000246824	0.000241475	0.000156074	0.000206386	0.000189031	0.000427748	0.000177527	0.000184662	0.000181085	0.000240541	0.000164065	0.000166372	0.000182467	0.000215608	0.000244335	0.000475279	0.000270972	0.000231769	0.000432629	0.00040027	0.000215275	0.000121585	0.000237069	0.000238432	0.000242268	0.000248328	0.000146249	0.000219852
Isoflavonoid biosynthesis	1.6625E-06	5.68753E-06	1.38487E-05	8.17006E-06	1.21071E-05	1.76801E-06	2.61664E-06	5.6551E-07	2.02699E-06	4.0296E-06	1.14623E-05	1.48493E-06	2.40614E-06	0	4.50447E-06	6.42831E-06	3.59761E-07	2.702E-06	6.11752E-07	7.57571E-07	9.23234E-06	5.33452E-06	0	4.88534E-06	5.33987E-07	5.06727E-06	8.81955E-07	5.75397E-06	0	2.85736E-06	1.50652E-06	8.97756E-07	0	2.46947E-06	1.86944E-06	3.75419E-06	7.14168E-07	3.75654E-06	1.79111E-07	1.5451E-05	1.1233E-06	4.2969E-07	0	2.96336E-07	5.9997E-06	2.55861E-06	6.71158E-06	5.77772E-06	1.2551E-06
Isoquinoline alkaloid biosynthesis	0.000531049	0.000580971	0.000635812	0.00058261	0.000742084	0.000667422	0.000614387	0.000626303	0.000652858	0.000541757	0.000615505	0.000643472	0.00062233	0.000592673	0.000690445	0.00054962	0.00066304	0.000673473	0.000679351	0.000557572	0.000670758	0.000557046	0.000633268	0.00060964	0.000589789	0.000581634	0.000722027	0.000566089	0.000527859	0.000555042	0.000592062	0.00060419	0.000693142	0.000571546	0.000537982	0.000686548	0.000672746	0.000583266	0.000476076	0.000724622	0.000672484	0.000492855	0.000567225	0.000635049	0.000713742	0.000650526	0.000745569	0.000597092	0.000617092
Leishmaniasis	1.1875E-06	2.10649E-06	4.9084E-06	0	4.84284E-06	3.53601E-07	3.66329E-06	0	1.18241E-06	0	2.37897E-06	2.80488E-06	3.60921E-06	0	1.98197E-06	0	0	0	0	0	0	0	0	1.79986E-06	0	0	0	0	1.96449E-07	0	0	0	0	0	0	7.82123E-07	0	0	0	0	0	0	0	0	0	4.79739E-07	6.56567E-06	0	0
Leukocyte transendothelial migration	0	2.10649E-07	0	0	0	1.2376E-06	0	0	3.37831E-07	0	0	0	0	0	0	0	0	0	0	0	0	0	2.53917E-07	0	0	2.20316E-07	0	0	0	3.5717E-07	0	0	0	0	0	0	0	0	3.58222E-07	0	0	0	0	0	2.22211E-07	1.59913E-07	0	0	0
Limonene and pinene degradation	0.002152698	0.002473656	0.003098775	0.001860238	0.002842745	0.003348779	0.003584794	0.001725655	0.003022237	0.002109719	0.00241898	0.003469137	0.003579301	0.001405725	0.003495829	0.002086522	0.001274994	0.001348297	0.001370018	0.001478273	0.00273447	0.003105509	0.001713937	0.001725812	0.0014431	0.002129355	0.001575171	0.002633286	0.001967634	0.001686555	0.001835441	0.002439876	0.001352179	0.001702564	0.001411841	0.003004916	0.00170829	0.002648114	0.000741519	0.00300097	0.001695813	0.001072936	0.001587466	0.000996283	0.00265831	0.003344422	0.003251614	0.002543824	0.003132943
Linoleic acid metabolism	0.000768549	0.000660175	0.000654044	0.000684595	0.000732237	0.000631708	0.000712947	0.000689074	0.00081924	0.000778384	0.000704175	0.000812094	0.000838195	0.000741745	0.000868282	0.000732291	0.000524892	0.000511691	0.000568012	0.000674996	0.000702035	0.000561971	0.000694208	0.00065695	0.000664814	0.000708537	0.00057621	0.000682522	0.000669106	0.000591116	0.000650816	0.000746933	0.000548891	0.000719714	0.000720772	0.000621631	0.000614899	0.000640115	0.000665038	0.000622141	0.000747371	0.000494144	0.000770968	0.00061312	0.000759961	0.000804203	0.000748049	0.000656494	0.00061751
Lipid biosynthesis proteins	0.006982017	0.007217903	0.007869385	0.006568446	0.008263494	0.008236607	0.008253051	0.006407233	0.008509288	0.006257967	0.007623735	0.008374535	0.00811762	0.005965482	0.008119397	0.006844809	0.006339716	0.005913325	0.006086014	0.006652483	0.007847869	0.007723557	0.006649316	0.006663867	0.006523184	0.006961328	0.006529697	0.007684593	0.006851555	0.006126531	0.006486815	0.00679287	0.006291734	0.006613522	0.006164781	0.008356514	0.006231829	0.007281436	0.005311888	0.007733402	0.006076693	0.006062929	0.006030388	0.005737368	0.007421402	0.008274703	0.008695287	0.007583082	0.007456978
Lipid metabolism	0.001248774	0.001404821	0.001348757	0.001122397	0.001289325	0.001358712	0.001396238	0.001261654	0.001253015	0.001340065	0.001253717	0.001284798	0.0012603	0.001070118	0.001365395	0.001123347	0.001181816	0.001102753	0.001187716	0.00133181	0.001281977	0.001146305	0.001307671	0.001287674	0.001372079	0.001305593	0.001190639	0.001556956	0.001593988	0.001139728	0.001332515	0.001381197	0.001333744	0.001318698	0.001404571	0.00119305	0.000964841	0.001272217	0.001404945	0.000966478	0.001104207	0.001211726	0.001288592	0.001397818	0.001226382	0.001356223	0.001318096	0.001477833	0.001067046
Lipoic acid metabolism	0.000657162	0.000553587	0.00075414	0.000496965	0.000931923	0.000797547	0.000866805	0.000563814	0.000993054	0.000481761	0.000809715	0.000911255	0.000796775	0.00030047	0.000699634	0.000693454	0.000659083	0.000580254	0.000531001	0.000410351	0.000840897	0.000795458	0.000568519	0.000421682	0.000311314	0.000683641	0.000606785	0.000749877	0.00043985	0.000373599	0.000473549	0.000604414	0.000740611	0.000414871	0.000430801	0.000853296	0.000488491	0.00061432	0.000222097	0.000759623	0.000364699	0.000770435	0.000310575	0.000354715	0.000807737	0.000860652	0.000920945	0.000812131	0.000679428
Lipopolysaccharide biosynthesis	0.002589935	0.002686412	0.003788229	0.002682033	0.004807484	0.003750116	0.003837561	0.003138583	0.004481329	0.002192773	0.003742337	0.003903562	0.003528085	0.00259107	0.003454928	0.002734442	0.003553363	0.00350787	0.002301717	0.002508317	0.004330911	0.003094839	0.00329533	0.002506696	0.002515879	0.00299674	0.004480623	0.003863789	0.002157797	0.003533122	0.002462153	0.00301242	0.003568481	0.002402248	0.002121811	0.004173408	0.003556913	0.003143978	0.000779669	0.003093992	0.003294647	0.003740024	0.001323185	0.002433514	0.003922468	0.004211471	0.004798486	0.004154545	0.003253433
Lipopolysaccharide biosynthesis proteins	0.003487209	0.003570508	0.004644394	0.003558202	0.006022875	0.0046396	0.004762456	0.004063758	0.005463235	0.003281213	0.004723121	0.004802278	0.004416293	0.003532785	0.004374921	0.003748507	0.004993488	0.004886903	0.003192122	0.003233313	0.005242276	0.00392805	0.004201813	0.003393772	0.003380938	0.003998737	0.005471058	0.004714192	0.002859317	0.004538912	0.003253828	0.004166485	0.004949694	0.003232814	0.003000031	0.005043129	0.004420342	0.003948129	0.001594623	0.004006233	0.004176065	0.004786749	0.002158507	0.003384161	0.004829978	0.005195896	0.005798949	0.005141633	0.003982647
Long-term depression	0	0	0	0	0	0	0	0	0	0	0	0	0	0	0	0	0	0	0	0	0	0	0	0	0	0	0	0	0	0	0	0	0	0	2.07715E-07	0	0	0	0	0	0	0	0	0	0	0	0	0	0
Long-term potentiation	0	0	0	0	0	0	0	0	0	0	0	0	0	0	0	0	0	0	0	0	0	0	0	0	0	0	0	0	0	0	0	0	0	0	0	0	0	0	0	0	0	0	0	0	0	0	0	0	0
Lysine biosynthesis	0.007291479	0.00709699	0.006647019	0.007614495	0.007156099	0.006615169	0.006481936	0.007878974	0.007441236	0.006966952	0.007346044	0.007203747	0.006856117	0.008600215	0.006781569	0.007554066	0.007576935	0.007675703	0.007762826	0.00821914	0.006999436	0.006516521	0.007365107	0.007577684	0.007847205	0.007515202	0.008006971	0.006735358	0.007598455	0.007133749	0.007365366	0.006983194	0.006759052	0.007822466	0.008190212	0.0066019	0.00791548	0.007016474	0.008364831	0.007031799	0.007690505	0.006748285	0.008190421	0.007973522	0.006902317	0.006943266	0.0067749	0.00664673	0.006891764
Lysine degradation	0.002610597	0.003320046	0.003905505	0.002452708	0.003263265	0.004033881	0.00426198	0.002181174	0.003275779	0.002874447	0.002667042	0.003956855	0.00403028	0.001680359	0.003936006	0.002398295	0.001927961	0.001904234	0.001788457	0.002048472	0.003539191	0.003886399	0.002188254	0.002407189	0.001975752	0.002857279	0.002004683	0.003226961	0.002816687	0.002328746	0.002418715	0.003041822	0.00168815	0.002230482	0.001905164	0.00382943	0.002366038	0.003423214	0.001142189	0.004623644	0.002060137	0.001749699	0.002171733	0.001666003	0.003129397	0.003755559	0.003667731	0.003296192	0.00424329
Lysosome	0.001727336	0.000853762	0.001258127	0.001415111	0.002606092	0.001687915	0.001879269	0.001895308	0.00287055	0.001186045	0.002432173	0.002444697	0.002083887	0.001915723	0.0013299	0.001994651	0.001681165	0.001840399	0.001766128	0.001457314	0.001934835	0.001296698	0.00151055	0.001032865	0.001142732	0.001559177	0.002770513	0.001659512	0.000696412	0.000742199	0.001411105	0.001813467	0.002060529	0.001391411	0.001479971	0.00144724	0.002392105	0.001558215	0.000972751	0.00137735	0.001812636	0.000835318	0.000741208	0.001245502	0.002470097	0.002668789	0.002425068	0.001988801	0.001013704
MAPK signaling pathway	0	0	0	0	0	0	0	0	0	0	0	0	0	0	0	0	0	0	0	0	0	0	0	0	0	0	0	0	0	0	0	0	0	0	0	0	0	0	0	0	0	0	0	0	0	0	0	0	0
MAPK signaling pathway - yeast	0.000356012	0.000422141	0.000410728	0.00040146	0.000236815	0.000392497	0.000354293	0.000505566	0.000203374	0.00042557	0.000328514	0.000302927	0.000282206	0.000513874	0.000437474	0.000446767	0.000641095	0.000687996	0.000509895	0.000365402	0.000386251	0.000316173	0.000507325	0.000430682	0.00047151	0.000436226	0.000714383	0.000347777	0.000439457	0.00039503	0.000423332	0.000611821	0.00071388	0.000387982	0.000408784	0.000290168	0.000610256	0.000375404	0.000324191	0.000504208	0.000590108	0.000423245	0.000469296	0.000501401	0.000333983	0.000328621	0.000283053	0.000487134	0.000426944
Measles	5.69999E-06	5.47689E-06	4.5578E-06	1.40863E-06	5.97283E-06	3.53601E-07	3.83774E-06	3.67582E-06	9.62818E-06	2.6864E-06	3.67659E-06	3.62984E-06	7.04655E-06	2.84194E-06	5.40536E-06	1.60708E-06	0	1.01325E-06	5.50577E-06	3.03028E-06	6.59453E-06	4.92417E-06	1.77742E-06	5.14247E-06	2.13595E-06	1.54221E-06	0	3.04622E-06	2.75029E-06	1.07151E-06	0	3.59102E-06	0	8.23158E-07	6.23146E-07	5.63129E-06	1.42834E-06	0	1.79111E-06	3.4686E-06	0	0	0	0	9.33286E-06	1.05543E-05	1.89675E-06	2.16665E-06	1.2551E-06
Meiosis - yeast	0.0002337	0.000250462	0.000308352	0.000173543	0.000344649	0.000453317	0.000411161	0.000217439	0.000451342	0.000227896	0.000407236	0.00033609	0.000412481	0.000184984	0.000321619	0.000242401	7.55499E-05	9.55832E-05	0.00016242	0.000171464	0.000355539	0.000304067	0.000257471	0.000181272	0.000138837	0.000204013	0.000316622	0.000314607	0.000109226	9.57215E-05	0.000207397	0.000164963	5.89908E-05	0.000192344	0.000155786	0.000447218	0.000253887	0.000253191	3.4031E-05	0.000133383	0.000192459	6.53129E-05	9.25874E-05	9.36423E-05	0.000340649	0.000408578	0.000429979	0.000293219	0.000284699
Melanogenesis	2.375E-07	4.21299E-07	7.01199E-07	0	8.0714E-07	1.5912E-06	2.79108E-06	2.5448E-06	1.35132E-06	1.11933E-06	4.3254E-07	3.29985E-07	6.87468E-07	1.03343E-06	1.80179E-07	0	2.15857E-06	1.01325E-06	1.52938E-06	1.76767E-06	5.65246E-07	6.15521E-07	5.07833E-07	5.14247E-07	0	8.81264E-07	4.11579E-06	3.38469E-07	5.10768E-06	0	2.51086E-07	0	4.60865E-07	0	0	1.56425E-07	1.42834E-06	2.50436E-06	5.37332E-07	0	0	1.28907E-06	1.01744E-06	0	1.77769E-06	1.11939E-06	2.91808E-07	6.68049E-06	2.30102E-06
Membrane and intracellular structural molecules	0.004947119	0.005390519	0.006115861	0.00493387	0.006293105	0.006352444	0.006174393	0.005784041	0.005539247	0.005136619	0.005775708	0.005854436	0.005763043	0.004564149	0.005896351	0.005024527	0.006896266	0.006577003	0.004981802	0.005049968	0.006522745	0.005356674	0.005777366	0.005439703	0.005364166	0.005744302	0.007039173	0.005871247	0.005022025	0.006396194	0.005147521	0.006331424	0.00631063	0.005212508	0.004955255	0.005864983	0.006113277	0.005634066	0.00415125	0.006832827	0.005941522	0.005900936	0.004215777	0.005618241	0.005962365	0.006080055	0.006310342	0.006912505	0.00635458
Metabolism of cofactors and vitamins	0.001435686	0.001580292	0.001870975	0.001360174	0.001863201	0.001684379	0.001826413	0.001433569	0.00177716	0.00148625	0.001558874	0.001761957	0.001762496	0.00093603	0.001787374	0.001349141	0.001164188	0.001157807	0.001291408	0.001320699	0.001750189	0.001654931	0.001467892	0.001401837	0.001365138	0.001486252	0.001422299	0.00189204	0.001516391	0.001370817	0.001425166	0.001514739	0.00125171	0.001495952	0.001511336	0.001815464	0.001098747	0.001584511	0.001213117	0.001550149	0.001037557	0.001407235	0.001369988	0.001234241	0.001748356	0.001826527	0.001970869	0.001804275	0.001565949
Metabolism of xenobiotics by cytochrome P450	0.000782087	0.001059145	0.001311243	0.000632757	0.000966146	0.001168828	0.001492181	0.000553069	0.000975994	0.000920763	0.000751322	0.001159239	0.001236927	0.000307187	0.001251522	0.000645509	0.000411927	0.000454611	0.000410486	0.000485603	0.001077546	0.001302853	0.000710713	0.000762371	0.000541463	0.00087818	0.000515943	0.001119147	0.000856322	0.000501823	0.00067266	0.000886085	0.000308319	0.000536973	0.000429555	0.001418458	0.00057312	0.001157767	0.000190574	0.000992966	0.000519715	0.000381135	0.00048939	0.000328044	0.000900843	0.001174722	0.001275637	0.001121781	0.001453826
Methane metabolism	0.011842687	0.01204346	0.011967018	0.011689946	0.011655579	0.011162126	0.01119607	0.01206262	0.011258389	0.012212371	0.011703453	0.011346713	0.011584177	0.012114139	0.01206369	0.012283426	0.012008116	0.012100564	0.012259815	0.011876188	0.011358798	0.010722786	0.012144326	0.012178136	0.012430682	0.011358396	0.011193473	0.012372723	0.012555062	0.011393355	0.011930367	0.012230802	0.012191272	0.011812859	0.012648612	0.011438078	0.010800718	0.011285412	0.01344907	0.009655637	0.011431477	0.012328672	0.012631307	0.011899386	0.011400311	0.011827332	0.011872781	0.01248494	0.010503528
Mineral absorption	0.0001254	0.000137765	0.000162503	0.000146216	7.89382E-05	0.000106434	0.000132227	8.56748E-05	6.8073E-05	0.000200808	0.000126085	8.57962E-05	0.000143509	2.53191E-05	0.000138918	7.41934E-05	8.88611E-05	0.000106391	0.000106139	7.12117E-05	0.000139992	0.00016578	0.000150319	0.000123933	0.000126021	8.63639E-05	5.29173E-05	0.000183958	0.000107065	0.000220017	0.00011098	0.000136459	2.67302E-05	0.000143778	7.20772E-05	0.000231665	0.000137477	0.000113448	3.65386E-05	0.000147573	0.000150148	0.000244923	7.47821E-05	8.35668E-05	0.000157992	0.000115457	9.74638E-05	0.000188318	9.64336E-05
Mismatch repair	0.007002205	0.007046855	0.006481361	0.007531386	0.006303921	0.006507851	0.006209805	0.007638632	0.006577739	0.006968743	0.00713756	0.006478769	0.006272285	0.008628634	0.006690939	0.007180689	0.008056857	0.007757101	0.007963481	0.007887071	0.006724726	0.006362846	0.00742757	0.00741004	0.007651232	0.007316037	0.007743855	0.006603524	0.007621047	0.008317052	0.007639804	0.007008781	0.00832922	0.007593354	0.007706236	0.006379464	0.008125088	0.007177505	0.007871023	0.006728454	0.008265261	0.009228027	0.00772087	0.00822037	0.006774101	0.006213263	0.006144449	0.006781243	0.006894692
N-Glycan biosynthesis	0.000574749	0.000451211	0.000574282	0.000444564	0.000933215	0.000581143	0.000640902	0.000487187	0.000894239	0.000421541	0.000713691	0.00078553	0.000700358	0.000354984	0.00058432	0.00054962	0.000388542	0.000293167	0.000384792	0.00040126	0.000643438	0.00054925	0.000519006	0.000368715	0.00038367	0.000413754	0.000494776	0.000641398	0.000260688	0.000410031	0.000372361	0.000389402	0.000278824	0.000433255	0.000416885	0.000700626	0.000411004	0.000472573	0.000208306	0.000455333	0.000353091	0.000506605	0.000244695	0.000307893	0.000737963	0.000790131	0.000902415	0.00058012	0.000350592
NOD-like receptor signaling pathway	0.00033155	0.000321872	0.00029205	0.000400615	0.000333187	0.000292075	0.000267246	0.000437705	0.000269927	0.000342516	0.00036182	0.00032949	0.000283065	0.000509223	0.000346664	0.000374717	0.000474885	0.000512704	0.00045912	0.000453027	0.000345742	0.000221177	0.000437498	0.000438138	0.000491535	0.000386214	0.000537698	0.00033813	0.00038838	0.000462892	0.000385418	0.000416783	0.000501882	0.000426396	0.000398398	0.000294391	0.000559193	0.000338089	0.000430582	0.000406772	0.000552665	0.000488987	0.000423511	0.000517996	0.000357537	0.000313909	0.000306106	0.000332761	0.00031001
Naphthalene degradation	0.001746811	0.001848659	0.002071518	0.001773185	0.001870304	0.002231577	0.002221526	0.001734138	0.001872935	0.001706087	0.001865329	0.002160414	0.002343578	0.001577016	0.002260523	0.001841443	0.001458473	0.001556014	0.001662436	0.001563879	0.001948401	0.002282352	0.001723586	0.001576424	0.001552567	0.001896701	0.001867392	0.002005089	0.001720501	0.001666554	0.001738773	0.002004016	0.001705663	0.001619425	0.001491603	0.002129877	0.001943251	0.002059588	0.00110977	0.002236617	0.001859815	0.001506494	0.001584414	0.00121972	0.002065895	0.002176577	0.002074607	0.002003245	0.002193918
Neuroactive ligand-receptor interaction	0	4.21299E-07	0	0	0	0	0	0	0	0	0	0	0	0	0	0	0	0	0	2.52524E-07	1.88415E-07	0	0	0	0	0	0	0	0	0	0	0	0	0	0	0	0	7.51309E-07	0	0	7.48868E-07	0	2.54361E-07	0	0	0	0	0	0
Neurotrophin signaling pathway	0	0	0	0	0	0	0	0	0	0	0	0	0	0	0	0	0	0	0	0	0	0	0	0	0	0	0	0	0	0	0	0	0	0	0	0	0	0	0	0	0	0	0	0	0	0	0	0	0
Nicotinate and nicotinamide metabolism	0.004181895	0.004040677	0.004062048	0.004225047	0.004372598	0.004202019	0.004307509	0.00395518	0.004526429	0.003877817	0.004455163	0.004217709	0.004231536	0.004345837	0.00402159	0.004354911	0.004366784	0.004298543	0.004327533	0.004368912	0.00424669	0.004175284	0.004032704	0.004130173	0.004222769	0.003919203	0.003802106	0.004136257	0.00412936	0.004772858	0.004065339	0.004016336	0.004264387	0.004235145	0.003973177	0.004257408	0.004755644	0.004305251	0.00407477	0.004017585	0.004504818	0.00538187	0.003974135	0.004274059	0.004201565	0.004228102	0.004142211	0.004298446	0.004160662
Nitrogen metabolism	0.007037592	0.007282993	0.007234624	0.00718768	0.007367247	0.007365334	0.007086902	0.006972744	0.006655441	0.007517664	0.007199846	0.006989091	0.007143306	0.007698029	0.007374537	0.007339521	0.008010807	0.007799995	0.007280154	0.00693531	0.007150356	0.007412309	0.007278521	0.007486919	0.007629872	0.00694194	0.007330218	0.00707518	0.006740758	0.007520921	0.006958606	0.007167234	0.007294577	0.007171348	0.006835078	0.00713171	0.007699087	0.007004954	0.006957021	0.007076575	0.007799839	0.007349851	0.007135077	0.00732336	0.007009645	0.007154831	0.007127987	0.007383209	0.0071796
Nitrotoluene degradation	0.000976124	0.001228718	0.001205888	0.000957869	0.001258653	0.001270842	0.000952107	0.000886438	0.001377337	0.001102095	0.000980352	0.001037309	0.001176601	0.000968583	0.001258909	0.00097871	0.000767371	0.000884567	0.001053131	0.000925247	0.00110449	0.000931283	0.001054008	0.001147799	0.001248461	0.000886332	0.000876075	0.001037407	0.001080077	0.00071934	0.001084191	0.000865437	0.000462248	0.001081629	0.001099852	0.001376849	0.000823436	0.000932374	0.001259686	0.000628447	0.001008726	0.000729614	0.001157851	0.001074812	0.000876178	0.001102761	0.001384044	0.001051907	0.001040898
Non-homologous end-joining	0.000194512	0.000312393	0.000379174	0.000191574	0.000289925	0.000589099	0.000437851	0.000238928	0.000398978	0.000266625	0.00028699	0.000337575	0.000416949	7.51821E-05	0.000459636	0.000171422	8.16658E-05	6.6199E-05	8.16689E-05	0.000173736	0.000363453	0.000354335	0.000213036	0.000165845	0.000145244	0.000245212	0.000352194	0.000330007	0.000246544	0.00015644	0.000217692	0.000281671	6.22168E-05	0.000122925	0.000172404	0.000399352	0.000172114	0.000273476	5.4987E-05	0.000299561	0.00012244	8.37896E-05	0.000113954	5.12662E-05	0.000340205	0.000414495	0.00045595	0.000369955	0.000396821
Notch signaling pathway	0	6.31948E-07	2.1036E-06	0	9.68567E-07	6.54162E-06	1.56998E-06	0	1.35132E-06	4.0296E-06	4.3254E-07	1.64993E-07	0	0	2.16215E-06	0	3.59761E-07	0	6.11752E-07	5.05047E-07	1.31891E-06	0	0	2.57123E-07	0	4.40632E-07	0	0	0	0	0	0	0	0	0	3.12849E-07	0	2.50436E-07	0	3.15327E-07	0	0	2.54361E-07	2.96336E-07	0	1.59913E-07	0	7.22216E-07	0
Novobiocin biosynthesis	0.001267061	0.001338256	0.001417474	0.001378768	0.001449623	0.001404327	0.001328205	0.001336867	0.001392708	0.001282532	0.001302378	0.0013503	0.001329907	0.00130419	0.001371881	0.001318339	0.001370691	0.001415172	0.001425688	0.001344436	0.001387301	0.001353531	0.001346266	0.001377153	0.001405988	0.0012406	0.001348508	0.001339828	0.001340962	0.001184732	0.001358126	0.001311173	0.001192259	0.00136507	0.001306944	0.001430972	0.001346921	0.001303771	0.001305359	0.001494021	0.001384658	0.000976256	0.001336921	0.001327883	0.00135282	0.001369336	0.001440655	0.001328154	0.001443785
Nucleotide excision repair	0.003664858	0.003632017	0.003465502	0.003703291	0.003595645	0.00363113	0.003574153	0.003928884	0.003764282	0.00358097	0.003778454	0.003571267	0.003560568	0.00404485	0.003609882	0.003747168	0.003846929	0.00358589	0.003883707	0.003909571	0.003637167	0.003492261	0.003721149	0.003644467	0.003724559	0.003643367	0.004018479	0.003630415	0.003763965	0.004352826	0.003840868	0.003465562	0.003840852	0.003686374	0.003805136	0.00343524	0.003831868	0.003704705	0.003809865	0.003379363	0.003886253	0.004676319	0.003658981	0.003781252	0.003673814	0.003586051	0.003585733	0.003608189	0.003577249
Nucleotide metabolism	0.0003116	0.000411188	0.000326934	0.00034596	0.000332864	0.000269974	0.000273351	0.000360513	0.000285129	0.000341844	0.000302129	0.000231155	0.000274472	0.000429391	0.00033297	0.00042909	0.000518776	0.000525877	0.000417215	0.000315655	0.000335002	0.000292372	0.000406013	0.000362801	0.000358038	0.000370572	0.000415695	0.000273821	0.000367556	0.00031931	0.000491376	0.000308379	0.000338275	0.000351488	0.000363294	0.000268112	0.000333516	0.000433004	0.000527302	0.000328256	0.00035047	0.000466644	0.000407486	0.00046673	0.00032265	0.00027681	0.000239282	0.000358941	0.00046376
Olfactory transduction	0	0	0	0	0	0	0	0	0	0	0	0	0	0	0	0	0	0	0	0	0	0	0	0	0	0	0	0	0	0	0	0	0	0	0	0	0	0	0	0	0	0	0	0	0	0	0	0	0
One carbon pool by folate	0.005396231	0.005369033	0.00520062	0.005724394	0.0051891	0.005205715	0.005131576	0.005992997	0.005347697	0.005001851	0.005631888	0.005153052	0.005102386	0.006092336	0.005096177	0.005821101	0.006450522	0.006071054	0.00597284	0.005894155	0.005362673	0.005105747	0.005718711	0.005725624	0.005849293	0.005487633	0.006379765	0.005317174	0.005603121	0.00679551	0.005780258	0.005460152	0.006622636	0.005712713	0.005598549	0.004973676	0.006081139	0.005688912	0.005575181	0.005499308	0.006245563	0.007329656	0.005644523	0.005919022	0.00552972	0.005112101	0.005056007	0.005497685	0.005431871
Oocyte meiosis	0	0	0	0	0	0	0	0	0	0	0	0	0	0	0	0	0	0	0	0	0	0	0	0	0	0	0	0	0	0	0	0	0	0	2.07715E-07	0	0	0	0	0	0	0	0	0	0	0	0	0	0
Other glycan degradation	0.001622598	0.001443159	0.001089839	0.002142528	0.001154209	0.00190644	0.001140505	0.00278316	0.001376662	0.001702282	0.002067109	0.001117826	0.001223693	0.003570763	0.001826833	0.002451596	0.003478533	0.004095555	0.002840976	0.002491651	0.001495263	0.001219142	0.002100653	0.002053645	0.002367431	0.002247665	0.004386842	0.001007452	0.001410112	0.001889427	0.002119169	0.002782819	0.004614184	0.001976676	0.002500684	0.001114056	0.003925067	0.001937375	0.003244592	0.002691003	0.003424575	0.001871731	0.00207355	0.002951806	0.001748356	0.001255478	0.001188095	0.001526041	0.00154252
Other ion-coupled transporters	0.010558763	0.010183636	0.010272044	0.011904339	0.011329979	0.010212177	0.010572962	0.011676659	0.009768723	0.010594039	0.010388315	0.010314024	0.010410841	0.011693533	0.010756313	0.011536403	0.012850318	0.01315941	0.0121289	0.01090978	0.010557656	0.011094971	0.011279994	0.011060678	0.01119557	0.011747915	0.012085129	0.010557346	0.010257786	0.012395215	0.01050269	0.011296014	0.013609355	0.011289605	0.011282469	0.010255665	0.012420451	0.011561894	0.01139646	0.013424429	0.012146646	0.012893714	0.011610303	0.0118173	0.011609856	0.010417058	0.010414764	0.010472486	0.01048763
Other transporters	0.002273585	0.00232557	0.002358484	0.002331002	0.002273712	0.002404134	0.002158029	0.002469867	0.002273772	0.002595062	0.002351072	0.002278384	0.002196288	0.002578669	0.002228271	0.002497398	0.002679863	0.002863106	0.002809471	0.002497712	0.002403801	0.002096875	0.002496763	0.002608774	0.002546851	0.00243934	0.002522978	0.00238045	0.002532622	0.002155876	0.002451607	0.002601023	0.002934791	0.002604196	0.002471811	0.002171643	0.002517085	0.002349343	0.002622182	0.002797899	0.002702666	0.002159623	0.002587359	0.002630578	0.002459875	0.002267248	0.002204753	0.002356589	0.00241628
Other types of O-glycan biosynthesis	0	0	0	0	0	0	0	0	0	0	0	0	0	0	0	0	0	0	0	0	0	0	0	0	0	0	0	0	0	0	0	0	0	0	0	0	0	0	0	0	0	0	0	0	0	0	0	0	0
Others	0.011500687	0.009802571	0.010300443	0.010219899	0.012823187	0.010760612	0.011595893	0.010617741	0.012344009	0.011432419	0.011838189	0.012006519	0.011741951	0.010532473	0.010746403	0.010746257	0.009361352	0.009436056	0.010555474	0.009717615	0.011428323	0.010877487	0.010415154	0.009360064	0.009201663	0.010628489	0.010671062	0.011610492	0.009219749	0.009031392	0.010165732	0.010646712	0.01112483	0.010246665	0.010598255	0.011019799	0.009904437	0.010419904	0.010105251	0.010989472	0.009521114	0.009658147	0.009295619	0.009073819	0.013177999	0.012642249	0.01268211	0.011457046	0.009635207
Oxidative phosphorylation	0.012810261	0.013287344	0.01440579	0.013103648	0.015696603	0.014111513	0.014446981	0.012567904	0.015608808	0.012159314	0.014289827	0.015222392	0.01379112	0.012768818	0.014523491	0.012380654	0.012306358	0.011645615	0.012455269	0.013203199	0.015195119	0.014763271	0.012950766	0.012677727	0.012046745	0.013438621	0.012823031	0.014390843	0.012468428	0.011400855	0.012265065	0.012591476	0.012786249	0.012660437	0.012537277	0.015474928	0.01243152	0.013842617	0.011323921	0.013505153	0.012841222	0.012745901	0.011612846	0.012279585	0.013549314	0.014912375	0.015928033	0.014148202	0.014305231
PPAR signaling pathway	0.001376311	0.001629584	0.001795246	0.001404405	0.001510481	0.002057251	0.001996146	0.001302653	0.001674628	0.001292606	0.001579204	0.001901046	0.002002078	0.001237017	0.001970796	0.001496992	0.001474662	0.0013179	0.001233904	0.001350749	0.001596065	0.001818044	0.001432344	0.00143732	0.001482882	0.001391296	0.001427296	0.001567618	0.001491442	0.00148654	0.001392274	0.001624938	0.001297797	0.00133571	0.00109549	0.001893207	0.001640801	0.00165889	0.000850418	0.001576952	0.001602579	0.001244383	0.001319624	0.001150081	0.001461482	0.001796144	0.001758433	0.00158111	0.001945198
Pancreatic cancer	0	0	0	0	0	0	0	0	0	0	0	0	3.43734E-07	0	0	0	0	0	0	0	0	0	0	0	0	0	0	0	0	0	0	0	0	0	0	0	0	0	0	0	0	0	0	0	0	0	0	0	0
Pancreatic secretion	2.375E-07	1.47455E-06	3.506E-07	0	1.61428E-07	0	0	0	0	0	0	0	0	0	0	0	0	0	0	2.52524E-07	1.88415E-07	1.35415E-05	0	0	0	0	0	0	0	0	0	0	0	0	0	0	0	1.25218E-06	0	0	7.48868E-07	0	2.54361E-07	0	0	0	0	3.61108E-07	0
Pantothenate and CoA biosynthesis	0.006395155	0.006153491	0.006020497	0.006552106	0.006254847	0.006195975	0.00600344	0.006543238	0.0064095	0.005888587	0.006298649	0.006171387	0.006138057	0.006273186	0.005910224	0.006455093	0.006250495	0.006130498	0.006186647	0.006639857	0.006089013	0.00586612	0.006347155	0.006299266	0.00659554	0.006086673	0.006466196	0.006085667	0.006352575	0.005882941	0.006327878	0.005877384	0.005681088	0.006489499	0.006618431	0.006087106	0.006417155	0.006191287	0.006604889	0.005930676	0.006177416	0.005802966	0.006409131	0.006464873	0.006063471	0.00620047	0.006238995	0.006065527	0.005640846
Parkinsons disease	0.000211137	0.000266472	0.000405469	0.000140581	0.00038097	0.000360143	0.000399648	0.000110275	0.000311311	0.000231926	0.000265796	0.000551406	0.000314345	9.19754E-05	0.000313691	0.000139816	9.85746E-05	5.77552E-05	9.94097E-05	0.000181059	0.000397179	0.000293809	0.000191961	0.000256609	0.000135099	0.000298528	5.7621E-05	0.000341515	0.000289566	0.000105722	0.000177016	0.000243516	6.1756E-05	0.000207984	8.43324E-05	0.000306123	8.71285E-05	0.000297769	1.66573E-05	0.000190142	9.92251E-05	9.06646E-05	8.82632E-05	0.000126239	0.00024021	0.000388269	0.000376724	0.000379163	0.000447653
Pathogenic Escherichia coli infection	0	2.10649E-07	0	0	0	1.2376E-06	0	0	3.37831E-07	0	0	0	0	0	0	0	0	0	0	0	0	0	2.53917E-07	0	0	2.20316E-07	0	0	0	3.5717E-07	0	0	0	0	0	0	0	0	3.58222E-07	0	0	0	0	0	2.22211E-07	1.59913E-07	0	0	0
Pathways in cancer	0.000580924	0.00054832	0.000606713	0.000589371	0.000615686	0.000593343	0.000603397	0.000634503	0.000549313	0.000545339	0.000584578	0.000728938	0.000570426	0.000631168	0.000608284	0.000579619	0.000576698	0.000626526	0.000603493	0.000619693	0.000666048	0.000502265	0.000601782	0.000633552	0.000592992	0.000663151	0.000698802	0.000572012	0.00055654	0.000474321	0.000558667	0.000602619	0.000675168	0.000630539	0.000532997	0.000547642	0.000701313	0.000629096	0.000497928	0.000559075	0.000694201	0.000538402	0.000534667	0.000659645	0.000613302	0.000598235	0.000584783	0.000591856	0.000655163
Penicillin and cephalosporin biosynthesis	0.0004028	0.000497554	0.000523095	0.000398643	0.000510112	0.000649212	0.00054775	0.000434029	0.00050151	0.000334681	0.000475578	0.000518242	0.000571458	0.000275926	0.00063459	0.000334808	0.00028637	0.000299922	0.000297923	0.000387624	0.000546216	0.00054966	0.00036564	0.000361258	0.000347359	0.000426091	0.000566215	0.000376716	0.000231024	0.000310738	0.000384162	0.000375711	0.000240111	0.000373988	0.000383235	0.000656983	0.000492419	0.000493109	0.000200067	0.000869673	0.000343356	0.000213556	0.00027064	0.000291595	0.000521751	0.000528353	0.000610608	0.000481176	0.00050999
Pentose and glucuronate interconversions	0.005516406	0.004609641	0.004180375	0.00514601	0.004889167	0.004502403	0.004153826	0.005064429	0.00503402	0.005546967	0.004957558	0.004767629	0.004653814	0.006427942	0.00470681	0.005531024	0.004832675	0.004830836	0.004698561	0.005436834	0.004469773	0.004245659	0.004950359	0.005011592	0.004997317	0.00537351	0.004701993	0.004270121	0.004621662	0.004363899	0.004651123	0.00509656	0.004354256	0.005026474	0.005778223	0.004060469	0.004482475	0.004536654	0.006381717	0.00474473	0.004582326	0.003571585	0.005844959	0.005626834	0.004937528	0.00452666	0.004427891	0.004286349	0.003936417
Pentose phosphate pathway	0.008276628	0.007759693	0.007402561	0.008516019	0.007714639	0.00746169	0.007188777	0.008377754	0.007862173	0.008227769	0.007893424	0.007385403	0.007529663	0.009073785	0.007713994	0.008416799	0.008180255	0.008304256	0.008422907	0.008328483	0.007582392	0.007726019	0.008192621	0.00796954	0.008104053	0.008296223	0.00822158	0.007616392	0.007851285	0.007781655	0.008076694	0.008116387	0.007760973	0.007828502	0.008596088	0.007665117	0.00807831	0.007812862	0.008778398	0.007667499	0.008164164	0.008212239	0.008598161	0.008515225	0.008057814	0.007284521	0.007616911	0.007357209	0.007382927
Peptidases	0.016619282	0.016678379	0.015927568	0.017040207	0.016636759	0.016199527	0.015680639	0.017734124	0.016329739	0.016721492	0.017409522	0.015804156	0.016033812	0.018163071	0.016350144	0.017224385	0.018760118	0.017924385	0.01872328	0.017575899	0.016587319	0.015463118	0.01727065	0.017237296	0.017615695	0.016770461	0.01837317	0.016027	0.016310973	0.018632469	0.017224773	0.016584919	0.019316251	0.017421305	0.01763274	0.016660939	0.017998102	0.016591907	0.018351153	0.017211826	0.018200873	0.020762631	0.017455516	0.017936349	0.016993361	0.015953569	0.016392445	0.016341029	0.016174078
Peptidoglycan biosynthesis	0.00642223	0.007159763	0.006320786	0.007544345	0.005455294	0.006312664	0.005696944	0.007593957	0.005475397	0.006831961	0.006620675	0.005685979	0.005832133	0.007512012	0.006403374	0.00678508	0.008337471	0.007889161	0.007753956	0.007851971	0.006244833	0.006402034	0.007264048	0.007520088	0.007890992	0.007104093	0.00771034	0.006172992	0.007545414	0.008840663	0.007522546	0.006659329	0.008491906	0.007679785	0.007434752	0.006041274	0.008301487	0.00713468	0.008096524	0.007281538	0.008476817	0.009832172	0.007888494	0.00804405	0.006013029	0.005344615	0.005453449	0.006085568	0.007067896
Peroxisome	0.002062685	0.002351058	0.002576908	0.002083083	0.002234808	0.00265024	0.002769624	0.001887391	0.002245563	0.001898389	0.00221547	0.002522408	0.002528507	0.001928641	0.002629169	0.002204106	0.002220088	0.002260222	0.001914784	0.002068926	0.002380626	0.002537588	0.002142041	0.002207404	0.002177332	0.002246784	0.002155203	0.002217308	0.002018122	0.00226517	0.001930603	0.002345163	0.002164224	0.002015364	0.001722375	0.00253971	0.002526726	0.002320793	0.001466201	0.003258592	0.002406489	0.001954231	0.002057525	0.001950486	0.002044785	0.002385743	0.002478469	0.002335826	0.002752856
Pertussis	0.000119937	0.00021718	0.000227013	0.000217774	0.000353689	0.000265554	0.000234276	0.000181812	0.000157767	0.000274237	0.000193778	0.000153278	0.000183726	0.000200227	0.000277115	0.000219634	0.000520575	0.000498857	0.000201266	0.000176009	0.00027697	0.000186093	0.000192977	0.000226269	0.00018823	0.000281564	0.000272818	0.000180404	0.000161874	0.000173942	0.00015492	0.00030187	0.000386666	0.000149815	0.00014727	0.000268581	0.000367439	0.000243174	7.80923E-05	0.000280326	0.000265848	0.00023547	0.000162791	0.000501105	0.000191324	0.000211885	0.000213166	0.0002739	0.00028951
Phagosome	4.74999E-07	4.21299E-06	1.9283E-06	2.81726E-07	1.45285E-06	1.5912E-06	1.04666E-06	3.67582E-06	3.37831E-06	2.23867E-06	2.59524E-06	8.24964E-07	2.578E-06	1.03343E-06	4.50447E-06	0	0	3.3775E-07	3.05876E-06	0	4.52196E-06	2.87243E-06	5.07833E-07	1.02849E-06	1.06797E-06	6.60948E-07	0	1.01541E-06	3.92898E-07	1.42868E-06	0	3.59102E-06	0	5.48772E-07	0	2.50279E-06	7.14168E-07	0	3.58222E-07	2.52262E-06	0	0	0	0	6.22191E-06	6.39652E-06	1.75085E-06	2.16665E-06	6.27551E-07
Phenylalanine metabolism	0.002243423	0.002807114	0.003340864	0.00230621	0.003066484	0.003576675	0.003400234	0.002247338	0.002842848	0.002565063	0.002624221	0.003259431	0.003331297	0.001882395	0.00331601	0.002264372	0.002053518	0.002167003	0.002072004	0.002269178	0.003017092	0.003139773	0.002468324	0.002484069	0.002394664	0.002471286	0.002389215	0.003183298	0.002646759	0.00200015	0.002440559	0.002962595	0.001753132	0.002170941	0.001974541	0.003438525	0.002299621	0.002825172	0.0016034	0.003297693	0.002242487	0.001433876	0.002057525	0.001844694	0.002776748	0.003286694	0.00328663	0.003243109	0.003278744
Phenylalanine, tyrosine and tryptophan biosynthesis	0.008218203	0.007830682	0.007435518	0.008400229	0.007706891	0.007583506	0.007387816	0.00822959	0.007947138	0.007692056	0.007947924	0.007293998	0.007596691	0.009094453	0.007594356	0.007867178	0.007995337	0.008102281	0.007779344	0.008383785	0.007483663	0.007438366	0.007911535	0.007925058	0.008390003	0.007551775	0.008267736	0.007460696	0.008099989	0.007908093	0.008123898	0.007498731	0.006723104	0.0084102	0.008601281	0.007726592	0.008628576	0.007775547	0.009076259	0.007780071	0.008277243	0.007015552	0.008025595	0.008134729	0.007646057	0.007533825	0.007727361	0.007539569	0.007306156
Phenylpropanoid biosynthesis	0.000883262	0.001045874	0.000914715	0.001085773	0.000825542	0.001073179	0.000784294	0.001153641	0.000784782	0.001041875	0.001077241	0.000822489	0.000826508	0.001697152	0.001013866	0.001088527	0.001268878	0.001329046	0.001091671	0.001423728	0.000906465	0.000759758	0.001206104	0.001290502	0.001497032	0.000910126	0.001342041	0.000746662	0.001259632	0.001125442	0.001248652	0.001235312	0.001158155	0.001171079	0.001472701	0.000918838	0.001504752	0.00100425	0.002697229	0.001442307	0.00172764	0.000757974	0.001195242	0.001581251	0.000831291	0.000743116	0.000819688	0.000804187	0.000931495
Phosphatidylinositol signaling system	0.000882787	0.000916957	0.001021297	0.000862927	0.00112709	0.001032162	0.00103113	0.000978616	0.001204706	0.0008592	0.00109065	0.00114076	0.001019171	0.000713584	0.000982155	0.00090157	0.000977112	0.000946713	0.000931698	0.000847722	0.001093562	0.001023201	0.000953203	0.000848764	0.000817267	0.000985033	0.001068635	0.001033853	0.000849249	0.000826848	0.000969444	0.000943317	0.00092127	0.000896693	0.000895045	0.001086682	0.000864143	0.00099298	0.00084594	0.001017246	0.000817764	0.000919107	0.000735103	0.000796552	0.001059724	0.00108565	0.001082169	0.001040893	0.000940071
Phosphonate and phosphinate metabolism	0.000501124	0.000452896	0.00039162	0.000493866	0.000398565	0.000449427	0.000401916	0.000560421	0.000320095	0.000674062	0.000478173	0.000392848	0.000421074	0.000518524	0.00044306	0.000548281	0.000636058	0.000622811	0.000539565	0.000532572	0.000413383	0.000504317	0.000534748	0.000544587	0.000563356	0.000542859	0.000655586	0.000407347	0.000521376	0.00060826	0.000544104	0.00065626	0.000659498	0.000550144	0.000552315	0.000381989	0.000603115	0.0004876	0.000613992	0.000643268	0.000583369	0.000433987	0.000587574	0.000561261	0.000468865	0.00040522	0.000326387	0.000429718	0.000556638
Phosphotransferase system (PTS)	0.003350884	0.002900853	0.001535802	0.004738634	0.002504877	0.001335551	0.001685115	0.003613894	0.00163071	0.005456077	0.001733188	0.001546147	0.001625861	0.004237843	0.00205566	0.00327067	0.003042862	0.004779161	0.006596521	0.002559327	0.001945952	0.003702154	0.002706498	0.003238469	0.002153569	0.003195244	0.002445072	0.001923518	0.00244972	0.002675558	0.003505667	0.004058755	0.002719106	0.003304977	0.003435403	0.001187106	0.00321804	0.00297869	0.004104861	0.002401217	0.003861915	0.00384186	0.004346519	0.003907491	0.003454047	0.001535645	0.001186636	0.001569013	0.004000637
Photosynthesis	0.003678158	0.003547758	0.003324211	0.003849225	0.003528491	0.003303165	0.003311791	0.003553102	0.003434222	0.003573582	0.004256194	0.003332193	0.003399013	0.003720352	0.003361235	0.003190852	0.003367007	0.003291035	0.003499833	0.0041876	0.00366411	0.003782376	0.004130462	0.003908019	0.004023859	0.003432084	0.003019518	0.004227474	0.003704244	0.004122452	0.003893093	0.003205438	0.003210849	0.004040331	0.004171961	0.005292939	0.003423007	0.003523639	0.004857842	0.003177238	0.003680314	0.003944556	0.003842376	0.004148116	0.003525377	0.003214413	0.003629942	0.003606203	0.003398606
Photosynthesis - antenna proteins	7.59999E-06	3.85488E-05	6.45103E-05	8.45179E-06	4.50384E-05	6.94826E-05	8.66979E-05	3.95857E-06	3.17561E-05	0.000111262	0.000257578	3.62984E-05	0.00011687	1.57598E-05	3.51349E-05	0	1.79881E-06	1.14835E-05	4.6799E-05	0	0.000125296	0.000132132	0.000159967	1.79986E-05	0	1.03549E-05	0	0.000224405	0	0	4.69531E-05	1.36908E-05	6.91298E-06	2.68898E-05	0	0.000588782	0	6.51134E-05	0	9.77515E-06	1.16075E-05	0	2.54361E-07	0	0.000136882	2.89443E-05	7.45569E-05	0.000174957	1.56888E-05
Photosynthesis proteins	0.003780283	0.003723018	0.003586635	0.003960788	0.003796461	0.003597184	0.003583747	0.003601453	0.003581009	0.003778644	0.004604605	0.003487781	0.003676578	0.003757556	0.003550603	0.003274955	0.003450472	0.00336534	0.003596184	0.004227751	0.003928833	0.004097728	0.004396313	0.004034523	0.004100486	0.003516465	0.003040391	0.004623652	0.003800897	0.004185314	0.004003571	0.003310924	0.00329104	0.004136092	0.004214335	0.006138101	0.003475855	0.003717978	0.004869843	0.003292332	0.003786653	0.004060573	0.003887397	0.004184565	0.003743588	0.00336777	0.003953849	0.003968574	0.003543361
Phototransduction	0	0	0	0	0	0	0	0	0	0	0	0	0	0	0	0	0	0	0	0	0	0	0	0	0	0	0	0	0	0	0	0	0	0	0	0	0	0	0	0	0	0	0	0	0	0	0	0	0
Phototransduction - fly	0	2.10649E-07	0	0	0	1.2376E-06	0	0	3.37831E-07	0	0	0	0	0	0	0	0	0	0	0	0	0	2.53917E-07	0	0	2.20316E-07	0	0	0	3.5717E-07	0	0	0	0	0	0	0	0	3.58222E-07	0	0	0	0	0	2.22211E-07	1.59913E-07	0	0	0
Plant-pathogen interaction	0.001399348	0.00143031	0.001414494	0.001496811	0.00142331	0.001367199	0.001323321	0.001394266	0.0014922	0.001567962	0.001380235	0.001455401	0.001322173	0.001610861	0.001397467	0.001425745	0.001427533	0.001413145	0.001548344	0.001516657	0.001440999	0.001302648	0.001558287	0.001573595	0.001626524	0.001399228	0.001400838	0.001445261	0.001686908	0.001390461	0.001565272	0.001422045	0.001471543	0.001474824	0.001474363	0.001393587	0.001516535	0.001374645	0.001724299	0.001218109	0.001610442	0.0014704	0.001498949	0.001581843	0.001357265	0.001386127	0.001455829	0.001397306	0.001433535
Polycyclic aromatic hydrocarbon degradation	0.001485086	0.001310029	0.001450431	0.001349468	0.001460115	0.001636643	0.001757683	0.001410383	0.001632906	0.001332678	0.001585908	0.001610659	0.001842242	0.001161835	0.0017535	0.001589667	0.001279671	0.001312834	0.001308843	0.001370698	0.001329834	0.001527518	0.001217276	0.001233421	0.001251932	0.001381162	0.001212099	0.001423092	0.001200893	0.001413677	0.00134984	0.001499252	0.001641142	0.001299766	0.001309645	0.001511218	0.001299786	0.001443515	0.001265418	0.00137325	0.001237505	0.001512939	0.001257815	0.001035695	0.001591253	0.00171091	0.001625661	0.001336821	0.001391908
Polyketide sugar unit biosynthesis	0.001903323	0.001852872	0.001772632	0.002000819	0.002078869	0.001946397	0.001770417	0.002139326	0.002034587	0.001697357	0.002059756	0.001776641	0.001880568	0.002082622	0.001879985	0.002075272	0.002349242	0.00246625	0.002068945	0.002132815	0.001872658	0.001734743	0.002077546	0.002015076	0.002199759	0.00189582	0.002516216	0.00193841	0.001801635	0.002284814	0.001907503	0.002032295	0.002574394	0.002102344	0.002249348	0.002020067	0.002237845	0.001852978	0.002315186	0.00175385	0.002071745	0.002469	0.00202573	0.002150216	0.002013454	0.00193143	0.002077817	0.001840747	0.001754632
Pores ion channels	0.003389834	0.003506892	0.00388815	0.003453963	0.003690888	0.004196007	0.003813663	0.003783265	0.002981528	0.003134804	0.003333803	0.003002867	0.00341534	0.003261767	0.004133662	0.003369773	0.005236327	0.004935201	0.003545408	0.003029021	0.004132322	0.003666864	0.003706422	0.003616441	0.003524848	0.003544225	0.005105047	0.003580999	0.003138667	0.004365327	0.003193567	0.004300251	0.004865817	0.003144187	0.002926916	0.004141184	0.004895264	0.003695438	0.002239064	0.006697237	0.004523165	0.004524208	0.002699532	0.003847335	0.003696257	0.003521766	0.003930212	0.004251502	0.004325081
Porphyrin and chlorophyll metabolism	0.009583589	0.009391383	0.009414127	0.008942552	0.008602493	0.00911672	0.009127008	0.008849673	0.008079905	0.009888188	0.008569484	0.008829585	0.008969737	0.009217432	0.008955967	0.009890488	0.009029292	0.008504204	0.009772125	0.008861813	0.008781466	0.009524982	0.009356575	0.009706152	0.009325548	0.009064465	0.006997133	0.009569695	0.009789648	0.008679937	0.008682816	0.009367185	0.009994788	0.009100829	0.00936505	0.010003352	0.007492335	0.008434695	0.010117789	0.007327891	0.007774003	0.008606265	0.01051884	0.009329557	0.008993767	0.008754762	0.008924648	0.009461384	0.008324253
Prenyltransferases	0.003257071	0.003346587	0.003417295	0.003405224	0.003511864	0.003514088	0.003531066	0.003672142	0.003757188	0.003015483	0.003713789	0.003531504	0.003512789	0.003231798	0.003414028	0.003490036	0.003637548	0.003493685	0.003420917	0.003425736	0.003616441	0.003528371	0.003394358	0.003192701	0.003187635	0.00341534	0.003972911	0.00333544	0.003108021	0.003667418	0.003318608	0.003129802	0.003504881	0.003284398	0.00312196	0.00360324	0.00385365	0.003516126	0.002758127	0.003507386	0.003648862	0.004102682	0.002971444	0.00321436	0.003566264	0.003478589	0.003509134	0.003455079	0.003309285
Primary bile acid biosynthesis	0.0002717	0.000207279	0.000185292	0.000213548	0.000258285	0.000266792	0.000273875	0.000353161	0.000285467	0.000271774	0.000304508	0.00033279	0.00030197	0.000363768	0.000227205	0.000304005	0.00034645	0.000295193	0.000223289	0.000313887	0.000224591	0.00020702	0.00027296	0.000237068	0.000273935	0.000204894	0.000398937	0.000269252	0.000304889	0.0001893	0.000300299	0.000308828	0.000261311	0.000256551	0.00034273	0.000202257	0.000283882	0.00024693	0.000460136	0.000227982	0.000325009	0.000213556	0.000207813	0.000240032	0.000236432	0.000317427	0.000280135	0.000280761	0.000230311
Primary immunodeficiency	0.000505874	0.000465957	0.000375317	0.000500064	0.000300579	0.000411768	0.000437851	0.000414236	0.000254556	0.000566159	0.000354467	0.00032817	0.00038292	0.000599132	0.000427925	0.000406323	0.00051338	0.000492777	0.000552412	0.000422725	0.000360061	0.000463077	0.000434197	0.00041834	0.000441073	0.000444598	0.000355428	0.000401762	0.000396238	0.000655049	0.000386673	0.000547856	0.000492665	0.000375085	0.000412107	0.000408268	0.000480635	0.000422236	0.000519242	0.000458486	0.000556035	0.000692231	0.000472857	0.000477991	0.000408424	0.00033086	0.000348418	0.000374108	0.000507689
Prion diseases	8.73999E-05	7.54125E-05	8.43192E-05	6.33884E-05	0.000140765	8.82235E-05	0.000124203	5.82476E-05	0.000143578	0.000103874	0.000100566	0.000149813	0.000132681	0.000159665	8.19813E-05	8.57108E-05	5.32447E-05	5.87685E-05	4.49638E-05	4.89896E-05	0.000113803	9.52006E-05	6.80497E-05	6.73663E-05	4.96608E-05	0.000106853	6.35007E-05	8.07248E-05	3.8504E-05	4.75036E-05	5.8252E-05	9E-05	4.1017E-05	6.00905E-05	6.89615E-05	9.22905E-05	4.46355E-05	9.34127E-05	3.20608E-05	0.000224513	6.10328E-05	1.28907E-05	8.41935E-05	4.91918E-05	0.000108217	0.000135766	0.000130146	0.000107249	0.000101245
Progesterone-mediated oocyte maturation	0.000325612	0.000317449	0.000285739	0.000395544	0.000318013	0.000283942	0.000262362	0.000432333	0.000265197	0.00034162	0.000345167	0.000320251	0.000271378	0.000507156	0.000339997	0.000370163	0.000436391	0.000507976	0.000456673	0.000442674	0.000335002	0.000215843	0.000425564	0.00042811	0.00047418	0.000382028	0.000533288	0.000321545	0.000381897	0.000323953	0.000381651	0.000405561	0.000494969	0.000418987	0.000397567	0.000289073	0.000550266	0.000331828	0.000430224	0.000273389	0.000535441	0.000398753	0.000416389	0.000513255	0.00032465	0.000307033	0.000299832	0.000325719	0.000298505
Propanoate metabolism	0.006693693	0.007868388	0.008486791	0.006604788	0.007322208	0.008647315	0.008646418	0.005849357	0.008039028	0.007171566	0.006659387	0.00815229	0.008388654	0.005227095	0.008497412	0.006362151	0.005575582	0.00584645	0.006006486	0.005933296	0.007676976	0.008459925	0.006110251	0.006496994	0.006052742	0.006981156	0.005536322	0.007670039	0.007354269	0.006124745	0.006508158	0.007632945	0.005754826	0.006234869	0.005758698	0.008129855	0.006052216	0.007516345	0.005094269	0.008647851	0.005859147	0.005328159	0.00627839	0.005161883	0.006946093	0.008172518	0.007973209	0.007766345	0.008618993
Prostate cancer	0.000329887	0.000318081	0.000285914	0.000396952	0.000318659	0.000309931	0.000262885	0.000450712	0.000265197	0.00034162	0.000357062	0.000321076	0.000271378	0.000510773	0.000341078	0.000395609	0.000499709	0.000583294	0.000495825	0.000448735	0.000335191	0.000215843	0.000434451	0.000437624	0.000477384	0.000410229	0.000574152	0.000321714	0.000386612	0.000329668	0.000386673	0.000443491	0.000610647	0.000422005	0.000402552	0.000289073	0.000565978	0.000332079	0.000445986	0.000273389	0.000541057	0.000412932	0.000424528	0.000525701	0.000327761	0.000310391	0.000299832	0.000326622	0.000298505
Proteasome	0.000429162	0.000406553	0.000402839	0.000485978	0.000397274	0.000454201	0.000446398	0.000478987	0.000360466	0.000398035	0.000422592	0.000434261	0.000444448	0.000542035	0.000442879	0.000471409	0.000473086	0.000549857	0.000530695	0.000524492	0.000401701	0.000396806	0.00045832	0.00046745	0.000497409	0.000437327	0.000545048	0.000403455	0.000451244	0.000353955	0.000428102	0.000475362	0.000538291	0.000440938	0.000411276	0.000391531	0.000602758	0.000437763	0.000476972	0.000375239	0.000578126	0.000423245	0.000474383	0.000520959	0.000385314	0.000433844	0.000386208	0.000361469	0.00041
Protein digestion and absorption	0.000156037	0.000113961	0.000124112	0.000156076	0.000184028	0.000192359	0.000143566	0.000208108	0.000175841	7.00702E-05	0.000222758	0.000163343	0.000159321	0.000270759	0.000172071	0.000231955	0.00037631	0.000314445	0.00022696	0.000192171	0.000176922	0.000119616	0.000199071	0.000164559	0.000205318	0.000134613	0.000338377	0.000118633	7.48471E-05	0.000265377	0.000134833	0.000230274	0.000304632	0.000152559	0.000126914	0.000128268	0.000469565	0.000153017	8.22118E-05	0.000352851	0.000368818	0.000401331	0.000106323	0.000226994	0.000199101	0.000185179	0.000174647	0.000193012	0.000155214
Protein export	0.005714719	0.00559864	0.00543412	0.00581511	0.005243501	0.005415578	0.005343872	0.005951432	0.005764411	0.005328473	0.005857674	0.00564539	0.005331485	0.00621118	0.005212752	0.005937882	0.006278196	0.006171703	0.006101002	0.005984053	0.0057363	0.005319332	0.005763147	0.005778592	0.005765457	0.005908657	0.005986119	0.005191264	0.005547919	0.005987235	0.005733305	0.005475189	0.006192648	0.005902588	0.00563303	0.005150749	0.006371806	0.005767048	0.005604734	0.00580013	0.006315957	0.006407111	0.005623665	0.006210321	0.005532164	0.005424412	0.005076579	0.0053787	0.005772213
Protein folding and associated processing	0.00685638	0.007307218	0.007656571	0.006743116	0.00728734	0.007370992	0.007792522	0.007373408	0.007193099	0.006857482	0.007242235	0.007261164	0.007455073	0.006653489	0.007583184	0.006768741	0.007112483	0.006960687	0.006835104	0.006739099	0.007772126	0.007517153	0.007286647	0.006917648	0.0068086	0.007054521	0.007694171	0.007371002	0.006457871	0.006920876	0.006773305	0.007062421	0.006817121	0.007007265	0.006708164	0.007725497	0.007475909	0.00736984	0.005687484	0.007378344	0.007108634	0.007428055	0.006472467	0.006839739	0.007537396	0.007413411	0.007629751	0.007630929	0.007508855
Protein kinases	0.003598358	0.004447231	0.004214734	0.003265206	0.003737702	0.003870694	0.004855259	0.003214644	0.003800768	0.004113549	0.003742769	0.003565822	0.004374873	0.002876814	0.004604289	0.003153353	0.002856146	0.002745231	0.002743096	0.003213111	0.003680502	0.004456577	0.003585049	0.003499964	0.003255985	0.003773574	0.002997763	0.004002562	0.003725068	0.00272949	0.003602587	0.003451423	0.002190954	0.003290984	0.003564601	0.004033564	0.002839889	0.003609288	0.00342012	0.003483105	0.002720639	0.002355562	0.003525951	0.00307686	0.003781808	0.003865099	0.004554827	0.004007393	0.003661341
Protein processing in endoplasmic reticulum	0.000698962	0.000807419	0.000968882	0.000829684	0.001032009	0.000805327	0.000840813	0.000818576	0.000950994	0.000645855	0.000869838	0.000778436	0.000832352	0.000864982	0.001075848	0.000755326	0.000824213	0.000886256	0.000838406	0.000772217	0.000979005	0.000764272	0.000937714	0.000880648	0.000944356	0.000712723	0.001140367	0.000921989	0.000705449	0.000717554	0.000739951	0.000799227	0.000753976	0.000727397	0.000665104	0.001114682	0.001113031	0.000788624	0.000566527	0.00069845	0.000991876	0.000897193	0.000616571	0.00081374	0.000855957	0.000912784	0.001144324	0.000885978	0.000784857
Proximal tubule bicarbonate reclamation	0.000198312	0.000306706	0.000340958	0.000218056	0.000281692	0.000424321	0.000349932	0.000354575	0.000285129	0.000175511	0.000265363	0.000231485	0.000316407	0.00020617	0.000399637	0.00018401	0.000263705	0.000262769	0.000229407	0.000277776	0.000326712	0.000338742	0.000292004	0.000230383	0.00024243	0.00028553	0.000535934	0.000300052	0.000300174	0.000270377	0.00027971	0.000296933	0.000342423	0.000195088	0.000230356	0.00038543	0.000329231	0.000278736	0.000109795	0.000335824	0.000299173	0.000170587	0.000230197	0.000205954	0.000288208	0.000267375	0.000322739	0.000282206	0.000320678
Purine metabolism	0.020797852	0.020368957	0.019735255	0.021180455	0.02030537	0.020058199	0.020154043	0.021842557	0.020765799	0.020013898	0.021014743	0.020032094	0.020067186	0.022318498	0.019768856	0.021146457	0.022833337	0.022336412	0.022107492	0.021099614	0.020481107	0.020472228	0.0210535	0.020732632	0.020834835	0.020888169	0.022215552	0.019769618	0.020174341	0.023243886	0.020942859	0.020158436	0.023434083	0.021170239	0.021238469	0.019980269	0.022896222	0.02113908	0.020575709	0.020463481	0.022410638	0.025361176	0.02114324	0.021772423	0.02091294	0.020176714	0.019758885	0.019904801	0.020351684
Pyrimidine metabolism	0.016120295	0.015698648	0.014826334	0.016874834	0.015007145	0.014707684	0.014598398	0.017080677	0.015907451	0.015362621	0.01632882	0.01503199	0.014679673	0.018494286	0.014851777	0.017036625	0.018462955	0.017847716	0.017889768	0.01737489	0.015516178	0.015005376	0.016664297	0.01677036	0.016996537	0.01623267	0.017040537	0.015144105	0.016575393	0.018501745	0.016688453	0.015785467	0.019213017	0.017014391	0.016800425	0.014382615	0.018558009	0.016273352	0.016670915	0.016195841	0.018338665	0.021205212	0.017222522	0.018114744	0.015746536	0.014863761	0.014200969	0.015469134	0.015554476
Pyruvate metabolism	0.01078795	0.01111281	0.011107348	0.010981123	0.01064843	0.011140026	0.01089097	0.011006247	0.010997414	0.010824622	0.010584256	0.010868235	0.010815244	0.010494236	0.01117649	0.010668582	0.010591736	0.010651617	0.010685777	0.010645387	0.01087702	0.011289475	0.01090115	0.010700191	0.010705637	0.011307283	0.011295485	0.010986017	0.011258498	0.010013251	0.010899155	0.01131756	0.011251568	0.010546294	0.010877217	0.010964894	0.011005327	0.010755739	0.010350095	0.011802386	0.01062532	0.01015272	0.011017388	0.010434891	0.010641016	0.010699944	0.010730062	0.011021731	0.010931308
RIG-I-like receptor signaling pathway	1.995E-05	3.3072E-05	3.43588E-05	4.62031E-05	2.4537E-05	1.66193E-05	4.39595E-05	1.21585E-05	1.85807E-05	1.99241E-05	3.02778E-05	3.29985E-05	2.88736E-05	8.26745E-06	5.71167E-05	5.00872E-05	1.69088E-05	2.06027E-05	3.18111E-05	2.1717E-05	2.9958E-05	6.56556E-05	3.17396E-05	2.18555E-05	1.62866E-05	4.47242E-05	3.02804E-05	2.23389E-05	1.82698E-05	2.75021E-05	1.58184E-05	3.56858E-05	3.22606E-05	1.04267E-05	1.16321E-05	2.76872E-05	2.89238E-05	4.38264E-05	3.29564E-05	2.08116E-05	2.05939E-05	1.28907E-05	3.73911E-05	2.9041E-05	1.97768E-05	2.06288E-05	2.78676E-05	2.69025E-05	3.61888E-05
RNA degradation	0.004616757	0.004355598	0.004457699	0.004753847	0.004875768	0.004504524	0.00457022	0.004974512	0.004784532	0.004205334	0.004854181	0.004632335	0.004476103	0.00508784	0.004492578	0.004848552	0.005089545	0.004940267	0.004753924	0.004735071	0.00476502	0.004515667	0.004895259	0.004664733	0.004714838	0.004612978	0.005441071	0.004557989	0.004449965	0.005033235	0.004657651	0.004502246	0.005201327	0.004666754	0.004694988	0.004737788	0.005273059	0.004635075	0.004462187	0.004500982	0.005165695	0.00563152	0.004537798	0.004890735	0.004760648	0.004648194	0.004829564	0.004567833	0.004546815
RNA polymerase	0.001719973	0.001544903	0.001490399	0.001585273	0.001686437	0.001423068	0.001546433	0.001664863	0.001854524	0.001393793	0.001701829	0.00170124	0.001593035	0.001655557	0.001448097	0.001672432	0.001615688	0.00149657	0.001652954	0.001548223	0.001652401	0.001566091	0.001587233	0.001544026	0.001485552	0.001628136	0.001569879	0.001533094	0.001540357	0.001742631	0.001619758	0.001407906	0.001641603	0.001639181	0.001605223	0.001519821	0.001614019	0.001577749	0.001360167	0.001507265	0.001567756	0.002006653	0.001572713	0.001636962	0.00170458	0.001720025	0.001552563	0.001508889	0.001508841
RNA transport	0.001410986	0.001343943	0.001126301	0.001321296	0.001256716	0.000865262	0.001030083	0.001361466	0.001274299	0.001348349	0.001160289	0.00112855	0.001168352	0.001432594	0.001137469	0.001179862	0.00116059	0.001207794	0.001237574	0.001316658	0.001217916	0.001066082	0.001267044	0.001309272	0.001415065	0.001235753	0.001195342	0.001191241	0.001304618	0.001118298	0.001334273	0.001227906	0.00087887	0.001387295	0.00149555	0.001060872	0.001249437	0.001047074	0.001648894	0.001470371	0.001191824	0.001203133	0.001339973	0.001340033	0.001331266	0.001173282	0.001173797	0.001185517	0.001045918
Regulation of actin cytoskeleton	0	2.10649E-07	0	0	0	1.2376E-06	0	0	3.37831E-07	0	0	0	0	0	0	0	0	0	0	0	0	0	2.53917E-07	0	0	2.20316E-07	0	0	0	3.5717E-07	0	0	0	0	0	0	0	0	3.58222E-07	0	0	0	0	0	2.22211E-07	1.59913E-07	0	0	0
Renal cell carcinoma	0.000235362	0.00019801	0.00024577	0.000187348	0.000228098	0.000223653	0.000282597	0.000181529	0.000242901	0.000184914	0.00018729	0.000302927	0.000247145	0.000109285	0.000215314	0.000175171	0.000119801	0.000109431	0.000131527	0.000142423	0.00027339	0.000244567	0.000157428	0.000157617	0.000109467	0.000232433	0.000152284	0.000226774	0.000145372	0.000141796	0.000158184	0.000186284	0.000173285	0.00016957	0.000125875	0.000230726	0.000138549	0.000240419	6.53754E-05	0.000265821	0.000129554	0.000135782	0.000112936	0.000122091	0.000260653	0.00024003	0.000223817	0.00023129	0.000262944
Renin-angiotensin system	2.2325E-05	4.88707E-05	5.0837E-05	2.81726E-06	1.77571E-05	8.48643E-05	5.26816E-05	7.06888E-06	2.75332E-05	2.50731E-05	2.29246E-05	9.89956E-06	3.4889E-05	4.13372E-06	6.72067E-05	1.33923E-06	5.75618E-06	0	2.14113E-06	1.81817E-05	2.58129E-05	3.83675E-05	1.65046E-05	2.67408E-05	1.38837E-05	2.5116E-05	4.11579E-06	3.60469E-05	4.61655E-05	1.17866E-05	1.40608E-05	3.18703E-05	0	1.12498E-05	1.49555E-05	1.17318E-05	3.57084E-07	1.50262E-05	2.32844E-06	1.7343E-05	8.98642E-06	8.16411E-06	8.39391E-06	4.44505E-06	2.62209E-05	2.95839E-05	4.56679E-05	4.8569E-05	2.82398E-05
Replication, recombination and repair proteins	0.008499878	0.008068505	0.008505898	0.008305006	0.007907707	0.007184821	0.007245122	0.008788032	0.008049331	0.008137551	0.008996401	0.007007405	0.007347656	0.008525291	0.008147685	0.008458851	0.007924824	0.007777366	0.007696757	0.008102727	0.008029878	0.007618508	0.008608029	0.008540868	0.008481047	0.007970155	0.008664615	0.008202112	0.007944402	0.008933527	0.008181899	0.007279229	0.008128283	0.008748244	0.008598165	0.007687799	0.007675519	0.007487044	0.007868336	0.006217308	0.008088903	0.008753649	0.00878766	0.008553452	0.008369354	0.007421086	0.008036823	0.007475653	0.006716259
Restriction enzyme	0.00188931	0.001532896	0.001334558	0.00194701	0.001837372	0.001553723	0.001445431	0.001965997	0.001833916	0.001425359	0.001970653	0.001543672	0.001557115	0.001493567	0.001234945	0.001951795	0.002036969	0.002315951	0.002116356	0.001859837	0.001609631	0.001505564	0.00176142	0.001778523	0.001944513	0.001703043	0.00197058	0.001648681	0.001641922	0.001804778	0.001927841	0.001883267	0.002850452	0.001897652	0.00177825	0.001491352	0.001942537	0.001655134	0.001832303	0.000981299	0.00204853	0.002237827	0.001550075	0.00190159	0.001797242	0.001733778	0.001663742	0.001586527	0.001253847
Retinol metabolism	0.000453149	0.000511246	0.000665789	0.000451044	0.000687683	0.000652571	0.000722541	0.000370692	0.000653196	0.000445271	0.000534187	0.000689175	0.000678187	0.000205653	0.000621797	0.000394805	0.000227009	0.000275942	0.000271618	0.000342927	0.00064909	0.000737804	0.000436737	0.000349431	0.000285149	0.000491085	0.000394234	0.000659845	0.000429831	0.000257162	0.000390439	0.000447082	0.000221676	0.000332281	0.000310327	0.000832961	0.000367439	0.000617075	0.000166036	0.000647367	0.000295429	0.000315822	0.000269368	0.000174542	0.000580193	0.000676752	0.000773582	0.000598356	0.000640102
Rheumatoid arthritis	0	0	0	0	0	0	0	0	0	0	0	0	0	0	0	0	0	0	0	0	0	0	0	0	0	0	0	0	0	0	0	0	0	0	0	0	0	0	0	0	0	0	0	0	0	0	0	0	0
Riboflavin metabolism	0.002138448	0.002289127	0.002494867	0.002371289	0.002435947	0.002679943	0.002465745	0.002489942	0.002466336	0.002036067	0.002399949	0.002326727	0.002363171	0.00188162	0.002329171	0.002328387	0.002565459	0.002289269	0.002273576	0.002339127	0.002505168	0.002505376	0.002384531	0.002288913	0.002313498	0.002171215	0.002542675	0.002405497	0.002351692	0.002852714	0.002364982	0.002119153	0.002212615	0.002411303	0.002243532	0.002498101	0.002582431	0.002500607	0.00209488	0.002704878	0.002479129	0.003017285	0.002145534	0.002408325	0.002419211	0.002340008	0.002413396	0.002480449	0.002496188
Ribosome	0.021811026	0.021017968	0.019896706	0.022638388	0.020170093	0.019558207	0.019404638	0.023194693	0.021418995	0.01958788	0.022029266	0.020582345	0.019625316	0.023480333	0.019549578	0.022390067	0.024083868	0.023198012	0.023445087	0.023586467	0.021070846	0.019990685	0.022030825	0.022220862	0.02257323	0.021763044	0.022941695	0.020133641	0.022080486	0.02569907	0.022699961	0.020184246	0.024991808	0.022683477	0.022312149	0.019370369	0.024517026	0.02183955	0.021691569	0.021051881	0.024661362	0.02916995	0.022027144	0.02438848	0.020738505	0.01992565	0.018970275	0.020035161	0.021059561
Ribosome Biogenesis	0.012943973	0.012762617	0.011770858	0.013431295	0.011577932	0.011247521	0.011724457	0.01361127	0.011736926	0.012424596	0.012373241	0.011510716	0.01145648	0.013379576	0.0116909	0.012768228	0.01390298	0.013598823	0.013323345	0.013629459	0.012239262	0.011828056	0.012966508	0.013314107	0.013557394	0.013050865	0.013211678	0.011899713	0.013525717	0.01436322	0.013394451	0.012314294	0.013962378	0.013634507	0.013481343	0.011004157	0.01358633	0.012756225	0.013705557	0.012288936	0.014055512	0.015440059	0.013409652	0.014434247	0.012090943	0.011376537	0.011283621	0.012155068	0.012690543
Ribosome biogenesis in eukaryotes	0.000525587	0.000522832	0.000532386	0.000502036	0.000470724	0.000460919	0.000541295	0.000490298	0.000505564	0.000503028	0.000494826	0.000470394	0.000480196	0.000483387	0.000496212	0.000466052	0.000499709	0.000505949	0.000503166	0.000510098	0.000520026	0.000500008	0.000502755	0.00051399	0.000508089	0.000488661	0.000454207	0.000519042	0.000542592	0.000579329	0.000497653	0.000516883	0.000502343	0.00049609	0.000453858	0.000493989	0.00049599	0.000497617	0.000458703	0.000529119	0.000502865	0.000591683	0.000465989	0.000488955	0.000502863	0.000521317	0.000453469	0.000514037	0.000535092
Salivary secretion	2.375E-07	1.05325E-06	3.506E-07	0	1.61428E-07	0	0	0	0	0	0	0	0	0	0	0	0	0	0	0	0	1.35415E-05	0	0	0	0	0	0	0	0	0	0	0	0	0	0	0	5.00873E-07	0	0	0	0	0	0	0	0	0	3.61108E-07	0
Secondary bile acid biosynthesis	0.000237737	0.000132709	0.000104128	0.000185939	0.000226483	0.000147805	0.000164848	0.000322058	0.000244421	0.000211106	0.000266445	0.000225215	0.00020624	0.000352142	0.000136576	0.000279899	0.000327383	0.000271551	0.00020616	0.000289897	0.000169762	0.000122694	0.000242236	0.000199014	0.000240561	0.000166118	0.000379828	0.000187512	0.000231221	0.000157512	0.000268411	0.000229377	0.000255319	0.000221429	0.00032819	0.000134212	0.000261385	0.000189831	0.000452613	0.000175953	0.000273337	0.000203243	0.000170422	0.000235291	0.000199545	0.000240349	0.000202952	0.00020529	9.99898E-05
Secretion system	0.016458732	0.015192247	0.015960173	0.013175488	0.017238563	0.015166305	0.017389478	0.013153207	0.017416373	0.014900785	0.015529919	0.016736695	0.01606767	0.011819353	0.014429978	0.013557838	0.012798152	0.012538626	0.012415506	0.013505218	0.016360278	0.016156605	0.014239139	0.014276006	0.013738416	0.014547692	0.012291506	0.017051714	0.015492566	0.012323781	0.014795011	0.014397087	0.010875501	0.014419524	0.013161461	0.016377654	0.011538453	0.014988614	0.011586855	0.012739854	0.012345471	0.011667808	0.012382797	0.013138664	0.015542101	0.017890436	0.01744485	0.017284423	0.016096889
Selenocompound metabolism	0.004077158	0.003794428	0.003693918	0.0038974	0.003840047	0.003807577	0.003738652	0.003908243	0.003944009	0.003966468	0.003834684	0.003993153	0.003810634	0.003751872	0.003694926	0.003889662	0.003720293	0.003867236	0.00391246	0.003660078	0.003895107	0.003658657	0.003728766	0.003736517	0.003626839	0.00393793	0.003937927	0.003486058	0.003519386	0.003710993	0.003756	0.003834091	0.003786931	0.003750854	0.00381656	0.003549117	0.003966131	0.003767063	0.003746639	0.004301064	0.003717383	0.003860337	0.00369332	0.003883488	0.004102459	0.003902839	0.003704937	0.003673549	0.003829106
Sesquiterpenoid biosynthesis	0	8.42598E-07	1.753E-07	0	0	1.2376E-06	0	0	1.68916E-07	0	0	0	1.71867E-07	0	0	0	0	0	0	5.05047E-07	3.7683E-07	0	0	0	0	0	0	0	0	0	0	0	0	0	0	7.82123E-07	0	1.00175E-06	0	0	1.49774E-06	0	5.08722E-07	0	0	0	0	0	0
Shigellosis	4.74999E-07	2.10649E-07	1.753E-07	0	1.13E-06	1.5912E-06	5.23328E-07	2.82755E-07	1.18241E-06	2.23867E-07	0	9.89956E-07	8.59335E-07	7.75073E-07	7.20715E-07	2.67846E-07	0	0	0	7.57571E-07	7.53661E-07	4.10347E-07	2.53917E-07	2.57123E-07	0	2.20316E-06	0	1.01541E-06	3.92898E-07	3.5717E-07	2.51086E-07	0	9.21731E-07	0	0	6.25698E-07	0	2.50436E-07	3.58222E-07	0	0	0	0	0	2.22211E-07	9.59479E-07	1.16723E-06	7.22216E-07	8.36734E-07
Signal transduction mechanisms	0.006202068	0.005249805	0.005231999	0.005281521	0.006878604	0.005182731	0.006100779	0.005420417	0.006937529	0.005771505	0.006135148	0.006587664	0.006287065	0.005142096	0.00529077	0.00559745	0.004690569	0.004310026	0.005359865	0.005276987	0.005828247	0.005645764	0.005414519	0.005075616	0.005170862	0.005491379	0.004935123	0.006411443	0.00524303	0.004477836	0.005468409	0.005406511	0.004567637	0.005580185	0.005730864	0.005417609	0.004763143	0.00520607	0.005249737	0.004163897	0.004442288	0.004765694	0.005136818	0.004890439	0.006461228	0.006864909	0.006597773	0.006265581	0.004907866
Small cell lung cancer	1.995E-05	3.22294E-05	7.31E-05	6.4797E-06	6.86069E-05	7.92066E-05	5.68683E-05	2.06411E-05	3.98641E-05	1.47752E-05	5.16885E-05	0.000105595	5.15601E-05	1.47264E-05	5.08104E-05	3.42843E-05	2.01466E-05	9.11925E-06	1.4682E-05	3.40907E-05	5.63361E-05	4.18554E-05	1.87898E-05	4.75678E-05	9.34477E-06	4.82492E-05	1.32293E-05	2.36928E-05	2.92709E-05	8.57207E-06	1.88315E-05	1.07731E-05	6.91298E-06	4.1981E-05	9.5549E-06	2.75307E-05	1.24979E-05	5.65986E-05	2.32844E-06	1.95503E-05	2.92059E-05	3.86721E-06	5.08722E-06	2.40032E-05	2.79986E-05	5.10123E-05	6.11337E-05	3.41247E-05	9.37143E-05
Sphingolipid metabolism	0.002474035	0.001535634	0.001654655	0.002054629	0.002902797	0.002199929	0.002107964	0.002489377	0.003358547	0.002050842	0.002889368	0.002741849	0.002369702	0.003368469	0.001830616	0.002733103	0.002346004	0.002561157	0.002326798	0.002359329	0.0022184	0.00159461	0.002234974	0.001950024	0.002095632	0.00226529	0.003215018	0.002131168	0.001564914	0.00140582	0.002083765	0.002535936	0.00300899	0.002155026	0.002520832	0.001764313	0.002693484	0.001999233	0.002577404	0.001222524	0.002519193	0.001326883	0.001909996	0.002193778	0.002694308	0.002911218	0.002766045	0.00224266	0.001274765
Spliceosome	0	0	2.2789E-06	0	0	0	2.79108E-06	0	0	0	0	1.64993E-07	5.15601E-07	0	0	0	0	0	0	0	0	0	0	0	2.66993E-07	0	0	1.69234E-07	0	0	0	0	0	0	0	0	0	0	0	6.30655E-07	0	0	0	0	0	3.19826E-07	0	0	0
Sporulation	0.003425696	0.003886482	0.001872553	0.004115456	0.001387311	0.001393188	0.000925941	0.004278652	0.001291866	0.005036551	0.002913374	0.001896426	0.002211756	0.005912002	0.002144488	0.004258754	0.003612364	0.002826629	0.004929803	0.005788095	0.001824424	0.001297723	0.00419775	0.005444845	0.006335488	0.003586966	0.003114181	0.002625502	0.006308177	0.004027445	0.005663001	0.002645238	0.003200249	0.0056293	0.006780864	0.001108112	0.002668488	0.00259452	0.009992232	0.002998132	0.003982857	0.002251147	0.007127192	0.005868941	0.002122115	0.001430263	0.001057949	0.002462033	0.001860897
Staphylococcus aureus infection	0.000551712	0.000326928	0.000198439	0.000873351	0.000176925	0.000112976	0.000180548	0.000434312	0.000260806	0.00017081	0.000210863	0.000307381	0.000221365	0.000308996	0.000187206	0.000396412	0.000293925	0.000270875	0.000425473	0.000178029	0.000211025	0.000882042	0.00029175	0.000123933	0.000111069	0.000545503	0.000225192	0.000292775	0.000129067	0.000189657	0.000289503	0.000260574	0.000576543	0.000325422	0.000460712	8.99441E-05	0.001070181	0.000411467	0.000252546	0.000382177	0.000427604	0.000821568	0.000306759	0.000139871	0.000609302	0.000265456	0.000131897	0.000188318	0.000239097
Starch and sucrose metabolism	0.008266178	0.007665111	0.006192642	0.008939735	0.006665197	0.006727261	0.005906101	0.008915272	0.006628076	0.008177623	0.008028593	0.006029163	0.006516336	0.010229161	0.006972018	0.00859572	0.009126787	0.008656867	0.00897226	0.009991099	0.006407435	0.006535397	0.008326435	0.008796963	0.009812277	0.007954292	0.008661675	0.00656697	0.008558502	0.008691366	0.008397582	0.008090801	0.008314012	0.008882967	0.010120926	0.006521341	0.009211337	0.007555914	0.013390859	0.006813908	0.00947693	0.007371336	0.00949402	0.010413259	0.007239411	0.006038958	0.006373956	0.00641201	0.006413779
Steroid biosynthesis	0.000328937	0.00016873	0.000264177	0.000145089	0.000627147	0.000370397	0.000416045	0.000263528	0.000618569	0.000181108	0.000427566	0.000528472	0.000465931	0.00012427	0.00028234	0.000256864	3.84945E-05	1.14835E-05	0.000123268	0.00015505	0.000415267	0.000288679	0.000217099	9.74498E-05	6.19425E-05	0.000248517	0.000322501	0.000403793	9.80281E-05	3.67885E-05	0.000206644	0.000174614	1.33651E-05	0.000191796	0.000226825	0.00040295	6.89172E-05	0.000208113	1.46871E-05	9.45982E-05	3.33246E-05	8.72271E-05	4.68024E-05	1.77802E-06	0.000480642	0.000576966	0.000600103	0.000366163	0.000147056
Steroid hormone biosynthesis	0.000658112	0.000298912	0.000522919	0.000430478	0.00109658	0.000692351	0.000752545	0.000654013	0.001180551	0.000357291	0.000858808	0.000974117	0.000835445	0.000499147	0.000545221	0.000658634	0.000377749	0.000457651	0.000475943	0.000397472	0.000734631	0.000480927	0.000532209	0.000303663	0.000302504	0.00054396	0.000953099	0.000777463	0.000275618	0.00015644	0.000456475	0.000601272	0.00055396	0.000413225	0.000460505	0.000629453	0.0005217	0.000505881	0.000146871	0.0001687	0.00044333	0.000275861	0.000184412	0.000265221	0.000877289	0.001077654	0.001086546	0.00070741	0.000311684
Stilbenoid, diarylheptanoid and gingerol biosynthesis	0.0001273	0.000244564	0.000344464	8.81803E-05	0.000217605	0.000416542	0.000399473	8.313E-05	0.000339182	0.00013835	0.000292613	0.000318436	0.000400622	5.86472E-05	0.000449726	0.000193385	4.38909E-05	5.03247E-05	5.35283E-05	9.84842E-05	0.000241548	0.000273907	8.78552E-05	0.000115706	5.84716E-05	0.000139019	5.20353E-05	0.000213066	0.000123174	5.96473E-05	0.00012253	0.000145436	7.60428E-05	7.60049E-05	7.24926E-05	0.000279218	6.28468E-05	0.000192836	4.22701E-05	0.000191088	6.62749E-05	7.47661E-05	0.00010149	1.33351E-05	0.00024421	0.000292321	0.000350023	0.000159068	0.000253531
Streptomycin biosynthesis	0.003053297	0.003025558	0.003117708	0.003183224	0.003364319	0.003360802	0.003058152	0.003392214	0.003407702	0.002677892	0.003476108	0.003076124	0.003166821	0.003034412	0.003202498	0.003361202	0.003616681	0.003562923	0.003163675	0.00336311	0.00316481	0.003026106	0.003298377	0.00313562	0.003330743	0.003024499	0.003904707	0.003146743	0.002898999	0.003339536	0.003080829	0.00316459	0.00356295	0.003224034	0.003379735	0.003333721	0.00339694	0.003117932	0.003602455	0.002857496	0.003184563	0.003394123	0.00303656	0.003209619	0.00325428	0.003173475	0.003397955	0.003078083	0.002894683
Styrene degradation	0.00042655	0.000616782	0.000689279	0.00035582	0.000382746	0.000889484	0.000752196	0.000395009	0.000420769	0.000532803	0.00034906	0.000640502	0.000627486	0.000161215	0.000721075	0.000314184	0.000229168	0.000323564	0.000275594	0.000339644	0.000530766	0.000615521	0.000410583	0.000435824	0.000354033	0.000413313	0.000366599	0.000629044	0.000616261	0.000391458	0.000375374	0.000690374	0.000275137	0.000335848	0.000302849	0.000667307	0.000288524	0.000513895	0.000222276	0.000725253	0.000348598	0.000169298	0.000403162	0.000223141	0.000443311	0.000615985	0.000566107	0.000670397	0.000773352
Sulfur metabolism	0.002968509	0.002912228	0.003061787	0.003101242	0.003430666	0.00332827	0.003191252	0.003194003	0.003098586	0.003085553	0.003168572	0.003258936	0.003223193	0.002785097	0.003156192	0.002906399	0.002952562	0.003035696	0.002896034	0.002922204	0.003293121	0.003085607	0.003113526	0.002908837	0.002838942	0.003219259	0.003777705	0.003146067	0.002815705	0.002471257	0.002914108	0.00319444	0.003260162	0.002830839	0.0029965	0.003217341	0.00313234	0.002988457	0.002883504	0.003336794	0.002972259	0.002195717	0.002601094	0.002701698	0.003402939	0.003342983	0.003488853	0.003037097	0.00302877
Sulfur relay system	0.003122884	0.00298406	0.003243748	0.003048559	0.003502985	0.003200797	0.003068793	0.003020957	0.00353574	0.0028196	0.003088985	0.003318993	0.003152556	0.002712757	0.00319511	0.00277944	0.002492787	0.002585475	0.002953232	0.002880285	0.003391473	0.003048675	0.002924866	0.002869754	0.00281598	0.002994977	0.002913096	0.003181606	0.002896249	0.002571979	0.002952022	0.002690126	0.002797914	0.003067359	0.003063385	0.003583218	0.002433527	0.003008492	0.002997598	0.003543964	0.002591459	0.002905995	0.002889031	0.002875944	0.003189616	0.003279817	0.003478932	0.002960361	0.002849081
Synthesis and degradation of ketone bodies	0.000633174	0.000994055	0.001206589	0.000687412	0.000632959	0.001113667	0.001211678	0.000448167	0.000708432	0.000797413	0.000552354	0.00101652	0.001077606	0.000319072	0.001196928	0.000534889	0.00042164	0.000451234	0.000482061	0.000519189	0.000960541	0.001134405	0.00059772	0.000709661	0.00055855	0.000761192	0.000366893	0.000884249	0.000948653	0.000697552	0.000708063	0.000987756	0.000407405	0.000656331	0.000413976	0.001093408	0.000671318	0.000891804	0.000264726	0.001886288	0.000552665	0.000438284	0.00066083	0.000307893	0.000794182	0.000947005	0.000898768	0.000994852	0.001438974
Systemic lupus erythematosus	1.9E-06	1.43242E-05	1.26216E-05	1.1269E-06	8.0714E-06	1.55584E-05	2.19798E-05	5.2027E-05	1.30065E-05	4.92507E-06	5.19048E-06	2.96987E-06	2.01084E-05	1.03343E-06	2.75674E-05	2.94631E-06	4.31714E-06	1.351E-06	3.05876E-07	2.52524E-06	1.78994E-05	1.27208E-05	2.4376E-05	6.17096E-06	1.60196E-06	2.88614E-05	0.000100249	5.75397E-06	2.55384E-06	1.42868E-06	2.81217E-05	2.24439E-06	4.60865E-07	2.19509E-06	2.24332E-05	3.59777E-06	0	1.42749E-05	7.16443E-07	4.72991E-06	2.24661E-06	3.43752E-06	4.5785E-06	0	2.22211E-05	9.27496E-06	2.34905E-05	4.33329E-06	1.04592E-05
TGF-beta signaling pathway	0	0	0	0	0	0	0	0	0	0	0	0	0	0	0	0	0	0	0	0	0	0	0	0	0	0	0	0	0	0	0	0	0	0	2.07715E-07	0	0	0	0	0	0	0	0	0	0	0	0	0	0
Taurine and hypotaurine metabolism	0.001221699	0.001191012	0.001208692	0.001207478	0.001243963	0.001311683	0.00132367	0.001308308	0.001289839	0.001148212	0.001247878	0.00123728	0.001349671	0.001239084	0.001232063	0.001287269	0.001355221	0.001352013	0.001210963	0.001114134	0.001247874	0.001255047	0.00122007	0.001138542	0.001171567	0.001206671	0.001527839	0.001162132	0.001033715	0.001247951	0.001233336	0.001286709	0.001405639	0.001185347	0.001169229	0.001238883	0.001511893	0.001335076	0.001005707	0.001132656	0.00136032	0.001398212	0.001113083	0.0011809	0.001315711	0.001331117	0.001271114	0.001288432	0.001238995
Terpenoid backbone biosynthesis	0.005311682	0.005425276	0.005232349	0.005744678	0.004976015	0.005323111	0.005132623	0.005749827	0.005257158	0.00512856	0.005416916	0.005145957	0.005173024	0.005667079	0.005229149	0.005586736	0.005866989	0.005667443	0.005763621	0.005592389	0.00528693	0.005323025	0.00553259	0.005489842	0.005562275	0.005495124	0.005677435	0.005155047	0.005571297	0.006230467	0.005578134	0.005272745	0.006240117	0.005561801	0.00526932	0.005195955	0.005943305	0.005467275	0.005178988	0.005538409	0.006066583	0.006847543	0.005624937	0.005409027	0.00522818	0.005074362	0.004989329	0.005092883	0.005469315
Tetracycline biosynthesis	0.001529023	0.001520257	0.001524057	0.00147371	0.001461891	0.001499269	0.001345999	0.001528857	0.00170554	0.001472594	0.001445981	0.00145936	0.001398825	0.00148039	0.001493502	0.001283251	0.001246933	0.001182462	0.001390512	0.001577768	0.001445521	0.001508642	0.001356931	0.001411865	0.001344312	0.001618883	0.001300295	0.001576926	0.001549591	0.001172231	0.001410854	0.001414414	0.00169875	0.001566469	0.001714482	0.001481184	0.001264791	0.001441011	0.001374854	0.001814078	0.001193696	0.001260711	0.001647241	0.00126832	0.001556143	0.001464324	0.001488219	0.001452556	0.001284597
Thiamine metabolism	0.004595382	0.004427008	0.004111482	0.004973876	0.004308349	0.00405439	0.004071663	0.004923617	0.004381669	0.004213393	0.00453648	0.004042651	0.004152478	0.005083965	0.004275282	0.004799	0.004927292	0.005033486	0.005078765	0.004808303	0.004281358	0.004215703	0.004823655	0.004788666	0.00519062	0.004460299	0.005088584	0.004365062	0.004731673	0.005436479	0.004845966	0.004416286	0.004928494	0.004896141	0.004898341	0.004138212	0.005129154	0.00466087	0.005247408	0.005186503	0.005174307	0.005815427	0.00488144	0.005043644	0.004412888	0.00417725	0.004287823	0.004305127	0.004095815
Tight junction	0	2.10649E-07	0	0	0	1.2376E-06	0	0	3.37831E-07	0	0	0	0	0	0	0	0	0	0	0	0	0	2.53917E-07	0	0	2.20316E-07	0	0	0	3.5717E-07	0	0	0	0	2.07715E-07	0	0	0	3.58222E-07	0	0	0	0	0	2.22211E-07	1.59913E-07	0	0	0
Toluene degradation	0.001201986	0.0013332	0.001682352	0.001219311	0.00166868	0.001715496	0.001834787	0.001289647	0.001573279	0.001191866	0.001520378	0.001738198	0.001685156	0.001066501	0.001779446	0.001291286	0.001314208	0.001397609	0.001047319	0.001301759	0.001670677	0.001650007	0.001280756	0.001245763	0.001099212	0.001298323	0.001331163	0.00162448	0.001247059	0.001204733	0.0011673	0.00148601	0.001002382	0.001480037	0.000983324	0.001654346	0.001366917	0.001632845	0.000587842	0.001811871	0.001610067	0.001219461	0.000917225	0.001063847	0.001453037	0.001783511	0.001652945	0.001632027	0.001665938
Toxoplasmosis	1.87625E-05	3.01229E-05	6.7841E-05	6.4797E-06	6.3764E-05	7.8853E-05	5.3205E-05	2.06411E-05	3.86817E-05	1.47752E-05	4.93096E-05	0.00010279	4.79509E-05	1.47264E-05	4.88285E-05	3.42843E-05	2.01466E-05	9.11925E-06	1.4682E-05	3.40907E-05	5.63361E-05	4.18554E-05	1.87898E-05	4.5768E-05	9.34477E-06	4.82492E-05	1.32293E-05	2.36928E-05	2.90745E-05	8.57207E-06	1.88315E-05	1.07731E-05	6.91298E-06	4.1981E-05	9.5549E-06	2.67486E-05	1.24979E-05	5.65986E-05	2.32844E-06	1.95503E-05	2.92059E-05	3.86721E-06	5.08722E-06	2.40032E-05	2.79986E-05	5.05325E-05	5.4568E-05	3.41247E-05	9.32959E-05
Transcription factors	0.015197371	0.014568725	0.01343235	0.014924162	0.013309085	0.012905733	0.012402689	0.014561045	0.01249333	0.016588515	0.013455889	0.013062143	0.013184774	0.016578821	0.013537553	0.015116168	0.014182874	0.014218594	0.015814093	0.015276419	0.012940543	0.013442568	0.014091867	0.015399892	0.015226904	0.015031727	0.012960027	0.013377806	0.015709642	0.014636812	0.015378535	0.014287337	0.01383564	0.015704473	0.01659811	0.012306078	0.012911441	0.013719904	0.018058844	0.014792004	0.013631653	0.012490665	0.018071324	0.016390955	0.013787968	0.01271277	0.012043051	0.012706118	0.013301359
Transcription machinery	0.010264739	0.009772027	0.010110944	0.009677012	0.011496249	0.01080216	0.010648844	0.010820759	0.012436405	0.008966977	0.01158883	0.011363048	0.011215522	0.010152687	0.010971807	0.010853395	0.010520503	0.009698825	0.010226351	0.01072367	0.010681257	0.009152592	0.010025138	0.009981017	0.010102766	0.010183451	0.011525675	0.010310433	0.009905357	0.010207194	0.010433139	0.009838956	0.010652443	0.010504313	0.010866	0.009641073	0.010036915	0.009721688	0.009789658	0.008701142	0.009779473	0.009929282	0.010231921	0.009993943	0.011391867	0.011692685	0.011733151	0.010316487	0.008844493
Transcription related proteins	0.00017385	0.000120491	8.25662E-05	0.000124241	0.000168208	4.45537E-05	9.31523E-05	0.00012215	0.000113511	0.000187152	6.46647E-05	7.09469E-05	9.16051E-05	0.000187309	0.000137657	8.54429E-05	6.72754E-05	0.000153338	0.000110421	5.98481E-05	0.000121716	0.000109563	8.98865E-05	0.000104135	6.14085E-05	0.000123818	0.000127001	6.63399E-05	7.30791E-05	7.46485E-05	6.4027E-05	9.17955E-05	6.03734E-05	5.84442E-05	9.57567E-05	9.63575E-05	7.10597E-05	5.73499E-05	5.21212E-05	0.000183836	5.87862E-05	7.47661E-05	0.000102507	0.000105496	0.000155103	0.000108101	0.000133356	5.36245E-05	9.58061E-05
Translation factors	0.004987494	0.004910659	0.004647374	0.005169393	0.004731129	0.004572946	0.004487709	0.005441059	0.004968312	0.004651276	0.005049473	0.004675398	0.004560318	0.005444633	0.004633478	0.005173449	0.005675596	0.005457025	0.005395346	0.005271179	0.004889751	0.004535774	0.005171521	0.005172295	0.005267247	0.005043256	0.005609525	0.004631436	0.004987646	0.005987949	0.00516359	0.004826785	0.005839164	0.005169704	0.005071783	0.004586525	0.005652282	0.004896281	0.004881664	0.00480748	0.005617637	0.006786527	0.00511418	0.005609647	0.004840199	0.004621488	0.004530607	0.004685193	0.00480432
Translation proteins	0.008594878	0.008405123	0.008118661	0.008762811	0.008285933	0.007569362	0.007928064	0.008929975	0.008540031	0.008174265	0.008572728	0.008196838	0.007999548	0.008970442	0.007933092	0.008605095	0.008932876	0.008940239	0.009145997	0.008836813	0.008537092	0.007823066	0.008711119	0.008689229	0.008812653	0.008610834	0.008974181	0.008127987	0.008727448	0.009033535	0.008781242	0.008237584	0.009246803	0.008983118	0.008667542	0.007893967	0.008987803	0.008388114	0.008469969	0.008321172	0.009071418	0.009784476	0.00873984	0.009079745	0.008699115	0.008096719	0.007983714	0.008309631	0.008236814
Transporters	0.064330603	0.060336104	0.053244344	0.063690399	0.046146264	0.050267048	0.050469713	0.058032962	0.047532828	0.070006667	0.050545768	0.050452459	0.052256493	0.062831586	0.051785365	0.062174868	0.055163655	0.060880764	0.061916943	0.060376892	0.048332073	0.058176375	0.058593556	0.061593399	0.060919365	0.062808594	0.048022423	0.052477371	0.059927585	0.058748692	0.061309254	0.06030653	0.060110211	0.061984858	0.065436951	0.049852046	0.051309748	0.057541251	0.075251243	0.047544105	0.053456103	0.053032797	0.072713893	0.064961962	0.052979982	0.047441575	0.042439495	0.048953212	0.054446731
Tropane, piperidine and pyridine alkaloid biosynthesis	0.001132636	0.001175213	0.001300725	0.001207478	0.001335654	0.001304788	0.001269244	0.001213868	0.001235448	0.001163659	0.001229063	0.001310042	0.001330594	0.001177078	0.001354764	0.001207718	0.001278232	0.001289867	0.001310067	0.001213376	0.001268223	0.001290132	0.001206358	0.001220051	0.001198534	0.001175386	0.001224447	0.001221364	0.001184588	0.001091868	0.001231327	0.00125798	0.001165529	0.001228151	0.001128309	0.001341497	0.001270505	0.001268961	0.001032395	0.001366629	0.001293296	0.000855513	0.00118812	0.001144451	0.001279046	0.001345189	0.001332394	0.001209892	0.001352581
Tryptophan metabolism	0.003292696	0.004056265	0.004799008	0.002903752	0.004163226	0.005161869	0.005252813	0.002569679	0.004204476	0.003418891	0.003386573	0.004937572	0.004943753	0.001886529	0.004881584	0.002895417	0.002021859	0.002248739	0.002110238	0.002466146	0.004360493	0.004763927	0.002695071	0.002904466	0.002388791	0.003409832	0.00231954	0.004049947	0.003299363	0.002807353	0.002844055	0.003723443	0.001707506	0.002623677	0.002265758	0.004728715	0.002713838	0.004053813	0.001370914	0.005402818	0.002409484	0.001938762	0.002492482	0.001874327	0.003784253	0.004723673	0.004577004	0.00408774	0.005026055
Tuberculosis	0.001514536	0.00151141	0.001623802	0.001586118	0.001805732	0.001706302	0.001628595	0.001665711	0.001781045	0.001388197	0.00183397	0.001682761	0.001640986	0.001546271	0.001666293	0.001607077	0.001557767	0.001516835	0.001615025	0.001666656	0.001684243	0.001637491	0.001694894	0.001584394	0.001557907	0.001534942	0.001841815	0.00172416	0.001504604	0.001621907	0.001626537	0.001408803	0.001610264	0.001644669	0.001565965	0.001812022	0.001637944	0.001676421	0.001506143	0.001327843	0.001647136	0.001865715	0.001463084	0.001497091	0.001682581	0.00172994	0.001936436	0.001618304	0.001495035
Two-component system	0.017346031	0.018120906	0.020459243	0.015334919	0.020042081	0.019255525	0.020060542	0.01490431	0.01880148	0.019458932	0.017759663	0.019635452	0.019698875	0.012679943	0.018273912	0.016391919	0.014499104	0.014550602	0.014659718	0.015091319	0.019411662	0.019882764	0.017802859	0.017173787	0.016340534	0.016715382	0.014517265	0.020630682	0.018165059	0.014157848	0.017469331	0.016926515	0.013102403	0.016604459	0.016142591	0.020307509	0.012906085	0.016469193	0.016396338	0.016865911	0.013459787	0.011639019	0.015351697	0.014327269	0.018141081	0.020265945	0.021131549	0.020896584	0.018942832
Type I diabetes mellitus	0.000677824	0.000535471	0.000616705	0.000647125	0.000867191	0.000653632	0.000720797	0.000628565	0.000822112	0.0005431	0.000762136	0.000755172	0.000694858	0.000646153	0.000638013	0.000723988	0.000668437	0.000658274	0.000646316	0.000635602	0.00066096	0.000635012	0.000647741	0.000577499	0.000613017	0.000574144	0.000651764	0.000739554	0.000565773	0.000583972	0.000586035	0.000622145	0.000716185	0.000600082	0.000565193	0.000715017	0.000709883	0.000642119	0.000497749	0.000466054	0.000678849	0.000823286	0.00051152	0.000562743	0.000702853	0.000795408	0.000838947	0.000681049	0.000529653
Type II diabetes mellitus	0.000468587	0.000418771	0.000404943	0.000435549	0.000392108	0.000419901	0.000384297	0.000475029	0.000410971	0.000466986	0.000462602	0.000373049	0.000404231	0.000459877	0.000396574	0.000444893	0.00052777	0.000542764	0.000508366	0.00045025	0.000399629	0.000397011	0.000446385	0.000452023	0.000464836	0.000420583	0.00050683	0.000421563	0.000439457	0.000500395	0.000446934	0.000454713	0.000597742	0.000416518	0.000451365	0.000442525	0.000469922	0.000421484	0.000461031	0.000399204	0.000459805	0.00051391	0.000441825	0.000492511	0.000427756	0.000371958	0.000393357	0.000408413	0.000384061
Tyrosine metabolism	0.003925871	0.00377884	0.00407239	0.003841336	0.004184373	0.004338685	0.00434641	0.003837836	0.003961914	0.003783122	0.003961635	0.004150392	0.004281722	0.003240582	0.004038527	0.003823772	0.00360301	0.003663911	0.003743616	0.003687098	0.004036795	0.004380663	0.003682299	0.003494307	0.003446886	0.003855091	0.003736547	0.004064332	0.003649042	0.003640273	0.003690718	0.003963592	0.004006764	0.003595003	0.003522435	0.004373162	0.003829725	0.004104902	0.003122438	0.004760181	0.0036893	0.003581898	0.003468974	0.003245772	0.004349113	0.004321811	0.004314669	0.004112115	0.004183045
Ubiquinone and other terpenoid-quinone biosynthesis	0.002149135	0.002463545	0.003136991	0.002332693	0.003223231	0.002881672	0.003401106	0.002421516	0.003004838	0.002235084	0.00297328	0.002972344	0.003022624	0.00216633	0.002955473	0.00232919	0.002583806	0.002590204	0.002142967	0.002036856	0.003300469	0.003208095	0.00254653	0.002114069	0.001905799	0.002569106	0.003382883	0.002926062	0.002036391	0.002755564	0.002118164	0.002553442	0.001942087	0.001950335	0.001714689	0.003593542	0.003109844	0.002879517	0.001079322	0.003402697	0.002580975	0.002677829	0.001557452	0.002038794	0.002956961	0.003039948	0.00322608	0.003223248	0.002992999
Ubiquitin system	0.000145112	0.000124073	0.000173021	0.000176361	0.000261029	0.000257068	0.000204272	0.000190012	0.000206246	0.000104098	0.000199834	0.000225215	0.000211912	0.000149848	0.000176215	0.000157226	0.000145344	0.000208729	0.000145291	0.000151767	0.00021762	0.000174603	0.000149557	0.000102592	0.000108132	0.00016017	0.000298395	0.000171434	8.93843E-05	9.32213E-05	0.000131569	0.000138928	0.000159459	0.000127041	0.000127122	0.000260291	0.000235318	0.000165789	5.15839E-05	0.000251316	0.00019508	0.0002084	8.82632E-05	0.000131573	0.000193324	0.000223718	0.000245556	0.000151304	0.000121327
VEGF signaling pathway	1.1875E-06	2.10649E-06	4.9084E-06	0	4.84284E-06	3.53601E-07	3.66329E-06	0	1.18241E-06	0	2.37897E-06	2.80488E-06	3.60921E-06	0	1.98197E-06	0	0	0	0	0	0	0	0	1.79986E-06	0	0	0	0	1.96449E-07	0	0	0	0	0	0	7.82123E-07	0	0	0	0	0	0	0	0	0	4.79739E-07	6.56567E-06	0	0
Valine, leucine and isoleucine biosynthesis	0.007277704	0.007443719	0.007537718	0.007545472	0.007168045	0.007451259	0.007371069	0.00781592	0.007559139	0.006718684	0.007449638	0.007586365	0.007451464	0.007389808	0.007474897	0.007209348	0.007028299	0.006874561	0.006759553	0.008054495	0.007383802	0.007435904	0.007371201	0.00742161	0.007522274	0.007357676	0.007938179	0.007307031	0.007737541	0.006519418	0.007665414	0.006864242	0.006429533	0.007617774	0.007994545	0.007615218	0.007500905	0.00757069	0.007776453	0.007448346	0.007183895	0.005619918	0.007569017	0.00745434	0.007028088	0.007314424	0.007342758	0.007037268	0.007337116
Valine, leucine and isoleucine degradation	0.004382345	0.005924936	0.007137333	0.004200537	0.00544238	0.007169793	0.007663435	0.003542357	0.00564313	0.004713735	0.004565677	0.006887456	0.006963705	0.002703714	0.007236521	0.004093761	0.003382477	0.003600751	0.00323005	0.00347018	0.006094477	0.00698801	0.003909809	0.004329958	0.003523513	0.004833735	0.003490482	0.005688305	0.004978806	0.00421103	0.004095971	0.005691099	0.00320624	0.003686374	0.00293107	0.006692313	0.004171455	0.005779569	0.00188944	0.008087199	0.003714013	0.003225255	0.003644483	0.002541973	0.005196403	0.006500467	0.006515191	0.005994208	0.007662396
Various types of N-glycan biosynthesis	1.35375E-05	2.16969E-05	4.2072E-05	3.94417E-06	2.42142E-05	1.55584E-05	1.6572E-05	1.04619E-05	1.95942E-05	7.61146E-06	1.21111E-05	1.86442E-05	3.14517E-05	1.3693E-05	2.34232E-05	1.44637E-05	7.19523E-07	3.03975E-06	1.83526E-05	5.55552E-06	2.46824E-05	1.10794E-05	1.62507E-05	2.26269E-05	1.81556E-05	8.1517E-06	1.46992E-06	2.25082E-05	6.67927E-06	3.92887E-06	7.2815E-06	8.0798E-06	7.83471E-06	8.50596E-06	4.15431E-06	9.69832E-06	2.49959E-06	7.26265E-06	4.65688E-06	7.25253E-06	5.99095E-06	0	2.03489E-06	1.48168E-06	2.95541E-05	3.07033E-05	2.48037E-05	1.69721E-05	2.00816E-05
Vascular smooth muscle contraction	0	0	0	0	0	0	0	0	0	0	0	0	0	0	0	0	0	0	0	0	0	0	0	0	0	0	0	0	0	0	0	0	0	0	0	0	0	0	0	0	0	0	0	0	0	0	0	0	0
Vasopressin-regulated water reabsorption	4.74999E-07	2.73844E-06	5.60959E-06	0	2.9057E-06	3.35921E-06	2.79108E-06	5.6551E-07	3.88506E-06	1.3432E-06	2.59524E-06	1.12195E-05	2.23427E-06	0	6.30626E-06	0	0	0	1.83526E-06	1.01009E-06	4.52196E-06	1.8876E-05	5.07833E-07	1.54274E-06	0	8.81264E-07	1.46992E-06	3.38469E-07	7.85796E-07	0	2.51086E-07	2.69327E-06	0	5.48772E-07	4.15431E-07	1.09497E-06	0	1.75305E-06	0	3.15327E-07	5.24208E-06	0	5.08722E-07	0	1.33327E-06	1.59913E-06	2.04265E-06	5.41662E-06	1.88265E-06
Vibrio cholerae infection	2.375E-06	1.622E-05	9.29089E-06	6.4797E-06	6.45712E-06	7.77922E-06	1.67465E-05	7.35164E-06	1.14863E-05	6.93986E-06	3.89286E-06	2.3099E-06	1.40931E-05	1.29179E-06	2.27025E-05	3.74985E-06	4.31714E-06	3.3775E-07	4.89402E-06	7.57571E-07	5.27563E-06	1.10794E-05	1.01567E-06	4.88534E-06	2.66993E-06	7.05012E-06	3.23383E-06	2.53852E-06	3.33963E-06	1.78585E-06	2.51086E-06	4.71322E-06	0	1.37193E-06	2.90801E-06	5.63129E-06	5.35626E-06	3.75654E-06	1.25378E-06	4.09925E-06	3.74434E-07	3.43752E-06	4.32414E-06	2.96336E-07	1.44437E-05	1.02344E-05	1.47363E-05	3.06942E-06	4.60204E-06
Vibrio cholerae pathogenic cycle	0.000802512	0.000747595	0.000799017	0.000733051	0.000840555	0.000722053	0.00082145	0.000666737	0.000857415	0.000851365	0.00077987	0.000742632	0.000807431	0.000926729	0.000739274	0.000718363	0.000774207	0.000718394	0.000819442	0.000703783	0.000762705	0.000776172	0.00074296	0.000764942	0.000728892	0.000644204	0.000617074	0.000859034	0.000871448	0.000851135	0.000728401	0.000743791	0.000672403	0.000721086	0.000719733	0.000866123	0.000757732	0.00068319	0.000666471	0.000675431	0.000801664	0.000895904	0.000798184	0.000766622	0.000856623	0.000794608	0.000872505	0.000876409	0.000734862
Viral myocarditis	1.87625E-05	3.03335E-05	6.7841E-05	6.4797E-06	6.3764E-05	8.00906E-05	5.3205E-05	2.06411E-05	3.90195E-05	1.47752E-05	4.93096E-05	0.00010279	4.79509E-05	1.47264E-05	4.88285E-05	3.42843E-05	2.01466E-05	9.11925E-06	1.4682E-05	3.40907E-05	5.63361E-05	4.18554E-05	1.90437E-05	4.5768E-05	9.34477E-06	4.84695E-05	1.32293E-05	2.36928E-05	2.90745E-05	8.92924E-06	1.88315E-05	1.07731E-05	6.91298E-06	4.1981E-05	9.5549E-06	2.67486E-05	1.24979E-05	5.65986E-05	2.68666E-06	1.95503E-05	2.92059E-05	3.86721E-06	5.08722E-06	2.40032E-05	2.82208E-05	5.06924E-05	5.4568E-05	3.41247E-05	9.32959E-05
Vitamin B6 metabolism	0.001774836	0.001728589	0.00169848	0.00190306	0.001783617	0.001785509	0.001768324	0.00188937	0.001793545	0.001637136	0.001907069	0.001685565	0.001716779	0.002080555	0.001735842	0.002011257	0.002175837	0.002168692	0.001881137	0.00200529	0.001736623	0.001782754	0.001836071	0.001826605	0.00192529	0.001787424	0.002091114	0.001754791	0.001838174	0.002064441	0.001803804	0.001846908	0.002027347	0.001866098	0.001759556	0.00181343	0.002173927	0.001983205	0.00176048	0.001902685	0.002082603	0.002117084	0.001777474	0.001884699	0.001717469	0.001752967	0.001696716	0.001792358	0.001654433
Wnt signaling pathway	0	6.31948E-07	2.1036E-06	0	9.68567E-07	6.54162E-06	1.56998E-06	0	1.35132E-06	4.0296E-06	4.3254E-07	1.64993E-07	0	0	2.16215E-06	0	3.59761E-07	0	6.11752E-07	5.05047E-07	1.31891E-06	0	0	2.57123E-07	0	4.40632E-07	0	0	0	0	0	0	0	0	2.07715E-07	3.12849E-07	0	2.50436E-07	0	3.15327E-07	0	0	2.54361E-07	2.96336E-07	0	1.59913E-07	0	7.22216E-07	0
Xylene degradation	0.000464312	0.000594453	0.000500306	0.000393571	0.000320434	0.000583619	0.000518967	0.000400381	0.000301683	0.000720403	0.000459141	0.000514117	0.000472462	0.000524208	0.0005645	0.000393198	0.00031731	0.00036477	0.000504389	0.000552269	0.000427514	0.000398652	0.000521545	0.000444052	0.000554011	0.000453631	0.000261647	0.000820787	0.000849249	0.000320381	0.000502926	0.000739975	0.000216607	0.000469474	0.000508902	0.000354771	0.000347443	0.00042474	0.000496495	0.000399204	0.000396526	0.000409495	0.000538228	0.00043028	0.000424645	0.000471424	0.00035834	0.000727271	0.000412092
Zeatin biosynthesis	0.000424412	0.000411398	0.000386361	0.000487105	0.000395014	0.000410354	0.000369993	0.000504153	0.000406242	0.0003752	0.000476659	0.000399942	0.000386013	0.000568646	0.000399817	0.000483462	0.000610515	0.000565393	0.000538648	0.000520199	0.000410368	0.000395575	0.000489805	0.000480307	0.000522506	0.000457597	0.000571507	0.000415809	0.00044869	0.000670765	0.000463003	0.000461671	0.00061756	0.000474687	0.000445965	0.000381363	0.000655606	0.000451036	0.000467479	0.000398574	0.000630922	0.000797075	0.000462682	0.00053548	0.000418201	0.000389868	0.000373222	0.000410218	0.000418786
alpha-Linolenic acid metabolism	0.000177175	0.000227923	0.000285563	0.000154668	0.000254249	0.000302859	0.000311031	9.13299E-05	0.000235975	0.000211106	0.000179937	0.000277188	0.000284784	6.87232E-05	0.000302881	0.00012803	0.000170887	9.65965E-05	6.82103E-05	0.000108333	0.000277347	0.000264879	0.000143209	0.000132419	0.000112938	0.00016722	5.32113E-05	0.000257913	0.000232203	0.00015894	0.000138349	0.000250923	5.4843E-05	0.000132254	9.88725E-05	0.000320045	0.000149261	0.00020661	2.91951E-05	0.00037051	9.47319E-05	4.55472E-05	0.000108358	0.000107274	0.000231322	0.000284965	0.000259563	0.000292678	0.000264826
beta-Alanine metabolism	0.002745259	0.003396511	0.003758954	0.002639211	0.003290869	0.004009129	0.004081781	0.002465908	0.003473072	0.003095403	0.002770635	0.003808527	0.004057779	0.002385934	0.003985194	0.002657302	0.002417237	0.002430786	0.00231334	0.002377258	0.003314411	0.003651065	0.002494985	0.002679483	0.002555928	0.002775762	0.002472118	0.003238638	0.003009404	0.002482686	0.002653229	0.003281073	0.00197066	0.00236987	0.002335343	0.003914995	0.002796324	0.00343223	0.002013922	0.003697213	0.002542783	0.002187553	0.002526821	0.002207113	0.002828968	0.003741966	0.003662625	0.003233178	0.004026994
beta-Lactam resistance	0.000322762	0.000296805	0.000275747	0.000330465	0.000277495	0.000366154	0.00024422	0.00036843	0.000268576	0.000291474	0.000281367	0.000302597	0.000309704	0.000332765	0.00035297	0.000240794	0.000231686	0.000252637	0.000222984	0.000309341	0.000352336	0.000321507	0.000264581	0.000256866	0.000259785	0.000325187	0.000419222	0.00022542	0.000143211	0.000240018	0.000256108	0.000261023	0.000225363	0.000271916	0.000387804	0.00038105	0.000435999	0.00030403	0.00026186	0.000719262	0.000293556	0.000162853	0.000291498	0.000283594	0.00030154	0.000302076	0.0003099	0.000287983	0.000341806
mRNA surveillance pathway	1.235E-05	1.36922E-05	1.20957E-05	2.81726E-06	1.37214E-05	2.12161E-06	8.02436E-06	7.63439E-06	2.38171E-05	5.59666E-06	8.43453E-06	7.58966E-06	1.83898E-05	5.68387E-06	1.40539E-05	5.35692E-06	0	2.0265E-06	1.10115E-05	8.5858E-06	1.545E-05	1.12846E-05	3.55483E-06	1.18277E-05	4.80588E-06	6.38917E-06	1.17594E-06	6.26167E-06	5.50057E-06	2.14302E-06	3.26412E-06	8.52868E-06	0	1.64632E-06	1.66172E-06	3.41006E-05	3.92792E-06	9.01571E-06	4.83599E-06	8.51384E-06	1.49774E-06	0	0	0	1.86657E-05	2.30275E-05	5.25254E-06	5.77772E-06	4.81122E-06
mTOR signaling pathway	5.69999E-06	5.47689E-06	4.5578E-06	1.40863E-06	5.97283E-06	3.53601E-07	3.83774E-06	3.67582E-06	9.62818E-06	2.6864E-06	3.67659E-06	3.62984E-06	7.04655E-06	2.84194E-06	5.40536E-06	1.60708E-06	0	1.01325E-06	5.50577E-06	3.03028E-06	6.59453E-06	4.92417E-06	1.77742E-06	5.14247E-06	2.13595E-06	1.54221E-06	0	3.04622E-06	2.75029E-06	1.07151E-06	0	3.59102E-06	0	8.23158E-07	6.23146E-07	5.63129E-06	1.42834E-06	0	1.79111E-06	3.4686E-06	0	0	0	0	9.33286E-06	1.05543E-05	1.89675E-06	2.16665E-06	1.2551E-06
p53 signaling pathway	2.58875E-05	3.41252E-05	7.55542E-05	8.45179E-06	7.34497E-05	8.41571E-05	5.72171E-05	2.17722E-05	4.27356E-05	1.56707E-05	5.55814E-05	0.000122425	5.53412E-05	1.62765E-05	8.61255E-05	3.50879E-05	2.01466E-05	9.11925E-06	1.49879E-05	3.81311E-05	7.76271E-05	4.59589E-05	2.08212E-05	4.85963E-05	1.14807E-05	5.44181E-05	1.35233E-05	2.47082E-05	3.4575E-05	1.00008E-05	2.05891E-05	1.52619E-05	9.67817E-06	4.60968E-05	1.66172E-05	4.37989E-05	2.5353E-05	6.26091E-05	2.50755E-06	2.27036E-05	2.92059E-05	3.86721E-06	5.8503E-06	2.40032E-05	4.31089E-05	5.62894E-05	6.12796E-05	4.73051E-05	0.000106474
[truncated: 40 more columns]
