# Supplementary material for: Virulence genes are a signature of the microbiome in the colorectal tumor microenvironment
Source: Genome Med. 2015 Jun 24;7(1):55. doi: 10.1186/s13073-015-0177-8 (PMC4499914; doi:10.1186/s13073-015-0177-8)
Supplement: Additional file 5: — Taxon significance testing. A tab-delimited file containing p values, q values, and the site at which the taxa are more abundant for the taxa tested for significance after correcting for multiple tests. Those included in this analysis were those taxa that were present in at least 50 % of all samples at an abundance of >0.1 %. [file 13073_2015_177_MOESM5_ESM.txt]

OTU_ID	taxonomy	p-value (Wilcoxon)	q-value (FDR)	Higher in normal or tumor
1016598	k__Bacteria; p__Firmicutes; c__Clostridia; o__Clostridiales; f__Ruminococcaceae; g__; s__	4.81E-05	0.001922405	normal
1067143	k__Bacteria; p__Bacteroidetes; c__Bacteroidia; o__Bacteroidales; f__Rikenellaceae; g__; s__	2.53E-04	0.003376745	normal
1733364	k__Bacteria; p__Bacteroidetes; c__Bacteroidia; o__Bacteroidales; f__Bacteroidaceae; g__Bacteroides; s__uniformis	2.41E-04	0.003376745	normal
174842	k__Bacteria; p__Bacteroidetes; c__Bacteroidia; o__Bacteroidales; f__Porphyromonadaceae; g__Parabacteroides; s__distasonis	6.33E-04	0.006325991	normal
101584	k__Bacteria; p__Bacteroidetes; c__Bacteroidia; o__Bacteroidales; f__; g__; s__	9.58E-04	0.007660136	tumor
110562	k__Bacteria; p__Firmicutes; c__Clostridia; o__Clostridiales; f__Ruminococcaceae; g__Ruminococcus; s__	2.91E-03	0.016652994	normal
106952	k__Bacteria; p__Proteobacteria; c__Gammaproteobacteria; o__Oceanospirillales; f__Halomonadaceae; g__Candidatus Portiera; s__aleyrodidarum	2.55E-03	0.016652994	tumor
102407	k__Bacteria; p__Bacteroidetes; c__Bacteroidia; o__Bacteroidales; f__Bacteroidaceae; g__Bacteroides; s__	4.26E-03	0.020704523	normal
135755	k__Bacteria; p__Proteobacteria; c__Gammaproteobacteria; o__HTCC2188; f__HTCC2089; g__; s__	4.66E-03	0.020704523	tumor
1019594	k__Bacteria; p__Firmicutes; c__Clostridia; o__Clostridiales; f__Lachnospiraceae; g__; s__	5.38E-03	0.021523484	normal
1138850	k__Bacteria; p__Firmicutes; c__Clostridia; o__Clostridiales; f__Lachnospiraceae; g__Coprococcus; s__	6.37E-03	0.022126745	normal
1134730	k__Bacteria; p__Proteobacteria; c__Gammaproteobacteria; o__Oceanospirillales; f__Halomonadaceae; g__Candidatus Portiera; s__	6.64E-03	0.022126745	tumor
1115384	k__Bacteria; p__Planctomycetes; c__Planctomycetia; o__Pirellulales; f__Pirellulaceae; g__; s__	7.27E-03	0.02236795	tumor
609704	k__Bacteria; p__Proteobacteria; c__Gammaproteobacteria; o__Enterobacteriales; f__Enterobacteriaceae; g__Providencia; s__	8.80E-03	0.023463513	tumor
147702	k__Bacteria; p__Firmicutes; c__Clostridia; o__Clostridiales; f__Ruminococcaceae; g__Faecalibacterium; s__prausnitzii	8.30E-03	0.023463513	normal
101011	k__Bacteria; p__Firmicutes; c__Clostridia; o__Clostridiales; f__; g__; s__	1.13E-02	0.028316861	normal
1028553	k__Bacteria; p__Planctomycetes; c__Planctomycetia; o__Planctomycetales; f__Planctomycetaceae; g__Planctomyces; s__	1.68E-02	0.037967668	tumor
1106195	k__Bacteria; p__OD1; c__ZB2; o__; f__; g__; s__	1.71E-02	0.037967668	tumor
1096339	k__Bacteria; p__Fusobacteria; c__Fusobacteriia; o__Fusobacteriales; f__Fusobacteriaceae; g__Fusobacterium; s__	4.09E-02	0.08601951	tumor
10442	k__Bacteria; p__Proteobacteria; c__Deltaproteobacteria; o__Desulfovibrionales; f__Desulfovibrionaceae; g__Desulfovibrio; s__	5.72E-02	0.108946003	not_significant
107784	k__Bacteria; p__Firmicutes; c__Bacilli; o__Lactobacillales; f__Lactobacillaceae; g__Lactobacillus; s__	5.57E-02	0.108946003	not_significant
1010721	k__Bacteria; p__Bacteroidetes; c__Flavobacteriia; o__Flavobacteriales; f__[Weeksellaceae]; g__Chryseobacterium; s__	7.63E-02	0.138653362	not_significant
109173	k__Bacteria; p__Bacteroidetes; c__Bacteroidia; o__Bacteroidales; f__Rikenellaceae; g__Blvii28; s__	8.54E-02	0.148598886	not_significant
778029	k__Bacteria; p__Chlorobi; c__BSV26; o__C20; f__; g__; s__	9.68E-02	0.161267407	not_significant
102438	k__Bacteria; p__Proteobacteria; c__Betaproteobacteria; o__Burkholderiales; f__Comamonadaceae; g__; s__	1.15E-01	0.184229634	not_significant
1004910	k__Bacteria; p__Bacteroidetes; c__Bacteroidia; o__Bacteroidales; f__Prevotellaceae; g__Prevotella; s__	1.41E-01	0.209522844	not_significant
144395	k__Bacteria; p__Firmicutes; c__Clostridia; o__Clostridiales; f__Lachnospiraceae; g__Dorea; s__	1.41E-01	0.209522844	not_significant
1108726	k__Bacteria; p__Proteobacteria; c__Betaproteobacteria; o__Burkholderiales; f__Comamonadaceae; g__Methylibium; s__	1.70E-01	0.243534763	not_significant
1059777	k__Bacteria; p__Bacteroidetes; c__Cytophagia; o__Cytophagales; f__Cytophagaceae; g__Hymenobacter; s__	2.14E-01	0.29383054	not_significant
1061691	k__Bacteria; p__Proteobacteria; c__Alphaproteobacteria; o__; f__; g__; s__	2.20E-01	0.29383054	not_significant
1078587	k__Bacteria; p__Firmicutes; c__Clostridia; o__Clostridiales; f__Lachnospiraceae; g__Blautia; s__	3.85E-01	0.49625832	not_significant
1006150	k__Bacteria; p__Actinobacteria; c__Actinobacteria; o__Actinomycetales; f__Propionibacteriaceae; g__Propionibacterium; s__acnes	4.84E-01	0.604739344	not_significant
128205	k__Bacteria; p__Bacteroidetes; c__Bacteroidia; o__Bacteroidales; f__Bacteroidaceae; g__Bacteroides; s__fragilis	5.44E-01	0.659313104	not_significant
1008436	k__Bacteria; p__Firmicutes; c__Bacilli; o__Lactobacillales; f__Streptococcaceae; g__Streptococcus; s__	6.15E-01	0.683353227	not_significant
1041570	k__Bacteria; p__Firmicutes; c__Bacilli; o__Bacillales; f__Staphylococcaceae; g__Staphylococcus; s__	6.08E-01	0.683353227	not_significant
1021984	k__Bacteria; p__Proteobacteria; c__Deltaproteobacteria; o__Myxococcales; f__; g__; s__	6.13E-01	0.683353227	not_significant
1021682	k__Bacteria; p__Bacteroidetes; c__Bacteroidia; o__Bacteroidales; f__S24-7; g__; s__	6.64E-01	0.717995672	not_significant
4354190	k__Archaea; p__Crenarchaeota; c__; o__; f__; g__; s__	6.94E-01	0.730165975	not_significant
1000735	k__Bacteria; p__Actinobacteria; c__Actinobacteria; o__Actinomycetales; f__Corynebacteriaceae; g__Corynebacterium; s__	7.17E-01	0.735275639	not_significant
1028632	k__Bacteria; p__Proteobacteria; c__Gammaproteobacteria; o__Enterobacteriales; f__Enterobacteriaceae; g__; s__	7.72E-01	0.771962039	not_significant
